# Supplementary material for: circLMTK2 acts as a sponge of miR-150-5p and promotes proliferation and metastasis in gastric cancer
Source: Mol Cancer. 2019 Nov 14;18:162. doi: 10.1186/s12943-019-1081-4 (PMC6854648; doi:10.1186/s12943-019-1081-4)
Supplement: Supplementary file 2 — Additional file 2: Table S1. 35,350 distinct circRNA candidates. [file 12943_2019_1081_MOESM2_ESM.xlsx]

## Sheet: Supplementary Data 1
Supplementary Data 1		The identified and novel circRNAs in this study
	Sheet1	All the circRNAs identified in this study
	Sheet2	The candidate circRNAs identified in this study (unique reads ≥2)

## Sheet: Sheet1
CircId	CHROM	start	end	strand	GeneName	GC1	N1	GC2	N2	GC3	N3	GC4	N4	GC5	N5	GC6	N6	GC7	N7	GC8	N8	GC9	N9	GC10	N10	Total_unique_reads
chr10_102377128_102376272_+856	chr10	102376271	102377128	+	GBF1	2	0	0	0	0	0	0	0	0	0	0	0	0	0	0	0	0	0	0	0	2
chr10_110100848_109777498_+323350	chr10	109777497	110100848	+	ADD3	10	0	0	0	0	0	0	0	0	0	0	0	0	0	0	0	0	0	0	0	10
chr10_110100848_109821181_+279667	chr10	109821180	110100848	+	ADD3	16	0	0	0	0	0	0	0	0	0	0	0	0	0	0	0	0	0	0	0	16
chr10_112447467_110100625_+2346842	chr10	110100624	112447467	+	SMC3	4	0	0	0	0	0	0	0	0	0	0	0	0	0	0	0	0	0	0	0	4
chr10_113908523_113901666_+6857	chr10	113901665	113908523	+	NHLRC2	4	0	0	0	0	0	0	0	0	0	0	0	0	0	0	0	0	0	0	0	4
chr10_117345449_117290186_-55263	chr10	117290185	117345449	-	PDZD8	2	0	0	0	0	0	0	0	0	0	0	0	0	0	0	0	0	0	0	0	2
chr10_11964125_11921200_-42925	chr10	11921199	11964125	-	UPF2	2	0	0	0	0	0	0	0	0	0	0	0	0	0	0	0	0	0	0	0	2
chr10_12143195_12081472_+61723	chr10	12081471	12143195	+	DHTKD1	2	0	0	0	0	0	0	0	0	0	0	0	0	0	0	0	0	0	0	0	2
chr10_122884852_122880671_+4181	chr10	122880670	122884852	+	RP11-564D11.3	2	0	0	0	0	0	0	0	0	0	0	0	0	0	0	0	0	0	0	0	2
chr10_123361550_123345989_+15561	chr10	123345988	123361550	+	RP11-282I1.1	4	0	0	0	0	0	0	0	0	0	0	0	0	0	0	0	0	0	0	0	4
chr10_123807685_123807551_+134	chr10	123807550	123807685	+	na	4	0	0	0	0	0	0	0	0	0	0	0	0	0	0	0	0	0	0	0	4
chr10_123884617_123880211_-4406	chr10	123880210	123884617	-	CPXM2	4	0	0	0	0	0	0	0	0	0	0	0	0	0	0	0	0	0	0	0	4
chr10_12403369_12400016_+3353	chr10	12400015	12403369	+	na	14	0	0	2	0	4	0	4	0	2	0	0	0	4	4	8	0	0	0	0	42
chr10_12403369_12400721_+2648	chr10	12400720	12403369	+	na	12	0	0	0	0	0	0	0	0	0	0	0	0	0	0	0	0	0	0	0	12
chr10_124784712_124784073_-639	chr10	124784072	124784712	-	na	2	0	0	0	0	0	0	0	0	0	0	0	0	0	0	0	0	0	0	0	2
chr10_124943307_124826595_+116712	chr10	124826594	124943307	+	FAM175B	4	0	0	0	0	0	0	0	0	0	0	0	0	0	0	0	0	0	0	0	4
chr10_124943307_124942457_+850	chr10	124942456	124943307	+	RP11-298J20.4	4	0	12	16	2	0	40	4	20	12	10	2	1	6	6	8	8	40	2	0	193
chr10_124962408_124942457_+19951	chr10	124942456	124962408	+	RP11-298J20.4	6	28	0	0	0	0	0	4	0	4	18	4	2	8	0	6	4	0	0	0	84
chr10_124966781_124942457_+24324	chr10	124942456	124966781	+	ZRANB1	6	0	0	0	0	0	0	0	0	0	0	0	0	0	0	0	0	0	0	0	6
chr10_124987504_124942457_+45047	chr10	124942456	124987504	+	ZRANB1	6	0	0	0	0	0	0	0	0	0	0	0	0	0	0	0	0	0	0	0	6
chr10_12553356_12529822_+23534	chr10	12529821	12553356	+	CAMK1D	4	0	0	0	0	0	0	0	0	0	0	0	0	0	0	0	0	0	0	0	4
chr10_12553356_12539496_+13860	chr10	12539495	12553356	+	CAMK1D	2	0	0	0	0	0	0	0	0	0	0	0	0	0	0	0	0	0	0	0	2
chr10_12598051_12553225_+44826	chr10	12553224	12598051	+	MIR4480	2	0	0	0	0	0	0	0	0	0	0	0	0	0	0	0	0	0	0	0	2
chr10_12609113_12553225_+55888	chr10	12553224	12609113	+	MIR4480	3	0	0	0	0	0	0	0	0	0	0	0	0	0	0	0	0	0	0	0	3
chr10_12615853_12615587_+266	chr10	12615586	12615853	+	na	2	0	0	0	0	0	0	0	0	0	0	0	0	0	0	0	0	0	0	0	2
chr10_12666810_12649654_+17156	chr10	12649653	12666810	+	CAMK1D	10	0	0	0	0	0	0	0	0	0	0	0	0	0	0	0	0	0	0	0	10
chr10_12679968_12666736_+13232	chr10	12666735	12679968	+	CAMK1D	4	0	0	0	0	0	0	0	0	0	0	0	0	0	0	0	0	0	0	0	4
chr10_130133581_130124690_-8891	chr10	130124689	130133581	-	PPIAP32	2	0	0	0	0	0	0	0	0	0	0	0	0	0	0	0	0	0	0	0	2
chr10_133295282_133285085_-10197	chr10	133285084	133295282	-	TUBGCP2	3	0	0	0	0	0	0	0	0	0	0	0	0	0	0	0	0	0	0	0	3
chr10_13645136_13637997_+7139	chr10	13637996	13645136	+	RP11-295P9.3	12	0	0	0	0	0	0	0	0	0	0	0	0	0	0	0	0	0	0	0	12
chr10_20899450_20831196_-68254	chr10	20831195	20899450	-	NEBL	2	0	0	0	0	0	0	0	0	0	0	0	0	0	0	0	0	0	0	0	2
chr10_20958966_20815625_-143341	chr10	20815624	20958966	-	NEBL	2	0	0	0	0	0	0	0	0	0	0	0	0	0	0	0	0	0	0	0	2
chr10_21670704_21668917_+1787	chr10	21668916	21670704	+	MLLT10	2	0	0	0	0	0	0	0	0	0	0	0	0	0	0	0	0	0	0	0	2
chr10_21742128_21617181_+124947	chr10	21617180	21742128	+	MLLT10	2	0	0	0	0	0	0	0	0	0	0	0	0	0	0	0	0	0	0	0	2
chr10_22329465_22326431_+3034	chr10	22326430	22329465	+	BMI1	2	0	0	0	0	0	0	0	0	0	0	0	0	0	0	0	0	0	0	0	2
chr10_22401277_22359411_+41866	chr10	22359410	22401277	+	SPAG6	10	0	0	0	0	0	0	0	0	0	0	0	0	0	0	0	0	0	0	0	10
chr10_263658_263204_-454	chr10	263203	263658	-	na	2	6	10	6	0	0	0	0	0	2	0	0	0	0	0	0	0	0	0	0	26
chr10_27116133_27114768_-1365	chr10	27114767	27116133	-	YME1L1	2	0	0	0	0	0	0	0	0	0	0	0	0	0	0	0	0	0	0	0	2
chr10_273499_245901_-27598	chr10	245900	273499	-	na	4	0	0	0	0	0	0	0	0	0	0	0	0	0	0	0	0	0	0	0	4
chr10_27594002_27569787_+24215	chr10	27569786	27594002	+	na	2	0	0	0	0	0	0	0	0	0	0	0	0	0	0	0	0	0	0	0	2
chr10_32481782_32451592_+30190	chr10	32451591	32481782	+	CCDC7	10	0	0	0	0	0	4	0	0	0	0	0	0	0	0	0	0	0	4	0	18
chr10_32501765_32451592_+50173	chr10	32451591	32501765	+	CCDC7	4	0	0	0	0	0	0	0	0	0	0	0	0	0	0	0	0	0	0	0	4
chr10_32584304_32481123_+103181	chr10	32481122	32584304	+	CCDC7	2	0	0	0	0	0	0	0	0	0	0	0	0	0	0	0	0	0	0	0	2
chr10_32584304_32565558_+18746	chr10	32565557	32584304	+	CCDC7	22	0	0	0	0	0	0	0	0	0	0	3	6	0	0	0	0	4	14	4	53
chr10_33330803_33213386_-117417	chr10	33213385	33330803	-	NRP1	2	0	0	0	0	0	0	0	0	0	0	0	0	0	0	0	0	0	0	0	2
chr10_34269899_34251602_-18297	chr10	34251601	34269899	-	PARD3	4	0	8	0	0	0	0	0	0	0	0	0	0	0	0	0	0	0	0	0	12
chr10_34545288_34470085_-75203	chr10	34470084	34545288	-	PARD3	3	0	0	0	0	0	0	0	0	0	0	0	0	0	0	0	0	0	0	0	3
chr10_34700204_34696318_-3886	chr10	34696317	34700204	-	PARD3	10	0	0	0	0	0	0	0	0	0	0	0	0	0	0	0	0	0	0	0	10
chr10_35569240_35553019_+16221	chr10	35553018	35569240	+	CCNY	6	0	0	0	0	0	0	0	0	0	0	0	0	0	0	0	0	0	0	0	6
chr10_43552688_43552132_-556	chr10	43552131	43552688	-	na	4	0	0	0	0	0	0	0	0	0	0	0	0	0	0	0	0	0	0	0	4
chr10_46008966_46003203_+5763	chr10	46003202	46008966	+	TIMM23	2	0	0	0	0	0	0	0	0	0	0	0	0	0	0	0	0	0	0	0	2
chr10_4847660_4830675_+16985	chr10	4830674	4847660	+	AKR1E2	2	0	0	0	0	0	0	0	0	0	0	0	0	0	0	2	6	0	0	0	10
chr10_4873307_4830675_+42632	chr10	4830674	4873307	+	AKR1E2	6	0	0	0	0	0	0	0	0	0	0	10	0	0	0	0	14	0	4	0	34
chr10_4908420_4830675_+77745	chr10	4830674	4908420	+	AKR1E2	4	0	0	0	0	0	0	0	0	0	0	0	0	0	0	0	10	0	8	0	22
chr10_4933330_4830675_+102655	chr10	4830674	4933330	+	AKR1E2	6	0	0	0	0	0	0	0	0	0	0	6	0	0	0	0	8	0	0	0	20
chr10_5714207_5699525_+14682	chr10	5699524	5714207	+	FAM208B	1	0	0	0	20	6	0	18	0	10	0	6	4	4	0	0	6	0	16	20	111
chr10_73229497_73228729_-768	chr10	73228728	73229497	-	na	6	0	0	0	0	0	0	0	0	0	0	0	0	0	0	0	0	0	0	0	6
chr10_74398579_74242738_+155841	chr10	74242737	74398579	+	ADK	8	0	0	0	0	0	0	0	0	0	0	0	0	0	0	0	0	0	0	0	8
chr10_74734395_74715649_+18746	chr10	74715648	74734395	+	na	8	0	0	0	0	0	0	0	0	0	0	0	0	0	0	0	0	0	0	0	8
chr10_76179919_76178891_+1028	chr10	76178890	76179919	+	na	2	0	0	0	0	0	0	0	0	0	0	0	0	0	0	0	0	0	0	0	2
chr10_77873928_77873664_-264	chr10	77873663	77873928	-	na	8	0	0	0	0	0	0	0	0	0	0	0	0	0	0	0	0	0	0	0	8
chr10_94032252_94030683_+1569	chr10	94030682	94032252	+	PLCE1	4	0	0	2	0	0	30	2	8	0	6	0	18	4	0	6	0	0	0	14	94
chr10_94443423_94441896_+1527	chr10	94441895	94443423	+	TBC1D12	2	0	0	0	0	0	0	2	0	0	2	0	0	0	4	6	0	0	0	0	16
chr10_97389019_97388252_-767	chr10	97388251	97389019	-	RRP12	4	0	0	0	0	0	0	0	0	0	0	0	0	0	0	0	0	0	0	0	4
chr10_97437750_97436417_-1333	chr10	97436416	97437750	-	EXOSC1	3	0	0	8	22	32	20	26	8	14	2	6	0	40	8	12	8	4	28	28	269
chr11_10042981_9989493_-53488	chr11	9989492	10042981	-	SBF2	4	0	0	0	0	0	0	0	0	0	0	0	0	0	0	0	0	0	0	0	4
chr11_105268311_105258051_-10260	chr11	105258050	105268311	-	RP11-94P11.4	6	0	0	0	0	0	0	0	0	0	0	0	0	0	0	0	0	0	0	0	6
chr11_116897317_116515687_-381630	chr11	116515686	116897317	-	SIK3	10	0	0	0	0	0	0	0	0	0	0	0	0	0	0	0	0	0	0	0	10
chr11_116897317_116517114_-380203	chr11	116517113	116897317	-	SIK3	4	0	0	0	0	0	0	0	0	0	0	0	0	0	0	0	0	0	0	0	4
chr11_116897317_116595515_-301802	chr11	116595514	116897317	-	SIK3	4	0	0	0	0	0	0	0	0	0	0	0	0	0	0	0	0	0	0	0	4
chr11_118464304_118462190_+2114	chr11	118462189	118464304	+	na	4	0	0	0	0	0	0	0	0	0	0	0	0	0	0	0	0	0	0	0	4
chr11_118607188_118581225_-25963	chr11	118581224	118607188	-	na	4	0	0	0	0	0	0	0	0	0	0	0	0	0	0	0	0	0	0	0	4
chr11_126876330_126797569_-78761	chr11	126797568	126876330	-	na	2	0	0	0	0	0	0	0	0	0	0	0	0	0	0	0	0	0	0	0	2
chr11_127233150_127229025_+4125	chr11	127229024	127233150	+	na	1	0	0	0	0	0	0	0	0	0	0	0	0	0	0	0	0	0	0	0	1
chr11_129127305_129123446_-3859	chr11	129123445	129127305	-	ARHGAP32	4	12	0	0	0	0	0	0	0	0	0	0	0	0	0	3	0	0	0	0	19
chr11_129171150_129164319_-6831	chr11	129164318	129171150	-	ARHGAP32	6	0	0	0	0	0	0	0	0	0	0	0	0	0	0	0	0	0	0	0	6
chr11_129267361_129040928_-226433	chr11	129040927	129267361	-	ARHGAP32	6	0	0	0	0	0	0	0	0	0	0	0	0	0	0	0	0	0	0	0	6
chr11_129960999_129923248_-37751	chr11	129923247	129960999	-	PRDM10	4	0	0	0	0	0	0	0	0	0	0	0	0	0	0	0	0	0	0	0	4
chr11_14887829_14885776_-2053	chr11	14885775	14887829	-	CYP2R1	2	0	0	0	0	0	0	0	0	0	0	0	0	0	0	0	0	0	0	0	2
chr11_18042426_18021015_-21411	chr11	18021014	18042426	-	TPH1	4	0	0	0	0	0	0	0	0	0	0	0	0	0	0	0	0	0	0	0	4
chr11_19351027_19350373_+654	chr11	19350372	19351027	+	NAV2	2	0	0	0	0	4	0	0	0	0	0	0	0	0	0	0	2	0	0	0	8
chr11_21575093_21560189_+14904	chr11	21560188	21575093	+	NELL1	2	0	0	0	0	0	0	0	0	0	0	0	0	0	0	0	0	0	0	0	2
chr11_21856411_21843975_+12436	chr11	21843974	21856411	+	na	4	0	0	0	0	0	0	0	0	0	0	0	0	0	0	0	0	0	0	0	4
chr11_22079702_21961341_+118361	chr11	21961340	22079702	+	na	2	0	0	0	0	0	0	0	0	0	0	0	0	0	0	0	0	0	0	0	2
chr11_27066662_27047103_-19559	chr11	27047102	27066662	-	BBOX1-AS1	20	0	0	0	0	0	0	0	0	0	0	0	0	0	0	0	0	0	0	0	20
chr11_27127459_27062810_-64649	chr11	27062809	27127459	-	BBOX1-AS1	4	0	0	0	0	0	0	0	0	0	0	0	0	0	0	0	0	0	0	0	4
chr11_32938547_32927157_+11390	chr11	32927156	32938547	+	QSER1	2	0	0	0	0	0	0	0	0	0	0	0	0	0	0	0	0	0	0	0	2
chr11_33286952_33286413_+539	chr11	33286412	33286952	+	na	4	0	0	0	0	0	0	0	2	0	0	0	0	0	0	2	0	0	0	0	8
chr11_43758151_43750911_+7240	chr11	43750910	43758151	+	RP11-472I20.4	4	0	0	0	0	0	0	0	0	0	0	0	0	0	0	0	0	0	0	0	4
chr11_44083894_44067649_+16245	chr11	44067648	44083894	+	ACCS	4	0	0	0	0	0	0	0	0	0	0	0	0	0	0	0	0	0	0	0	4
chr11_46791871_46783274_-8597	chr11	46783273	46791871	-	CKAP5	4	0	0	0	0	0	0	0	0	0	0	0	0	0	0	0	0	0	0	0	4
chr11_47422989_47422574_-415	chr11	47422573	47422989	-	PSMC3	2	0	0	0	0	0	0	0	0	0	0	0	0	0	0	0	0	0	0	0	2
chr11_47540857_47500861_-39996	chr11	47500860	47540857	-	CELF1	4	0	0	0	0	0	0	0	0	0	0	0	0	0	0	0	0	0	0	0	4
chr11_5939290_5937401_-1889	chr11	5937400	5939290	-	TRIM5	46	0	0	0	0	0	0	0	0	0	0	0	0	0	0	0	2	0	0	0	48
chr11_61138835_61132354_-6481	chr11	61132353	61138835	-	VPS37C	2	0	0	0	0	0	0	0	0	0	0	0	0	0	0	0	0	0	0	0	2
chr11_61368705_61364476_+4229	chr11	61364475	61368705	+	TMEM138	2	0	0	0	0	0	0	0	0	0	0	0	0	0	0	0	0	0	0	0	2
chr11_67121358_66756353_+365005	chr11	66756352	67121358	+	C11orf80	4	0	0	0	0	0	0	0	0	0	0	0	0	0	0	0	0	0	0	0	4
chr11_6956622_6932094_+24528	chr11	6932093	6956622	+	ZNF215	4	0	0	0	0	0	0	0	0	0	0	0	0	0	0	0	2	0	0	0	6
chr11_73927544_73924615_+2929	chr11	73924614	73927544	+	PAAF1	4	0	0	0	0	0	0	0	0	0	0	0	0	0	0	0	0	0	0	0	4
chr11_74640841_74629217_+11624	chr11	74629216	74640841	+	POLD3	2	0	0	0	0	0	0	0	0	0	0	0	0	0	0	0	0	0	0	0	2
chr11_74640841_74634583_+6258	chr11	74634582	74640841	+	POLD3	2	0	0	0	0	0	0	0	0	0	0	0	0	0	0	0	0	0	0	0	2
chr11_79721622_79627271_-94351	chr11	79627270	79721622	-	na	3	0	0	0	0	0	0	0	0	0	0	0	0	0	0	0	0	0	0	0	3
chr11_83184908_83161327_+23581	chr11	83161326	83184908	+	PCF11	4	0	0	4	0	0	14	4	0	6	0	0	8	0	0	0	0	0	0	0	40
chr11_83184908_83163679_+21229	chr11	83163678	83184908	+	PCF11	8	0	0	0	0	0	0	0	0	0	0	0	0	0	0	0	0	0	0	0	8
chr11_85718843_85695128_-23715	chr11	85695127	85718843	-	SYTL2	2	0	0	0	0	0	2	0	0	0	0	0	0	0	0	0	0	0	0	2	6
chr11_93168171_93148653_-19518	chr11	93148652	93168171	-	SLC36A4	6	0	0	0	0	0	0	0	0	0	0	0	0	0	0	0	0	0	0	0	6
chr11_93386041_93365347_-20694	chr11	93365346	93386041	-	na	8	0	0	0	0	0	0	0	0	0	0	0	0	0	0	0	0	0	0	0	8
chr11_93399555_93365347_-34208	chr11	93365346	93399555	-	na	1	0	0	0	0	0	0	0	0	0	0	0	0	0	0	0	0	0	0	0	1
chr11_94185934_94153491_+32443	chr11	94153490	94185934	+	PANX1	2	0	0	0	0	0	0	0	0	0	0	0	0	0	0	0	0	0	0	0	2
chr12_102293277_102275586_+17691	chr12	102275585	102293277	+	na	2	0	0	0	0	0	0	0	0	0	0	0	0	0	0	0	0	0	0	0	2
chr12_1028572_998324_+30248	chr12	998323	1028572	+	ERC1	4	0	0	0	0	0	0	4	0	0	0	0	8	0	0	0	0	0	0	0	16
chr12_104057513_104049895_-7618	chr12	104049894	104057513	-	GLT8D2	2	0	0	0	0	0	0	0	0	0	0	0	0	0	0	0	0	0	0	0	2
chr12_106059414_106051277_-8137	chr12	106051276	106059414	-	RP11-114F10.2	2	0	0	0	0	0	0	0	0	0	0	0	0	0	0	0	0	0	0	0	2
chr12_108761063_108759938_-1125	chr12	108759937	108761063	-	na	4	0	0	0	0	0	0	0	0	0	0	0	4	0	0	0	0	0	0	0	8
chr12_108818558_108817038_-1520	chr12	108817037	108818558	-	SSH1	2	0	0	0	0	0	4	0	0	0	0	0	0	0	0	0	0	0	0	0	6
chr12_11047188_11028401_-18787	chr12	11028400	11047188	-	PRH1-PRR4	4	0	3	0	0	0	0	0	0	0	0	0	0	0	0	0	0	4	4	0	15
chr12_11124323_11121010_-3313	chr12	11121009	11124323	-	PRR4	2	0	0	0	0	0	0	0	0	2	0	0	6	0	0	0	0	0	2	0	12
chr12_116237705_116230533_-7172	chr12	116230532	116237705	-	MED13L	1	6	4	8	13	6	16	4	13	8	4	14	3	5	14	12	10	8	7	6	162
chr12_116237705_116236821_-884	chr12	116236820	116237705	-	MED13L	2	0	8	4	0	0	0	4	0	2	4	12	0	0	6	8	0	0	0	0	50
chr12_116949706_116918531_+31175	chr12	116918530	116949706	+	FBXW8	4	0	0	0	0	0	0	0	0	0	0	0	0	0	0	0	0	0	0	0	4
chr12_116964854_116918531_+46323	chr12	116918530	116964854	+	FBXW8	2	0	0	0	0	2	4	2	0	0	0	0	0	0	0	0	0	0	0	0	10
chr12_117004501_116985206_+19295	chr12	116985205	117004501	+	FBXW8	6	0	0	0	0	0	0	0	0	0	0	0	0	0	0	0	0	0	0	0	6
chr12_121186497_121175388_+11109	chr12	121175387	121186497	+	P2RX7	4	0	0	0	0	0	0	0	0	0	0	0	0	0	0	0	0	0	0	0	4
chr12_123261803_123260274_-1529	chr12	123260273	123261803	-	RP11-282O18.3	2	0	0	0	0	0	0	0	0	0	0	0	0	0	0	0	0	0	0	0	2
chr12_124012475_124011381_+1094	chr12	124011380	124012475	+	ZNF664	3	0	0	0	0	0	0	0	0	0	0	0	0	0	0	0	0	0	0	0	3
chr12_124817707_124807766_-9941	chr12	124807765	124817707	-	SCARB1	4	0	0	0	0	0	0	0	0	0	0	0	0	0	0	0	0	0	0	0	4
chr12_127507561_127468139_+39422	chr12	127468138	127507561	+	na	2	0	0	0	0	0	0	0	0	0	0	0	0	0	0	0	0	0	0	0	2
chr12_133122256_133120288_-1968	chr12	133120287	133122256	-	na	4	0	0	0	0	0	0	0	0	0	0	0	0	0	0	0	0	0	0	0	4
chr12_19466850_19462510_+4340	chr12	19462509	19466850	+	AEBP2	4	0	0	0	0	0	0	0	0	0	0	0	0	0	0	0	0	0	4	0	8
chr12_2843581_2822794_+20787	chr12	2822793	2843581	+	ITFG2	2	0	0	0	0	0	0	0	0	0	0	0	0	0	0	0	0	0	0	0	2
chr12_29270638_29260234_+10404	chr12	29260233	29270638	+	FAR2	6	0	0	0	0	0	0	0	0	0	0	0	0	0	0	0	0	0	0	0	6
chr12_29341218_29339851_-1367	chr12	29339850	29341218	-	na	4	0	0	0	0	0	0	6	0	0	0	0	2	0	0	2	6	0	0	8	28
chr12_29341816_29338531_-3285	chr12	29338530	29341816	-	ERGIC2	3	0	0	0	2	4	0	0	0	4	4	5	0	0	2	0	0	0	0	0	24
chr12_34387686_34383864_+3822	chr12	34383863	34387686	+	na	4	0	0	0	0	0	0	0	0	0	0	0	0	0	0	0	0	0	0	0	4
chr12_46275375_46273591_+1784	chr12	46273590	46275375	+	na	2	0	0	0	0	0	0	0	0	0	0	0	0	0	0	0	0	0	0	0	2
chr12_48346734_48346222_+512	chr12	48346221	48346734	+	na	2	0	0	0	0	0	0	0	0	0	0	0	0	0	0	2	2	0	0	6	12
chr12_48941188_48939655_-1533	chr12	48939654	48941188	-	RP11-302B13.5	3	0	0	0	0	0	0	4	0	0	0	6	0	2	1	6	1	14	0	0	37
chr12_49500205_49496525_+3680	chr12	49496524	49500205	+	SPATS2	2	0	0	0	0	0	0	0	0	0	0	0	0	0	0	0	0	0	0	0	2
chr12_53272857_53269526_+3331	chr12	53269525	53272857	+	ESPL1	2	0	0	0	0	0	0	0	0	0	0	0	0	0	0	0	0	0	0	0	2
chr12_56160517_56160243_+274	chr12	56160242	56160517	+	MYL6	2	0	0	0	0	0	0	0	0	0	0	0	0	0	0	0	0	0	0	0	2
chr12_56298763_56298342_+421	chr12	56298341	56298763	+	na	14	0	0	0	12	0	0	0	0	0	0	0	0	2	0	1	0	0	0	0	29
chr12_57398198_57395749_-2449	chr12	57395748	57398198	-	R3HDM2	3	0	6	0	0	14	16	10	2	10	6	0	0	4	0	12	2	12	6	0	103
chr12_57529779_57529532_+247	chr12	57529531	57529779	+	MBD6	2	0	0	0	0	0	0	0	0	0	0	0	0	0	0	0	0	0	0	0	2
chr12_59734434_59734231_-203	chr12	59734230	59734434	-	na	4	24	0	0	0	0	0	0	0	0	0	0	0	0	0	0	0	0	0	0	28
chr12_66228370_66203714_+24656	chr12	66203713	66228370	+	IRAK3	2	0	0	0	0	0	0	0	0	0	0	0	0	0	0	0	0	0	0	0	2
chr12_68752190_68748076_+4114	chr12	68748075	68752190	+	SLC35E3	4	0	0	0	0	0	0	0	0	0	0	0	0	4	0	0	0	0	0	0	8
chr12_69262562_69258999_+3563	chr12	69258998	69262562	+	CPSF6	2	0	0	0	0	0	0	0	0	0	0	0	0	0	6	0	0	0	0	0	8
chr12_70243449_70219393_-24056	chr12	70219392	70243449	-	LINC01481	2	0	0	0	0	0	0	0	0	0	0	0	0	0	0	0	0	0	0	0	2
chr12_71046741_71031609_-15132	chr12	71031608	71046741	-	CTD-2021H9.2	12	0	0	0	0	0	0	0	0	0	0	0	0	0	0	0	8	0	0	0	20
chr12_71660427_71610180_-50247	chr12	71610179	71660427	-	ZFC3H1	4	0	0	0	0	0	0	0	0	0	0	0	0	0	0	0	0	0	0	0	4
chr12_71660427_71657526_-2901	chr12	71657525	71660427	-	ZFC3H1	2	0	0	0	0	0	0	0	0	0	0	0	0	0	0	2	0	0	0	0	4
chr12_79596658_79574866_-21792	chr12	79574865	79596658	-	PAWR	4	0	0	2	0	0	2	0	0	0	0	0	0	0	0	0	0	0	0	0	8
chr12_82403130_82369387_+33743	chr12	82369386	82403130	+	METTL25	2	0	0	2	0	0	0	6	8	0	12	0	4	4	0	4	0	0	0	0	42
chr12_85424204_85399493_+24711	chr12	85399492	85424204	+	na	2	0	0	0	0	0	0	0	0	0	0	0	0	0	0	0	0	0	0	0	2
chr12_85713416_85685058_+28358	chr12	85685057	85713416	+	na	2	0	0	0	0	0	0	0	0	0	0	0	0	0	0	0	0	0	0	0	2
chr12_86840553_86838666_-1887	chr12	86838665	86840553	-	RP11-202H2.1	2	0	0	0	0	0	0	0	0	0	0	0	0	0	0	0	0	0	0	0	2
chr12_8714041_8713815_+226	chr12	8713814	8714041	+	na	2	0	0	0	0	0	0	0	0	0	0	0	0	0	0	0	0	0	0	0	2
chr12_87548850_87527758_-21092	chr12	87527757	87548850	-	na	4	0	0	0	0	0	0	0	0	0	0	0	0	0	0	0	0	0	0	0	4
chr12_96035590_96002960_-32630	chr12	96002959	96035590	-	LTA4H	2	0	0	0	0	0	0	0	0	0	0	0	0	0	0	0	0	0	0	0	2
chr12_99782097_99694314_-87783	chr12	99694313	99782097	-	ANKS1B	2	0	0	0	0	0	0	0	0	0	0	0	0	0	0	0	0	0	0	0	2
chr13_100449305_100305751_+143554	chr13	100305750	100449305	+	PCCA	3	0	0	0	0	0	0	0	0	0	0	0	0	0	0	0	0	0	0	0	3
chr13_100539370_100262729_+276641	chr13	100262728	100539370	+	PCCA	4	0	0	0	0	0	0	0	0	0	0	0	0	0	0	0	0	0	0	0	4
chr13_102873343_102865748_+7595	chr13	102865747	102873343	+	ERCC5	2	0	0	0	0	0	0	0	0	0	0	0	0	0	0	0	0	0	0	0	2
chr13_106512812_106492411_-20401	chr13	106492410	106512812	-	EFNB2	4	0	0	0	2	0	0	0	0	0	0	0	0	0	0	0	0	0	0	0	6
chr13_112602239_112600422_-1817	chr13	112600421	112602239	-	na	2	0	0	0	0	0	0	0	0	0	0	0	0	0	0	0	0	0	0	0	2
chr13_113309862_113305629_+4233	chr13	113305628	113309862	+	LAMP1	4	0	0	0	0	0	0	0	0	0	0	0	0	0	0	0	0	0	0	0	4
chr13_113534240_113531341_+2899	chr13	113531340	113534240	+	TMCO3	2	0	0	0	0	0	0	0	0	0	0	0	0	0	0	0	0	0	0	0	2
chr13_114058518_114052052_-6466	chr13	114052051	114058518	-	RASA3	2	0	0	0	0	0	0	0	0	0	0	0	0	0	0	0	0	0	0	0	2
chr13_114077215_114073720_-3495	chr13	114073719	114077215	-	RASA3	4	0	0	0	0	0	0	0	0	0	0	0	0	0	0	0	0	0	0	0	4
chr13_19956611_19865471_+91140	chr13	19865470	19956611	+	na	2	0	0	0	0	0	0	0	0	0	0	0	0	0	0	0	0	0	0	0	2
chr13_19957448_19865471_+91977	chr13	19865470	19957448	+	na	2	0	0	0	0	0	0	0	0	0	0	0	0	0	0	0	0	0	0	0	2
chr13_21547917_21539302_-8615	chr13	21539301	21547917	-	MICU2	2	0	0	0	0	0	0	0	0	0	0	0	0	0	0	0	0	0	0	0	2
chr13_26353880_26324772_+29108	chr13	26324771	26353880	+	CDK8	2	0	0	0	0	0	0	0	0	0	0	0	0	0	4	2	0	0	0	0	8
chr13_45337388_45336536_-852	chr13	45336535	45337388	-	na	4	0	0	0	0	0	0	0	0	0	0	0	0	0	0	0	0	0	4	0	8
chr13_49136601_49136403_+198	chr13	49136402	49136601	+	na	2	0	0	0	0	0	0	0	0	4	0	0	0	0	0	0	0	0	0	0	6
chr13_59932815_59879229_-53586	chr13	59879228	59932815	-	DIAPH3	4	0	0	0	0	0	0	0	0	0	0	0	0	0	0	0	0	0	0	0	4
chr13_64034537_63932450_-102087	chr13	63932449	64034537	-	LINC00355	4	0	0	0	0	0	0	0	0	0	0	0	0	0	0	0	2	0	0	0	6
chr13_64245478_64219225_+26253	chr13	64219224	64245478	+	na	4	0	0	0	0	0	0	0	0	0	0	0	0	0	0	0	0	0	0	0	4
chr13_65996008_65975163_+20845	chr13	65975162	65996008	+	na	4	0	0	0	0	0	0	0	0	0	0	0	0	0	0	0	0	0	0	0	4
chr13_66924896_66903504_-21392	chr13	66903503	66924896	-	PCDH9	2	0	0	0	0	0	0	0	0	0	0	0	0	0	0	0	0	0	0	0	2
chr13_79028600_78979645_-48955	chr13	78979644	79028600	-	na	2	0	0	0	0	0	0	0	0	0	0	0	0	0	0	0	0	0	0	0	2
chr13_83711098_83710058_-1040	chr13	83710057	83711098	-	na	2	0	0	0	0	0	0	0	0	0	0	0	0	0	0	0	0	0	0	0	2
chr13_87560417_87460924_-99493	chr13	87460923	87560417	-	MIR4500HG	4	0	0	0	0	0	0	0	0	0	0	0	0	0	0	0	0	0	0	0	4
chr13_87715494_87712794_-2700	chr13	87712793	87715494	-	na	8	0	0	0	0	0	0	0	0	0	0	0	0	0	0	0	0	0	0	0	8
chr13_87872889_87872656_+233	chr13	87872655	87872889	+	na	1	0	0	0	0	0	0	0	0	0	0	0	0	0	0	0	0	0	0	0	1
chr13_88903804_88903557_+247	chr13	88903556	88903804	+	na	2	0	0	0	0	0	0	0	0	0	0	0	0	0	0	0	0	0	0	0	2
chr13_95609513_95602423_-7090	chr13	95602422	95609513	-	DZIP1	2	0	0	0	0	0	2	0	0	0	0	0	0	0	0	0	0	0	0	0	4
chr13_95947143_95898441_-48702	chr13	95898440	95947143	-	UGGT2	4	0	0	0	0	0	0	0	0	0	0	0	0	0	0	0	0	0	0	0	4
chr13_99072508_99071510_-998	chr13	99071509	99072508	-	na	6	0	0	0	0	0	0	0	0	0	0	0	0	0	0	0	0	0	0	0	6
chr13_99843523_99842996_-527	chr13	99842995	99843523	-	na	2	0	0	0	0	0	0	0	0	0	0	0	0	0	0	0	0	0	0	0	2
chr14_100958343_100913432_+44911	chr14	100913431	100958343	+	SNHG23	2	0	0	0	0	0	0	0	0	0	0	0	0	0	0	0	0	0	0	0	2
chr14_102223957_102221138_-2819	chr14	102221137	102223957	-	na	4	0	0	0	0	0	0	0	0	0	0	0	0	0	0	0	0	0	0	0	4
chr14_102223957_102221154_-2803	chr14	102221153	102223957	-	na	4	0	0	0	0	0	0	0	0	0	0	0	0	0	0	0	0	0	0	0	4
chr14_102344389_102343821_-568	chr14	102343820	102344389	-	na	2	0	0	0	0	0	0	0	0	4	0	0	0	8	0	0	0	0	0	0	14
chr14_102726561_102707430_+19131	chr14	102707429	102726561	+	RCOR1	4	0	0	0	0	0	0	0	0	0	0	0	0	0	0	0	0	0	0	0	4
chr14_103589688_103580707_+8981	chr14	103580706	103589688	+	APOPT1	4	0	0	0	0	0	0	0	0	0	0	0	0	0	0	0	0	0	0	0	4
chr14_103704256_103702074_+2182	chr14	103702073	103704256	+	na	4	0	0	0	0	0	0	0	0	0	0	0	0	0	0	0	0	0	0	0	4
chr14_104704781_104704037_-744	chr14	104704036	104704781	-	na	8	0	0	0	0	0	0	0	0	0	0	0	0	0	0	0	0	0	0	0	8
chr14_21359609_21357286_-2323	chr14	21357285	21359609	-	SUPT16H	2	0	0	0	0	0	0	0	0	0	0	0	0	0	0	0	0	0	0	0	2
chr14_24084745_24080235_-4510	chr14	24080234	24084745	-	NRL	6	0	0	0	0	0	0	0	0	0	0	0	2	0	4	0	0	0	0	0	12
chr14_27259882_27220234_-39648	chr14	27220233	27259882	-	CTD-3006G17.2	8	0	0	0	0	0	0	0	0	0	0	0	0	0	0	0	0	0	0	0	8
chr14_28411299_28405423_+5876	chr14	28405422	28411299	+	CTD-2591A6.2	6	0	0	0	0	0	0	0	0	0	0	0	0	0	0	0	0	0	0	0	6
chr14_28411299_28405426_+5873	chr14	28405425	28411299	+	CTD-2591A6.2	6	0	0	0	0	0	0	0	0	0	0	0	0	0	0	0	0	0	0	0	6
chr14_30217251_30191299_-25952	chr14	30191298	30217251	-	PRKD1	6	0	0	0	0	0	0	0	0	0	0	0	0	0	0	0	0	0	0	0	6
chr14_31383771_31381661_-2110	chr14	31381660	31383771	-	HEATR5A	4	0	0	0	0	0	0	0	0	0	0	0	0	0	0	0	0	0	0	0	4
chr14_31730761_31727351_+3410	chr14	31727350	31730761	+	na	2	0	0	0	0	0	16	0	0	0	0	0	0	0	0	0	0	0	4	0	22
chr14_34554912_34551714_-3198	chr14	34551713	34554912	-	na	16	30	28	4	3	4	28	8	0	4	0	14	4	4	20	12	6	0	20	14	219
chr14_37369624_37282277_+87347	chr14	37282276	37369624	+	MIPOL1	2	0	20	0	0	0	0	0	0	0	0	0	0	0	0	0	0	0	0	0	22
chr14_50486194_50231197_-254997	chr14	50231196	50486194	-	CDKL1	2	0	0	0	0	0	0	0	0	0	0	0	0	0	0	0	0	0	0	0	2
chr14_51096233_51009080_-87153	chr14	51009079	51096233	-	TRIM9	2	0	0	0	0	0	0	0	0	0	0	0	0	0	0	0	0	0	0	0	2
chr14_51288063_51243856_+44207	chr14	51243855	51288063	+	TMX1	2	0	0	0	0	0	0	0	0	0	0	0	0	0	0	0	0	0	0	0	2
chr14_56345070_56317456_+27614	chr14	56317455	56345070	+	RP11-930O11.1	2	0	0	0	0	0	0	0	0	0	0	0	0	0	0	0	0	0	0	0	2
chr14_60879835_60849007_+30828	chr14	60849006	60879835	+	MNAT1	2	0	0	0	0	0	0	0	0	0	0	0	0	0	0	0	2	0	0	0	4
chr14_63101995_62730531_-371464	chr14	62730530	63101995	-	KCNH5	4	0	0	0	0	0	0	0	0	0	0	0	0	0	0	0	0	0	0	0	4
chr14_63599973_63598756_-1217	chr14	63598755	63599973	-	na	12	0	0	8	0	0	0	0	0	0	0	0	10	0	0	0	4	0	8	0	42
chr14_65455718_65432037_+23681	chr14	65432036	65455718	+	FUT8	4	16	0	13	0	0	0	16	4	2	0	6	4	26	0	8	0	12	4	6	121
chr14_65478414_65426634_+51780	chr14	65426633	65478414	+	FUT8	2	0	0	0	0	0	0	0	0	0	0	0	0	0	0	0	0	0	0	0	2
chr14_66531292_66531051_+241	chr14	66531050	66531292	+	na	4	0	0	0	0	0	0	0	0	0	0	0	0	0	0	0	0	0	0	0	4
chr14_67387456_67340440_-47016	chr14	67340439	67387456	-	ATP6V1D	188	0	0	0	0	0	0	0	0	0	0	0	0	0	0	0	0	0	0	0	188
chr14_68353577_68111680_+241897	chr14	68111679	68353577	+	na	2	0	0	0	0	0	0	0	0	0	0	0	0	0	0	0	0	0	0	0	2
chr14_69994480_69952221_+42259	chr14	69952220	69994480	+	SMOC1	1	0	0	0	0	0	0	0	0	0	0	0	0	0	0	0	0	0	0	0	1
chr14_71467247_71413948_+53299	chr14	71413947	71467247	+	SIPA1L1	2	0	0	0	3	0	4	4	0	8	0	2	4	0	0	1	0	0	0	0	28
chr14_71919246_71908165_+11081	chr14	71908164	71919246	+	RP6-114E22.1	2	0	0	0	0	0	0	0	0	0	0	0	0	0	0	0	0	0	0	0	2
chr14_71964875_71908165_+56710	chr14	71908164	71964875	+	RGS6	2	0	0	0	0	0	0	0	0	0	0	0	0	0	0	0	0	0	0	0	2
chr14_71993603_71964772_+28831	chr14	71964771	71993603	+	AC005477.1	2	0	0	0	0	0	0	0	0	0	0	0	0	0	0	0	0	0	0	0	2
chr14_74516941_74515720_-1221	chr14	74515719	74516941	-	LTBP2	6	0	0	0	0	0	0	0	0	0	0	0	0	0	0	0	0	0	0	0	6
chr14_75902224_75764615_+137609	chr14	75764614	75902224	+	IFT43	1	0	0	0	0	0	0	0	0	0	0	0	0	0	0	0	0	0	0	0	1
chr14_75902224_75820007_+82217	chr14	75820006	75902224	+	TTLL5	4	0	0	0	0	0	0	0	0	0	0	0	0	0	0	0	0	0	0	0	4
chr14_75902224_75882685_+19539	chr14	75882684	75902224	+	TTLL5	2	0	0	0	0	0	0	0	0	0	0	0	0	0	0	0	0	0	0	0	2
chr14_77518167_77512157_-6010	chr14	77512156	77518167	-	SPTLC2	2	0	0	0	0	0	0	0	0	0	0	0	0	0	0	0	0	0	0	0	2
chr14_80793110_80706111_-86999	chr14	80706110	80793110	-	CEP128	2	0	0	0	0	0	0	0	0	0	0	0	0	0	0	0	0	0	0	0	2
chr14_89162969_89161701_-1268	chr14	89161700	89162969	-	na	4	0	2	6	10	8	10	12	6	12	0	8	0	8	0	2	0	8	0	0	96
chr14_92673113_92671774_-1339	chr14	92671773	92673113	-	na	2	0	0	0	0	0	0	0	0	0	0	0	0	0	0	0	0	0	0	0	2
chr14_93542696_92123820_+1418876	chr14	92123819	93542696	+	SLC24A4	2	0	0	0	0	0	0	0	0	0	0	0	0	0	0	0	0	0	0	0	2
chr14_96565214_96535879_+29335	chr14	96535878	96565214	+	PAPOLA	4	0	0	0	0	0	0	0	0	0	0	0	0	0	0	0	0	0	0	0	4
chr14_96565214_96536991_+28223	chr14	96536990	96565214	+	PAPOLA	4	0	0	0	0	0	0	0	0	0	0	0	0	0	0	0	0	0	0	0	4
chr14_96814311_96812945_+1366	chr14	96812944	96814311	+	na	4	0	0	0	0	0	0	0	0	0	0	0	0	0	0	0	0	0	0	0	4
chr14_99465813_99399056_-66757	chr14	99399055	99465813	-	SETD3	3	0	0	0	0	0	0	0	0	0	0	0	4	0	0	0	0	0	0	0	7
chr14_99985536_99984852_+684	chr14	99984851	99985536	+	na	8	8	0	8	0	4	4	0	0	12	0	0	0	0	0	0	0	0	0	0	44
chr15_101178980_101151720_-27260	chr15	101151719	101178980	-	CHSY1	2	0	0	0	0	0	0	0	0	2	0	0	0	0	0	0	0	0	0	0	4
chr15_101178980_101173820_-5160	chr15	101173819	101178980	-	CHSY1	2	0	0	0	0	0	0	0	0	0	0	0	0	0	0	0	0	0	0	0	2
chr15_101178980_101176552_-2428	chr15	101176551	101178980	-	na	2	0	0	0	0	0	0	0	0	0	0	0	0	0	0	0	0	0	0	0	2
chr15_101178980_101176832_-2148	chr15	101176831	101178980	-	na	8	0	0	0	0	0	0	0	0	0	0	0	0	0	0	0	0	0	0	0	8
chr15_23003153_22995099_-8054	chr15	22995098	23003153	-	TUBGCP5	2	0	0	0	2	0	0	0	0	0	0	0	0	0	0	0	0	0	0	0	4
chr15_32784674_32784391_+283	chr15	32784390	32784674	+	na	2	0	0	0	0	0	0	0	0	0	0	0	0	0	0	0	0	0	0	0	2
chr15_40220717_40165053_+55664	chr15	40165052	40220717	+	BUB1B	4	0	0	0	0	0	0	0	0	0	0	0	0	0	0	0	0	0	0	0	4
chr15_40375774_40372068_+3706	chr15	40372067	40375774	+	DISP2	2	0	0	0	0	0	0	0	0	0	0	0	0	0	0	0	0	0	0	0	2
chr15_40551723_40544328_-7395	chr15	40544327	40551723	-	na	2	0	0	0	0	0	0	0	8	0	0	0	0	0	6	0	0	0	0	0	16
chr15_40615378_40598829_+16549	chr15	40598828	40615378	+	CASC5	4	0	0	0	0	0	0	0	0	0	0	0	0	0	0	0	0	0	0	0	4
chr15_40903831_40902616_+1215	chr15	40902615	40903831	+	na	2	0	0	0	0	0	0	0	6	0	0	8	4	0	4	2	0	2	0	0	28
chr15_41010448_41010284_+164	chr15	41010283	41010448	+	na	4	0	0	0	0	0	0	0	0	0	0	0	0	0	0	0	0	0	0	0	4
chr15_44523679_44523242_-437	chr15	44523241	44523679	-	na	4	0	0	0	0	0	0	0	0	2	0	0	0	4	0	0	0	0	0	0	10
chr15_49308777_49225205_+83572	chr15	49225204	49308777	+	GALK2	2	0	0	0	0	4	0	0	0	2	0	0	4	0	0	0	0	0	4	0	16
chr15_56850186_56682254_-167932	chr15	56682253	56850186	-	ZNF280D	4	0	0	0	0	0	0	0	0	0	0	0	0	0	0	0	0	0	0	0	4
chr15_56850186_56827524_-22662	chr15	56827523	56850186	-	ZNF280D	2	0	0	0	0	0	0	0	0	0	0	0	0	0	0	0	0	0	0	0	2
chr15_56852536_56848479_-4057	chr15	56848478	56852536	-	na	2	0	0	0	0	0	0	0	0	0	0	0	0	0	0	0	0	0	0	0	2
chr15_56917694_56827524_-90170	chr15	56827523	56917694	-	ZNF280D	4	0	0	0	0	0	0	0	0	0	0	0	0	0	0	0	0	0	0	0	4
chr15_61041134_61015798_-25336	chr15	61015797	61041134	-	RORA	3	0	0	0	0	0	0	0	0	0	0	0	0	0	0	0	0	0	0	0	3
chr15_61121728_61041104_-80624	chr15	61041103	61121728	-	RORA	1	0	0	0	0	0	0	0	0	0	0	0	0	0	0	0	0	0	0	0	1
chr15_64504346_64499293_+5053	chr15	64499292	64504346	+	ZNF609	2	0	0	0	0	0	0	0	0	0	0	0	0	0	0	0	0	0	0	0	2
chr15_65883824_65879671_+4153	chr15	65879670	65883824	+	RAB11A	4	0	0	0	0	0	0	0	0	0	0	0	0	0	0	0	0	0	0	0	4
chr15_67236820_67231230_-5590	chr15	67231229	67236820	-	AAGAB	6	0	0	4	0	0	0	0	0	2	0	0	0	0	0	4	0	0	2	0	18
chr15_69446587_69426336_+20251	chr15	69426335	69446587	+	KIF23	8	0	0	0	0	0	0	0	0	0	0	0	0	0	0	0	0	0	0	0	8
chr15_70664814_70656930_-7884	chr15	70656929	70664814	-	UACA	6	0	0	0	0	0	4	0	0	0	0	0	0	0	0	4	0	0	2	0	16
chr15_70984257_70973249_+11008	chr15	70973248	70984257	+	LRRC49	4	0	0	0	0	0	0	0	0	0	0	0	0	2	0	0	0	0	0	0	6
chr15_76297348_76274412_-22936	chr15	76274411	76297348	-	ETFA	4	0	0	0	0	0	0	0	0	0	0	0	0	0	0	4	0	0	0	4	12
chr15_79413557_79411400_+2157	chr15	79411399	79413557	+	na	4	0	0	0	0	0	0	0	0	0	16	0	0	0	0	0	0	0	0	0	20
chr15_79469145_79456098_+13047	chr15	79456097	79469145	+	KIAA1024	12	0	0	0	0	0	0	2	0	0	0	0	4	2	0	0	0	12	0	0	32
chr15_79475183_79463953_-11230	chr15	79463952	79475183	-	na	2	0	0	0	0	0	0	0	0	0	0	0	0	0	0	0	0	0	0	0	2
chr15_81926025_81859826_-66199	chr15	81859825	81926025	-	RP11-499F3.2	2	0	0	0	4	0	2	0	0	0	0	0	2	0	0	0	0	0	0	0	10
chr15_81926025_81925673_-352	chr15	81925672	81926025	-	na	4	0	0	0	0	0	0	0	0	0	0	0	2	4	0	0	4	0	0	0	14
chr15_84641262_84632197_+9065	chr15	84632196	84641262	+	SCAND2P	2	0	0	0	0	0	0	0	0	0	0	0	0	0	0	0	0	0	0	0	2
chr15_84641262_84637347_+3915	chr15	84637346	84641262	+	SCAND2P	3	0	6	0	0	4	0	0	0	5	0	0	0	2	0	0	0	0	2	0	22
chr15_90085387_90084193_-1194	chr15	90084192	90085387	-	IDH2	2	0	0	0	0	0	0	0	0	0	0	0	0	0	0	0	0	0	0	0	2
chr15_90271831_90271188_+643	chr15	90271187	90271831	+	na	2	0	0	0	0	0	0	0	0	0	0	0	0	0	0	0	0	0	0	0	2
chr15_90715042_90713143_-1899	chr15	90713142	90715042	-	CRTC3-AS1	26	0	0	0	0	0	0	0	0	0	4	0	0	0	0	4	0	0	0	0	34
chr15_90822296_90822027_-269	chr15	90822026	90822296	-	na	4	0	0	0	0	0	0	0	0	0	4	0	0	4	8	6	0	0	0	0	26
chr15_91268605_91245975_+22630	chr15	91245974	91268605	+	SV2B	4	0	0	0	0	0	0	0	0	0	0	0	0	0	0	0	0	0	0	0	4
chr15_91368601_91368251_+350	chr15	91368250	91368601	+	na	2	0	0	0	0	0	0	0	0	0	0	0	0	0	0	0	0	0	0	0	2
chr15_96687111_96682589_+4522	chr15	96682588	96687111	+	na	2	0	0	0	0	0	0	0	0	0	0	0	0	0	0	0	0	0	0	0	2
chr15_97372391_97364152_+8239	chr15	97364151	97372391	+	na	3	0	0	0	0	0	0	0	0	0	0	0	0	0	0	0	0	0	0	0	3
chr15_99602109_99598430_+3679	chr15	99598429	99602109	+	MEF2A	4	0	0	0	0	0	0	0	0	0	0	0	0	0	0	8	0	0	0	0	12
chr16_19871950_19861837_-10113	chr16	19861836	19871950	-	GPRC5B	4	0	0	0	0	0	0	0	0	0	0	0	0	0	0	0	0	0	0	0	4
chr16_21983301_21962761_+20540	chr16	21962760	21983301	+	UQCRC2	2	0	0	0	0	0	0	0	0	0	0	0	0	0	0	0	0	0	0	0	2
chr16_2246986_2246095_-891	chr16	2246094	2246986	-	ECI1	4	0	0	0	0	0	0	2	0	2	18	0	0	0	0	0	0	0	0	6	32
chr16_23120246_23102319_-17927	chr16	23102318	23120246	-	USP31	4	0	0	0	0	0	0	0	0	0	0	0	0	0	0	0	0	0	0	0	4
chr16_28489386_28487456_-1930	chr16	28487455	28489386	-	CLN3	2	0	0	0	0	0	15	0	0	0	0	0	0	0	0	0	0	0	4	0	21
chr16_28873269_28870709_+2560	chr16	28870708	28873269	+	SH2B1	2	0	0	0	0	0	0	0	0	0	0	0	0	0	0	0	0	0	0	0	2
chr16_31091342_31090775_-567	chr16	31090774	31091342	-	VKORC1	14	32	0	0	36	0	0	48	0	0	58	0	0	0	24	0	0	6	0	0	218
chr16_319976_304304_-15672	chr16	304303	319976	-	AXIN1	2	0	0	0	0	0	0	0	0	0	0	0	0	0	0	0	0	0	0	0	2
chr16_323882_304304_-19578	chr16	304303	323882	-	AXIN1	2	0	0	0	0	0	0	0	0	0	0	0	0	0	0	0	0	0	0	0	2
chr16_3384959_3384857_+102	chr16	3384856	3384959	+	na	2	0	0	0	0	0	0	0	0	0	0	0	0	0	0	0	0	0	0	0	2
chr16_47134410_47109483_-24927	chr16	47109482	47134410	-	NETO2	4	0	0	0	0	0	0	0	0	0	0	0	0	0	0	0	0	0	0	0	4
chr16_48277479_48252208_+25271	chr16	48252207	48277479	+	LONP2	2	0	0	0	0	0	0	0	0	0	0	0	0	0	0	0	0	0	0	0	2
chr16_50319572_50319308_-264	chr16	50319307	50319572	-	na	2	0	0	0	0	0	0	0	0	0	0	0	0	0	0	0	0	0	0	0	2
chr16_53844298_53235185_+609113	chr16	53235184	53844298	+	CHD9	2	0	0	0	0	0	0	0	0	0	0	0	0	0	0	0	0	0	0	0	2
chr16_56162106_56151690_-10416	chr16	56151689	56162106	-	RP11-461O7.1	2	0	0	0	0	0	0	0	0	0	0	0	0	0	0	0	0	0	0	0	2
chr16_58560362_58559804_-558	chr16	58559803	58560362	-	CNOT1	2	4	9	22	2	22	16	18	2	14	12	30	0	4	2	12	7	0	12	8	198
chr16_66732505_66723755_-8750	chr16	66723754	66732505	-	DYNC1LI2	4	0	0	0	0	0	0	0	0	0	0	0	0	0	0	0	0	0	0	0	4
chr16_66732505_66730112_-2393	chr16	66730111	66732505	-	DYNC1LI2	2	0	0	0	0	0	0	4	0	4	0	0	0	0	0	0	0	0	0	0	10
chr16_66749313_66723755_-25558	chr16	66723754	66749313	-	DYNC1LI2	2	0	0	0	0	0	0	0	0	0	0	0	0	0	0	0	0	0	0	0	2
chr16_68123121_68121987_+1134	chr16	68121986	68123121	+	NFATC3	20	0	0	36	8	0	0	0	22	66	8	2	0	28	8	0	0	0	0	0	198
chr16_68126610_68121987_+4623	chr16	68121986	68126610	+	NFATC3	14	0	44	34	18	46	70	70	44	72	7	22	24	38	10	62	44	72	20	32	743
chr16_70372777_70364543_+8234	chr16	70364542	70372777	+	DDX19A	2	0	0	0	0	0	0	0	0	0	0	0	0	0	0	0	0	0	0	0	2
chr16_71714587_71652790_-61797	chr16	71652789	71714587	-	PHLPP2	4	0	0	0	0	0	0	0	0	0	0	0	0	0	0	0	0	0	0	0	4
chr16_75622464_75600220_-22244	chr16	75600219	75622464	-	ADAT1	4	0	0	0	0	0	0	0	10	0	0	0	0	2	0	0	0	0	0	0	16
chr16_76553907_76498567_+55340	chr16	76498566	76553907	+	CNTNAP4	2	0	0	0	0	0	0	0	0	0	0	0	0	0	0	0	0	0	0	0	2
chr16_78164289_77640867_+523422	chr16	77640866	78164289	+	VAT1L	4	0	0	0	0	0	0	0	0	0	0	0	0	0	0	0	0	0	0	0	4
chr16_78164289_77668645_+495644	chr16	77668644	78164289	+	VAT1L	16	0	0	0	0	0	0	0	0	0	0	0	0	0	0	0	0	0	0	0	16
chr16_78613637_78608439_+5198	chr16	78608438	78613637	+	na	2	0	0	0	0	2	0	0	0	0	0	0	0	0	0	0	0	0	0	0	4
chr16_89422305_89418284_-4021	chr16	89418283	89422305	-	RP1-168P16.1	2	0	0	0	0	0	6	10	2	2	8	0	0	0	0	0	2	0	0	0	32
chr16_89427069_89418284_-8785	chr16	89418283	89427069	-	RP1-168P16.1	2	0	2	0	0	0	0	0	0	0	0	0	0	0	0	0	0	0	0	0	4
chr16_89817972_89795906_-22066	chr16	89795905	89817972	-	FANCA	2	0	0	0	0	0	0	0	0	0	0	0	0	0	0	0	0	0	0	0	2
chr17_1612753_1600807_-11946	chr17	1600806	1612753	-	SLC43A2	2	0	0	0	0	0	0	0	0	0	0	0	0	0	0	0	0	0	0	0	2
chr17_18028659_18016061_-12598	chr17	18016060	18028659	-	ATPAF2	2	0	0	0	0	0	0	0	0	0	0	0	4	0	0	0	0	0	0	0	6
chr17_18039050_18016061_-22989	chr17	18016060	18039050	-	ATPAF2	2	0	0	0	0	0	0	0	0	0	0	0	0	0	0	0	0	0	0	0	2
chr17_20932836_20924359_+8477	chr17	20924358	20932836	+	CCDC144NL-AS1	4	0	0	0	0	0	0	0	0	0	0	0	0	0	0	0	0	0	0	0	4
chr17_21019185_21011040_-8145	chr17	21011039	21019185	-	USP22	2	0	0	0	0	0	0	0	0	0	0	0	0	0	0	0	0	0	0	0	2
chr17_28132809_28122603_+10206	chr17	28122602	28132809	+	NLK	2	0	0	0	0	0	0	4	0	0	0	0	0	0	0	0	0	0	0	0	6
chr17_28275737_28272069_-3668	chr17	28272068	28275737	-	CTD-2008P7.5	2	0	0	0	0	0	0	0	0	0	0	0	0	0	0	0	0	0	0	0	2
chr17_30252242_30248855_+3387	chr17	30248854	30252242	+	RP11-354P11.2	4	0	0	0	0	0	0	0	0	0	0	0	0	0	0	0	0	0	0	0	4
chr17_31073677_31071912_+1765	chr17	31071911	31073677	+	RP11-848P1.9	2	0	0	0	0	0	0	0	0	0	0	0	0	0	0	0	0	0	0	0	2
chr17_31392011_31374013_+17998	chr17	31374012	31392011	+	NF1	6	0	0	0	0	0	0	0	0	0	0	0	0	0	0	0	0	0	0	0	6
chr17_31426101_31374013_+52088	chr17	31374012	31426101	+	NF1	4	0	0	0	0	0	0	0	0	0	0	0	0	0	0	0	0	0	0	0	4
chr17_32373453_32351739_+21714	chr17	32351738	32373453	+	ZNF207	1	0	0	0	0	0	0	0	0	0	4	0	0	0	0	0	0	0	0	0	5
chr17_3610972_3608427_-2545	chr17	3608426	3610972	-	TRPV1	8	0	0	0	0	0	0	0	0	0	0	0	0	0	0	0	0	0	0	0	8
chr17_39083540_39082874_-666	chr17	39082873	39083540	-	PLXDC1	4	0	0	0	0	0	0	0	0	0	0	0	0	0	0	0	0	0	0	0	4
chr17_39653750_39652009_+1741	chr17	39652008	39653750	+	STARD3	2	0	0	0	0	0	0	0	0	0	0	0	0	0	0	0	0	0	0	0	2
chr17_4034292_3964174_-70118	chr17	3964173	4034292	-	ZZEF1	4	0	0	0	0	0	0	0	0	0	0	0	0	0	0	0	0	0	0	0	4
chr17_4296809_4282798_-14011	chr17	4282797	4296809	-	UBE2G1	2	0	0	0	0	0	0	4	0	0	0	0	0	0	0	0	0	0	0	0	6
chr17_46965039_46963697_+1342	chr17	46963696	46965039	+	na	2	0	0	0	0	0	0	0	0	0	0	4	0	2	0	0	0	0	2	0	10
chr17_46965039_46963835_+1204	chr17	46963834	46965039	+	na	2	0	0	0	0	0	0	0	0	0	0	0	0	0	0	0	0	0	0	0	2
chr17_48118037_48109967_-8070	chr17	48109966	48118037	-	na	1	0	0	0	5	0	0	2	10	2	0	1	0	2	0	0	0	3	0	6	32
chr17_48137337_48133535_-3802	chr17	48133534	48137337	-	SKAP1	2	0	0	0	0	4	0	0	3	0	0	0	0	0	0	0	0	0	0	0	9
chr17_48193771_48162469_-31302	chr17	48162468	48193771	-	SKAP1	2	0	0	0	0	0	0	0	0	0	0	0	0	0	0	0	0	0	0	0	2
chr17_5031669_5030708_+961	chr17	5030707	5031669	+	na	2	8	0	0	0	0	0	0	0	0	0	0	0	0	0	0	0	0	0	0	10
chr17_51040355_51038638_+1717	chr17	51038637	51040355	+	na	4	0	0	0	0	0	0	0	0	0	0	0	0	0	0	0	0	0	0	0	4
chr17_51068012_51041501_-26511	chr17	51041500	51068012	-	SPAG9	2	0	0	0	11	0	0	0	0	0	0	0	0	0	2	0	0	0	0	0	15
chr17_52805437_52773226_-32211	chr17	52773225	52805437	-	na	8	0	0	0	0	0	0	0	0	0	0	0	0	0	0	0	0	0	0	0	8
chr17_57529724_55767335_+1762389	chr17	55767334	57529724	+	ANKFN1	8	0	0	0	0	0	0	0	0	0	0	0	0	0	0	0	0	0	0	0	8
chr17_58005041_58003651_-1390	chr17	58003650	58005041	-	SRSF1	20	0	0	0	0	0	0	0	0	0	0	0	0	0	12	0	4	0	0	0	36
chr17_58880567_58840055_+40512	chr17	58840054	58880567	+	na	4	2	0	0	0	0	0	0	0	0	0	0	0	0	0	0	0	0	0	0	6
chr17_58985617_58955649_+29968	chr17	58955648	58985617	+	PPM1E	2	0	0	0	0	0	0	0	0	0	0	0	0	0	0	0	0	0	0	0	2
chr17_59043868_59031896_-11972	chr17	59031895	59043868	-	TRIM37	4	0	0	0	0	0	0	0	0	0	0	0	0	0	0	0	0	0	0	0	4
chr17_59607173_59605115_+2058	chr17	59605114	59607173	+	DHX40	4	0	0	0	0	0	0	0	0	0	0	0	0	0	0	0	0	0	0	0	4
chr17_59773944_59731421_+42523	chr17	59731420	59773944	+	VMP1	4	0	0	0	0	0	0	0	0	2	0	0	0	0	0	0	0	0	0	0	6
chr17_59773944_59764971_+8973	chr17	59764970	59773944	+	VMP1	6	0	0	0	0	0	0	0	0	0	0	0	0	0	0	0	2	0	0	0	8
chr17_59953340_59935193_+18147	chr17	59935192	59953340	+	RPS6KB1	2	0	0	0	0	0	0	0	0	0	0	0	0	0	0	0	0	0	0	0	2
chr17_60226231_60179171_-47060	chr17	60179170	60226231	-	USP32	4	0	0	0	0	0	0	0	0	0	0	0	0	0	0	0	0	0	0	0	4
chr17_66123424_65961463_-161961	chr17	65961462	66123424	-	CEP112	12	0	0	0	0	0	0	0	0	0	0	0	0	0	0	0	0	0	0	0	12
chr17_66132763_66123265_-9498	chr17	66123264	66132763	-	CEP112	4	0	0	0	0	0	0	0	0	0	0	0	0	0	0	0	0	0	0	0	4
chr17_66139600_66096251_-43349	chr17	66096250	66139600	-	CEP112	2	0	0	0	0	0	0	0	0	0	0	0	0	0	0	0	0	0	12	0	14
chr17_67914565_67910877_+3688	chr17	67910876	67914565	+	BPTF	2	0	0	0	0	0	0	0	0	0	0	0	0	0	0	0	0	0	0	0	2
chr17_72404816_72401304_-3512	chr17	72401303	72404816	-	LINC00511	4	0	0	0	0	0	0	0	0	0	0	0	0	0	0	0	0	0	0	0	4
chr17_72422168_72422029_+139	chr17	72422028	72422168	+	na	6	0	0	0	0	0	0	2	2	0	0	2	4	0	0	2	0	0	2	0	20
chr17_75793536_75791760_+1776	chr17	75791759	75793536	+	UNK	2	0	0	0	0	0	0	0	0	0	0	0	0	0	0	0	0	0	0	0	2
chr17_75797397_75791760_+5637	chr17	75791759	75797397	+	UNK	2	0	0	2	2	4	0	2	0	0	0	0	0	0	0	2	0	0	0	0	14
chr17_75923641_75923186_-455	chr17	75923185	75923641	-	RP11-552F3.12	1	0	0	0	0	0	0	0	0	0	0	0	0	0	0	0	0	0	0	0	1
chr17_77144413_77142646_+1767	chr17	77142645	77144413	+	SEC14L1	2	0	0	0	0	0	0	0	0	0	0	0	0	0	0	0	0	0	0	0	2
chr17_78009697_78004170_+5527	chr17	78004169	78009697	+	TNRC6C	4	0	14	0	0	0	0	0	0	0	0	0	0	4	0	0	0	2	0	0	24
chr17_78401057_78400735_+322	chr17	78400734	78401057	+	PGS1	2	0	0	0	12	0	0	0	0	0	0	0	0	0	0	0	0	0	0	0	14
chr17_80643810_80619627_+24183	chr17	80619626	80643810	+	RPTOR	16	0	0	0	0	2	4	0	0	0	0	0	2	0	0	0	0	0	0	0	24
chr17_80685898_80604109_+81789	chr17	80604108	80685898	+	RPTOR	2	0	0	0	0	0	0	0	0	0	0	0	0	0	0	0	0	0	0	0	2
chr17_80707999_80619627_+88372	chr17	80619626	80707999	+	RPTOR	2	0	0	0	0	0	0	0	0	0	0	0	0	0	0	0	0	0	0	0	2
chr17_80709114_80707841_+1273	chr17	80707840	80709114	+	RPTOR	4	0	0	0	0	0	0	0	0	0	0	0	0	0	0	0	0	0	0	0	4
chr17_80730706_80619627_+111079	chr17	80619626	80730706	+	RPTOR	8	0	0	0	0	0	0	0	0	0	0	0	0	0	0	0	0	0	0	0	8
chr17_81271024_81270525_-499	chr17	81270524	81271024	-	SLC38A10	4	0	0	2	0	0	0	2	0	2	0	0	4	0	0	0	0	6	0	0	20
chr17_82814934_82752140_+62794	chr17	82752139	82814934	+	TBCD	6	0	0	0	0	0	0	0	0	0	0	0	0	0	0	0	0	0	0	0	6
chr17_8372081_8368983_-3098	chr17	8368982	8372081	-	RP11-849F2.7	2	0	0	0	0	0	0	0	0	0	0	0	0	0	0	0	0	0	0	0	2
chr18_1197610_1159179_+38431	chr18	1159178	1197610	+	RP11-78F17.1	4	0	0	0	0	0	0	0	0	0	0	0	0	0	0	0	0	0	0	0	4
chr18_13666713_13666479_-234	chr18	13666478	13666713	-	na	2	0	0	0	0	0	0	0	0	0	0	0	0	0	0	0	0	0	0	0	2
chr18_13671973_13666479_-5494	chr18	13666478	13671973	-	FAM210A	2	0	0	0	0	0	0	0	0	0	0	0	0	0	0	1	0	0	0	0	3
chr18_24083081_24022541_+60540	chr18	24022540	24083081	+	TTC39C	2	0	0	0	0	0	0	0	0	0	0	0	0	0	0	0	0	0	0	0	2
chr18_26944366_26916535_-27831	chr18	26916534	26944366	-	CHST9	2	0	0	0	0	0	0	0	0	0	0	0	0	0	0	0	0	0	0	0	2
chr18_32124845_32111754_+13091	chr18	32111753	32124845	+	RNF138	2	0	0	0	0	0	0	0	0	0	0	0	0	0	0	0	0	0	0	0	2
chr18_34023651_33943065_-80586	chr18	33943064	34023651	-	NOL4	2	0	0	0	0	0	0	0	0	0	0	0	0	0	0	0	0	0	0	0	2
chr18_34194996_34093465_-101531	chr18	34093464	34194996	-	NOL4	2	0	0	0	0	0	0	0	0	0	0	0	0	0	0	0	0	0	0	0	2
chr18_44703107_44701175_+1932	chr18	44701174	44703107	+	SETBP1	3	0	0	0	0	2	8	8	0	2	0	24	0	6	0	8	0	0	0	4	65
chr18_44712794_44701175_+11619	chr18	44701174	44712794	+	SETBP1	4	18	6	4	4	32	4	20	24	2	16	16	0	28	18	18	0	0	2	4	220
chr18_47097404_47091174_-6230	chr18	47091173	47097404	-	RP11-49K24.4	2	0	0	0	0	0	0	0	0	0	0	0	0	0	0	0	0	0	0	0	2
chr18_47134704_47130244_-4460	chr18	47130243	47134704	-	RP11-49K24.6	2	0	0	0	0	0	2	0	0	0	0	0	0	0	0	0	0	0	0	0	4
chr18_47896809_47841792_-55017	chr18	47841791	47896809	-	SMAD2	2	0	0	0	0	0	0	0	0	4	0	0	0	0	0	0	0	0	0	0	6
chr18_47896809_47841851_-54958	chr18	47841850	47896809	-	SMAD2	2	0	0	0	0	0	0	0	8	0	0	0	0	0	0	0	0	0	0	0	10
chr18_51067187_51054781_+12406	chr18	51054780	51067187	+	SMAD4	4	0	2	26	2	6	2	6	0	2	0	0	6	2	0	8	6	0	0	0	72
chr18_51177576_51175895_-1681	chr18	51175894	51177576	-	na	2	0	0	2	0	0	4	0	0	0	6	0	0	0	0	0	0	0	0	0	14
chr18_56962529_56699791_+262738	chr18	56699790	56962529	+	WDR7	2	0	0	0	0	0	2	0	0	0	0	0	0	0	0	0	0	0	0	0	4
chr18_57508153_57476437_+31716	chr18	57476436	57508153	+	ONECUT2	2	0	0	0	0	0	0	0	0	0	0	0	0	0	0	0	0	0	0	0	2
chr18_58953799_58898504_+55295	chr18	58898503	58953799	+	ZNF532	2	0	0	0	0	0	0	0	0	0	0	0	0	0	0	0	0	0	0	0	2
chr18_63281214_63280887_-327	chr18	63280886	63281214	-	na	2	0	1	0	8	0	2	0	0	0	0	0	0	0	0	0	0	0	0	0	13
chr18_69054133_69010934_+43199	chr18	69010933	69054133	+	CCDC102B	3	0	0	0	0	0	0	0	0	0	0	0	0	0	0	0	0	0	0	2	5
chr18_69295559_69247625_+47934	chr18	69247624	69295559	+	na	2	0	0	0	0	0	0	0	0	0	0	0	0	0	0	0	0	0	0	0	2
chr18_75016677_74918849_+97828	chr18	74918848	75016677	+	ZNF407	2	0	0	0	0	0	0	0	0	0	0	0	0	0	0	0	0	0	0	0	2
chr18_75289361_75285448_+3913	chr18	75285447	75289361	+	na	2	0	0	0	0	0	0	0	0	0	0	0	0	0	0	0	0	0	0	0	2
chr18_76247642_76246721_-921	chr18	76246720	76247642	-	na	2	0	0	0	0	0	0	0	0	0	0	0	0	0	0	0	0	0	0	0	2
chr18_79977701_79973421_-4280	chr18	79973420	79977701	-	TXNL4A	2	0	0	0	0	0	0	0	0	0	0	0	0	0	0	0	0	0	0	0	2
chr18_79979632_79977598_-2034	chr18	79977597	79979632	-	TXNL4A	2	0	0	0	0	0	0	0	0	0	0	0	0	0	0	0	0	0	0	0	2
chr18_8720496_8714139_+6357	chr18	8714138	8720496	+	MTCL1	4	0	26	2	0	10	4	8	0	0	0	2	0	2	0	4	2	0	6	0	70
chr18_9235909_9208657_+27252	chr18	9208656	9235909	+	ANKRD12	4	0	0	0	0	0	0	0	0	0	0	0	0	0	0	0	0	0	0	0	4
chr19_10340293_10339050_+1243	chr19	10339049	10340293	+	na	4	0	0	0	0	0	0	0	0	0	0	0	0	0	0	0	0	0	0	0	4
chr19_12046760_12043640_-3120	chr19	12043639	12046760	-	CTD-2006C1.10	2	0	0	0	0	0	0	0	0	0	0	0	0	0	0	0	0	0	0	0	2
chr19_12209431_12207332_+2099	chr19	12207331	12209431	+	CTD-2666L21.1	4	0	0	0	0	0	0	0	0	0	0	0	0	0	0	0	0	0	0	0	4
chr19_12528696_12526920_-1776	chr19	12526919	12528696	-	CTD-2192J16.20	4	0	0	8	0	0	0	8	0	0	0	0	0	0	0	0	0	0	6	0	26
chr19_13506225_13452876_-53349	chr19	13452875	13506225	-	CACNA1A	4	0	0	0	0	0	0	0	0	0	0	0	0	0	0	0	0	0	0	0	4
chr19_14413224_14408847_-4377	chr19	14408846	14413224	-	DDX39A	2	0	0	0	0	0	0	0	0	0	0	0	0	0	0	0	0	0	0	0	2
chr19_19311496_19310906_+590	chr19	19310905	19311496	+	na	4	0	0	0	0	0	0	0	0	0	0	0	0	0	0	0	0	0	0	0	4
chr19_23395409_23373742_-21667	chr19	23373741	23395409	-	ZNF91	6	0	0	0	0	0	0	0	0	0	0	0	0	0	0	0	0	0	0	0	6
chr19_23833112_23831597_+1515	chr19	23831596	23833112	+	na	26	0	0	0	0	2	0	4	0	10	0	4	8	0	0	0	12	0	12	0	78
chr19_23833521_23831597_+1924	chr19	23831596	23833521	+	RP11-255H23.2	6	0	0	16	0	4	0	0	0	12	0	4	6	2	0	12	4	0	8	14	88
chr19_36450001_36449231_-770	chr19	36449230	36450001	-	ZNF566	8	0	0	0	0	0	0	4	0	0	0	0	0	0	0	0	0	0	0	0	12
chr19_37207254_37199400_-7854	chr19	37199399	37207254	-	ZNF585B	16	0	0	0	0	0	0	9	0	0	0	6	0	2	0	0	0	20	2	0	55
chr19_37740194_37738903_-1291	chr19	37738902	37740194	-	ZNF573	6	0	8	0	0	0	0	0	0	0	0	0	4	0	0	0	2	0	0	0	20
chr19_43544234_43543391_-843	chr19	43543390	43544234	-	XRCC1	2	0	0	0	0	0	0	0	0	0	0	0	0	0	0	0	0	0	0	0	2
chr19_4384827_4382560_+2267	chr19	4382559	4384827	+	na	4	0	0	0	0	0	0	0	0	0	0	0	0	0	0	0	0	0	0	0	4
chr19_44708187_44707867_+320	chr19	44707866	44708187	+	na	2	0	0	0	0	0	0	0	0	0	0	0	0	0	0	0	0	0	0	0	2
chr19_44900130_44899965_-165	chr19	44899964	44900130	-	na	2	0	0	0	0	0	0	0	2	0	0	0	0	2	0	0	0	2	0	0	8
chr19_45703294_45702904_+390	chr19	45702903	45703294	+	na	6	0	0	0	0	0	0	0	0	0	4	0	0	0	0	0	0	0	0	0	10
chr19_46922356_46918488_+3868	chr19	46918487	46922356	+	ARHGAP35	10	0	0	0	0	2	0	0	0	5	0	0	4	0	0	0	8	0	0	4	33
chr19_46937408_46918488_+18920	chr19	46918487	46937408	+	ARHGAP35	52	0	0	4	0	0	0	0	0	26	0	16	0	0	20	0	12	0	0	0	130
chr19_47292173_47289998_+2175	chr19	47289997	47292173	+	C5AR1	4	0	0	0	0	6	0	0	0	0	0	0	0	0	0	0	0	0	0	0	10
chr19_47778814_47277801_+501013	chr19	47277800	47778814	+	GLTSCR2	3	0	0	0	0	0	0	0	0	0	0	0	0	0	0	0	0	0	0	0	3
chr19_48482663_48479123_+3540	chr19	48479122	48482663	+	CYTH2	10	0	0	0	0	4	0	0	0	0	0	0	0	0	0	0	0	0	0	0	14
chr19_48599538_48596739_+2799	chr19	48596738	48599538	+	SULT2B1	8	0	0	0	0	0	0	0	0	0	0	0	0	0	0	0	0	0	0	0	8
chr19_48969855_48968792_-1063	chr19	48968791	48969855	-	GYS1	2	0	0	2	0	0	0	0	0	0	0	2	0	0	0	0	0	0	0	0	6
chr19_49146698_49145168_+1530	chr19	49145167	49146698	+	PPFIA3	4	0	0	0	0	0	0	0	0	0	0	0	0	0	0	0	0	0	0	0	4
chr19_52385742_52383849_+1893	chr19	52383848	52385742	+	na	8	0	0	0	0	0	0	0	2	0	10	0	2	0	0	0	9	0	8	0	39
chr19_52392788_52369787_+23001	chr19	52369786	52392788	+	ZNF880	2	0	0	0	0	0	0	0	0	4	0	0	0	0	0	0	0	0	0	0	6
chr19_52584197_52574077_+10120	chr19	52574076	52584197	+	ZNF701	4	0	0	4	0	0	0	0	0	0	0	0	2	0	0	2	0	0	0	0	12
chr19_52842151_52838351_-3800	chr19	52838350	52842151	-	na	2	0	0	0	0	0	0	0	0	0	0	0	0	0	0	2	0	2	0	0	6
chr19_52895592_52886427_-9165	chr19	52886426	52895592	-	ZNF320	2	0	0	0	0	0	0	0	0	0	0	0	0	0	0	0	0	0	0	0	2
chr19_54458994_54458709_-285	chr19	54458708	54458994	-	na	4	0	0	0	0	0	0	0	0	0	0	0	0	0	0	0	0	0	0	0	4
chr19_57780146_57776543_+3603	chr19	57776542	57780146	+	ZNF586	8	0	0	4	0	0	0	0	0	4	14	4	4	0	4	2	0	20	0	0	64
chr19_58263676_58260851_+2825	chr19	58260850	58263676	+	na	10	0	0	0	0	2	0	10	0	10	8	4	0	0	0	10	0	0	6	4	64
chr19_5992453_5987403_-5050	chr19	5987402	5992453	-	na	2	0	0	0	0	0	0	0	0	0	0	0	0	0	0	0	0	0	0	0	2
chr19_9604932_9604691_-241	chr19	9604690	9604932	-	na	2	0	0	0	0	0	0	0	0	0	0	0	0	0	0	0	0	0	0	0	2
chr19_9660874_9652953_-7921	chr19	9652952	9660874	-	ZNF562	4	0	0	0	0	0	0	4	0	0	0	0	4	0	0	6	0	0	0	0	18
chr1_100017815_99993603_+24212	chr1	99993602	100017815	+	SLC35A3	2	0	0	0	0	0	0	0	0	0	0	0	0	0	0	0	0	0	0	2	4
chr1_100061949_100043073_+18876	chr1	100043072	100061949	+	MFSD14A	2	0	0	4	0	0	0	0	0	4	0	0	0	0	0	0	0	0	0	0	10
chr1_10119613_10098592_+21021	chr1	10098591	10119613	+	UBE4B	2	0	0	0	0	0	0	0	0	0	0	0	0	0	0	0	0	0	0	0	2
chr1_10303246_10297174_+6072	chr1	10297173	10303246	+	KIF1B	2	0	0	0	0	0	0	0	0	0	0	0	0	0	0	0	0	0	0	0	2
chr1_10779834_10760701_-19133	chr1	10760700	10779834	-	CASZ1	4	0	0	0	0	0	0	0	0	0	0	0	0	0	0	0	0	0	0	0	4
chr1_108338690_108331171_+7519	chr1	108331170	108338690	+	SLC25A24P1	4	0	0	0	0	0	0	0	0	0	0	0	0	0	0	0	0	0	0	0	4
chr1_109095160_109091956_-3204	chr1	109091955	109095160	-	na	4	0	0	0	0	0	0	0	0	0	0	0	0	0	0	0	0	0	0	0	4
chr1_110356031_110351191_+4840	chr1	110351190	110356031	+	LAMTOR5-AS1	4	0	0	0	0	0	0	0	0	0	0	0	0	0	0	0	0	0	0	0	4
chr1_114444186_114399457_-44729	chr1	114399456	114444186	-	TRIM33	1	0	0	0	0	0	0	0	0	0	0	0	0	0	0	0	0	0	0	0	1
chr1_114749904_114730258_-19646	chr1	114730257	114749904	-	CSDE1	2	0	0	0	0	0	0	0	0	0	0	0	0	0	0	0	0	0	0	0	2
chr1_117460612_117368419_+92193	chr1	117368418	117460612	+	MAN1A2	2	0	0	0	0	0	0	0	0	0	0	0	0	0	0	0	0	0	0	0	2
chr1_118144171_118144027_-144	chr1	118144026	118144171	-	na	4	0	0	0	0	0	0	0	0	0	0	0	0	0	0	0	0	0	0	0	4
chr1_12305417_12299202_+6215	chr1	12299201	12305417	+	VPS13D	2	0	0	0	0	0	0	0	0	0	0	0	0	0	0	0	0	0	0	0	2
chr1_12308609_11922636_-385973	chr1	11922635	12308609	-	KIAA2013	2	0	0	0	0	0	0	0	0	0	0	0	0	0	0	0	0	0	0	0	2
chr1_12321964_11924468_+397496	chr1	11924467	12321964	+	VPS13D	4	0	0	0	0	0	0	0	0	0	0	0	0	0	0	0	0	0	0	0	4
chr1_12322746_11924468_+398278	chr1	11924467	12322746	+	VPS13D	28	0	0	0	0	0	0	0	0	0	0	0	0	0	0	0	0	0	0	0	28
chr1_13715614_13715067_+547	chr1	13715066	13715614	+	PRDM2	3	0	0	0	0	0	0	0	0	0	0	0	0	0	0	0	0	0	0	0	3
chr1_13753994_13742005_+11989	chr1	13742004	13753994	+	PRDM2	2	0	0	0	0	0	0	0	0	0	0	0	0	0	0	0	0	0	0	0	2
chr1_145842477_145840922_+1555	chr1	145840921	145842477	+	POLR3C	2	0	0	0	0	8	0	0	16	0	0	0	0	0	0	0	0	0	0	0	26
chr1_147259918_147252623_+7295	chr1	147252622	147259918	+	CHD1L	7	0	0	0	12	3	0	4	0	0	4	0	0	0	4	0	10	0	6	0	50
chr1_150595514_150591645_-3869	chr1	150591644	150595514	-	na	14	0	0	0	0	0	0	0	0	0	0	0	0	0	0	0	0	0	0	0	14
chr1_153632240_153626320_-5920	chr1	153626319	153632240	-	S100A13	4	0	0	0	0	2	0	0	0	2	0	0	0	0	4	0	8	0	0	0	20
chr1_155415923_155408138_-7785	chr1	155408137	155415923	-	ASH1L	3	0	0	0	0	0	0	0	0	3	0	0	0	0	0	0	0	0	0	0	6
chr1_155490696_155487678_-3018	chr1	155487677	155490696	-	na	2	0	0	0	0	0	0	0	0	0	0	0	0	0	0	0	0	0	0	0	2
chr1_156199721_156196013_+3708	chr1	156196012	156199721	+	na	4	0	0	0	0	0	0	0	0	0	0	0	0	0	0	0	0	0	0	0	4
chr1_1564916_1561332_-3584	chr1	1561331	1564916	-	SSU72	10	0	0	0	0	0	2	4	0	0	12	0	0	0	0	2	0	0	0	0	30
chr1_163736196_163735514_+682	chr1	163735513	163736196	+	na	2	0	0	0	0	0	0	0	0	0	0	0	0	0	0	0	2	0	0	0	4
chr1_165733388_165728550_-4838	chr1	165728549	165733388	-	na	4	0	0	0	0	0	0	0	0	0	0	0	0	0	0	0	0	0	0	0	4
chr1_168243069_168231514_+11555	chr1	168231513	168243069	+	SFT2D2	6	0	0	0	0	0	6	0	0	0	4	0	0	0	6	0	0	0	0	0	22
chr1_168379782_168308742_+71040	chr1	168308741	168379782	+	RP5-1059H15.1	4	0	0	0	0	0	0	0	0	0	0	0	0	0	0	0	0	0	0	0	4
chr1_168379782_168367491_+12291	chr1	168367490	168379782	+	RP5-1059H15.1	16	0	0	0	0	0	0	0	0	0	0	0	0	0	0	0	0	0	0	0	16
chr1_168379782_168368824_+10958	chr1	168368823	168379782	+	RP5-1059H15.1	2	0	0	0	0	0	0	0	0	0	0	0	0	0	0	0	0	0	0	0	2
chr1_168379782_168369023_+10759	chr1	168369022	168379782	+	RP5-1059H15.1	16	0	0	0	0	0	0	0	0	0	0	0	0	0	0	0	0	0	0	0	16
chr1_168379782_168369495_+10287	chr1	168369494	168379782	+	RP5-1059H15.1	6	0	0	0	0	0	0	0	0	0	0	0	0	0	0	0	0	0	0	0	6
chr1_168379782_168375973_+3809	chr1	168375972	168379782	+	RP5-1059H15.1	6	0	0	0	0	0	0	0	0	0	0	0	0	0	0	0	0	0	0	0	6
chr1_168379782_168377913_+1869	chr1	168377912	168379782	+	na	10	0	0	0	0	0	0	0	0	0	0	0	0	0	0	0	0	0	0	0	10
chr1_168379782_168379609_+173	chr1	168379608	168379782	+	na	4	0	0	0	0	0	0	0	0	0	0	0	0	0	0	0	0	0	0	0	4
chr1_168426805_168379609_+47196	chr1	168379608	168426805	+	na	2	0	0	0	0	0	0	0	0	0	0	0	0	0	0	0	0	0	0	0	2
chr1_169477757_169419013_-58744	chr1	169419012	169477757	-	CCDC181	2	0	0	0	0	0	0	0	0	0	0	0	0	0	0	0	0	0	0	0	2
chr1_173402731_173346518_-56213	chr1	173346517	173402731	-	RP11-296O14.2	4	0	0	0	0	0	0	0	0	0	0	0	0	0	0	0	0	0	0	0	4
chr1_173476785_173440463_-36322	chr1	173440462	173476785	-	RP11-296O14.3	2	0	0	0	0	0	0	0	0	0	0	0	0	0	0	0	0	0	0	0	2
chr1_174190006_174189254_-752	chr1	174189253	174190006	-	na	2	0	0	0	0	0	0	0	0	0	0	0	0	0	0	0	0	0	0	0	2
chr1_178468588_178464278_+4310	chr1	178464277	178468588	+	RASAL2	2	0	0	0	0	0	0	0	0	0	0	0	0	0	0	0	0	0	0	0	2
chr1_180641517_180640703_+814	chr1	180640702	180641517	+	na	2	0	0	0	0	0	0	0	0	0	0	0	0	0	0	0	0	0	0	0	2
chr1_185374556_185366417_+8139	chr1	185366416	185374556	+	na	2	0	0	0	0	0	0	0	0	0	0	0	0	0	0	0	0	0	0	0	2
chr1_185680889_185572997_+107892	chr1	185572996	185680889	+	GS1-204I12.4	2	0	0	0	0	0	0	0	0	0	0	0	0	0	0	0	0	0	0	0	2
chr1_186470395_186451179_+19216	chr1	186451178	186470395	+	RP11-295K2.3	4	0	0	0	0	0	0	0	0	4	0	0	0	0	0	2	0	0	0	0	10
chr1_187269508_187254376_+15132	chr1	187254375	187269508	+	na	2	0	0	0	0	0	0	0	0	0	0	0	0	0	0	0	0	0	0	0	2
chr1_187329060_187092825_+236235	chr1	187092824	187329060	+	LINC01036	1	0	0	0	0	0	0	0	0	0	0	0	0	0	0	0	1	0	0	0	2
chr1_1874118_1815756_-58362	chr1	1815755	1874118	-	GNB1	4	0	0	0	0	0	0	0	0	0	0	0	0	0	0	0	0	0	0	0	4
chr1_187473833_187469169_+4664	chr1	187469168	187473833	+	LINC01037	2	0	0	0	0	0	0	0	0	0	0	0	0	0	0	0	0	0	0	0	2
chr1_1879902_1815756_-64146	chr1	1815755	1879902	-	GNB1	4	0	0	0	0	0	0	0	0	0	0	0	0	0	4	2	0	0	0	0	10
chr1_1879902_1825397_-54505	chr1	1825396	1879902	-	GNB1	2	0	0	0	0	0	0	0	0	0	0	0	0	0	0	0	0	0	0	0	2
chr1_189452170_189380806_+71364	chr1	189380805	189452170	+	na	2	0	0	0	0	0	0	0	0	0	0	0	0	0	0	0	0	0	0	0	2
chr1_19262635_19262182_-453	chr1	19262181	19262635	-	na	8	0	0	0	0	0	0	0	0	0	0	0	0	0	0	0	0	0	0	0	8
chr1_195813242_195810786_+2456	chr1	195810785	195813242	+	na	2	0	0	0	0	0	0	0	0	0	0	0	0	0	0	0	0	0	0	0	2
chr1_196360381_196331156_-29225	chr1	196331155	196360381	-	KCNT2	4	0	0	0	0	0	0	0	0	0	0	0	0	0	0	0	0	0	0	0	4
chr1_19908099_19890385_+17714	chr1	19890384	19908099	+	OTUD3	2	0	0	0	0	0	0	0	0	0	0	0	0	0	0	0	0	0	0	0	2
chr1_200618652_200586101_-32551	chr1	200586100	200618652	-	KIF14	2	0	0	0	0	0	0	0	0	0	0	0	0	0	0	0	0	0	0	0	2
chr1_201623606_201622853_+753	chr1	201622852	201623606	+	NAV1	2	0	0	0	0	0	0	0	0	0	0	0	0	0	0	0	0	0	0	0	2
chr1_206733271_206728710_+4561	chr1	206728709	206733271	+	MAPKAPK2	4	0	0	0	0	0	0	0	0	0	0	0	0	0	0	0	0	0	0	0	4
chr1_21089742_21089138_-604	chr1	21089137	21089742	-	EIF4G3	1	0	0	0	0	0	0	0	0	0	0	0	0	0	0	0	0	0	0	0	1
chr1_21123555_21089138_-34417	chr1	21089137	21123555	-	EIF4G3	2	0	0	0	0	0	0	0	0	0	0	0	0	0	0	0	0	0	0	0	2
chr1_21126179_21089138_-37041	chr1	21089137	21126179	-	EIF4G3	6	0	0	0	0	0	0	0	0	0	0	0	0	0	0	0	0	0	0	0	6
chr1_211856337_211778918_-77419	chr1	211778917	211856337	-	LPGAT1	2	0	0	0	0	0	0	0	0	0	0	0	0	0	0	0	0	0	0	0	2
chr1_211875312_211778918_-96394	chr1	211778917	211875312	-	LPGAT1	52	0	0	0	0	0	0	0	0	0	0	0	0	0	0	0	0	0	0	0	52
chr1_211890471_211778918_-111553	chr1	211778917	211890471	-	LPGAT1	2	0	0	0	0	0	0	0	0	0	0	0	0	0	0	0	0	0	0	0	2
chr1_211897324_211778918_-118406	chr1	211778917	211897324	-	LPGAT1	4	0	0	0	0	0	0	0	0	0	0	0	0	0	0	0	0	0	0	0	4
chr1_212102952_212100252_+2700	chr1	212100251	212102952	+	DTL	8	0	12	0	0	0	0	0	0	0	4	0	0	0	8	0	0	0	0	2	34
chr1_21275195_21272699_-2496	chr1	21272698	21275195	-	ECE1	2	0	0	0	0	0	0	0	0	0	0	0	0	0	0	0	0	0	0	0	2
chr1_214648827_214633530_+15297	chr1	214633529	214648827	+	CENPF	1	0	0	0	0	0	0	0	0	0	0	0	0	0	0	0	0	0	0	0	1
chr1_219324124_219298726_-25398	chr1	219298725	219324124	-	na	2	0	0	0	0	0	0	0	0	0	0	0	0	0	0	0	0	0	0	0	2
chr1_2194133_2185333_-8800	chr1	2185332	2194133	-	FAAP20	2	0	0	0	0	0	0	0	0	0	0	0	0	0	0	0	0	0	0	0	2
chr1_222603276_222594236_+9040	chr1	222594235	222603276	+	na	2	0	0	0	2	0	4	0	0	0	0	0	0	0	0	0	0	0	0	0	8
chr1_225097239_225085710_+11529	chr1	225085709	225097239	+	DNAH14	6	0	0	0	0	0	0	0	0	0	0	0	0	0	0	0	3	0	0	0	9
chr1_227317246_227016080_-301166	chr1	227016079	227317246	-	CDC42BPA	2	0	0	0	0	0	0	0	0	0	0	0	0	0	0	0	4	0	0	0	6
chr1_227317246_227193786_-123460	chr1	227193785	227317246	-	CDC42BPA	6	0	0	0	0	0	0	0	0	0	0	0	2	0	0	0	4	0	0	0	12
chr1_228395252_228394737_-515	chr1	228394736	228395252	-	na	6	0	0	0	0	0	12	0	4	2	0	0	0	0	0	0	0	0	0	0	24
chr1_23040434_23030469_+9965	chr1	23030468	23040434	+	KDM1A	4	0	0	0	0	0	4	0	0	0	5	0	0	2	2	0	0	0	0	0	17
chr1_231367636_231364327_-3309	chr1	231364326	231367636	-	EGLN1	4	0	0	0	0	0	0	0	0	0	0	0	0	0	0	0	0	0	0	0	4
chr1_231374099_231364327_-9772	chr1	231364326	231374099	-	EGLN1	2	0	0	0	0	0	0	0	0	0	0	0	0	0	0	4	0	0	0	0	6
chr1_232574222_232513857_-60365	chr1	232513856	232574222	-	SIPA1L2	3	0	0	0	0	0	0	0	0	0	0	0	0	0	0	0	0	0	0	0	3
chr1_235494828_235450240_-44588	chr1	235450239	235494828	-	B3GALNT2	4	0	0	0	0	0	0	0	0	0	0	0	0	0	0	0	0	0	0	0	4
chr1_235612506_235612124_-382	chr1	235612123	235612506	-	na	10	0	0	0	0	0	0	0	0	0	0	0	0	0	0	0	0	0	0	0	10
chr1_23825588_23804400_-21188	chr1	23804399	23825588	-	HMGCL	2	0	0	0	0	0	0	0	0	0	0	0	0	0	0	0	0	0	0	0	2
chr1_2403589_2395784_+7805	chr1	2395783	2403589	+	RER1	2	0	0	0	0	0	0	0	0	0	0	0	0	0	0	0	0	0	0	0	2
chr1_243344331_243307787_+36544	chr1	243307786	243344331	+	SDCCAG8	2	0	0	0	0	0	0	0	0	0	0	0	0	0	0	0	0	0	0	0	2
chr1_243695716_243504388_-191328	chr1	243504387	243695716	-	AKT3	4	0	0	0	0	0	0	0	0	0	0	0	0	0	0	0	0	0	0	0	4
chr1_243843282_243504388_-338894	chr1	243504387	243843282	-	AKT3	2	0	0	0	0	0	0	0	0	0	0	0	0	0	0	0	0	0	0	0	2
chr1_244232275_243695591_-536684	chr1	243695590	244232275	-	AKT3	2	0	0	0	0	0	0	0	0	0	0	0	0	0	0	0	0	0	0	0	2
chr1_244259605_243695591_-564014	chr1	243695590	244259605	-	AKT3	2	0	0	0	0	0	0	0	0	0	0	0	0	0	0	0	0	0	0	0	2
chr1_244848856_244845247_-3609	chr1	244845246	244848856	-	HNRNPU	5	0	0	0	0	0	0	0	0	0	0	0	0	0	0	0	0	0	0	0	5
chr1_24535369_24514531_+20838	chr1	24514530	24535369	+	RCAN3	3	0	0	0	0	0	0	0	0	0	0	0	0	0	0	0	0	0	0	0	3
chr1_245611976_245247909_+364067	chr1	245247908	245611976	+	KIF26B	2	0	0	0	0	0	0	0	0	0	0	0	0	0	0	0	0	0	0	0	2
chr1_246440124_246437148_-2976	chr1	246437147	246440124	-	na	2	0	0	0	0	4	0	0	0	3	0	0	0	0	0	0	0	0	3	0	12
chr1_247109987_247108553_-1434	chr1	247108552	247109987	-	na	2	0	0	0	0	0	0	0	0	0	0	0	0	0	0	0	0	0	0	0	2
chr1_247159813_247155566_-4247	chr1	247155565	247159813	-	ZNF124	28	72	108	22	46	50	24	22	40	44	28	30	30	68	92	58	70	110	46	14	1002
chr1_247159813_247156406_-3407	chr1	247156405	247159813	-	ZNF124	94	0	10	64	32	18	54	68	10	80	38	16	80	32	34	38	128	28	86	84	994
chr1_2563416_2562865_+551	chr1	2562864	2563416	+	TNFRSF14	2	0	0	0	7	0	0	0	0	0	0	0	0	0	0	0	0	0	0	0	9
chr1_2564866_2562865_+2001	chr1	2562864	2564866	+	TNFRSF14	2	0	0	0	0	0	0	0	0	0	0	0	0	0	2	0	0	0	0	0	4
chr1_26306679_26296919_-9760	chr1	26296918	26306679	-	UBXN11	2	0	0	0	0	0	0	0	0	0	0	0	0	0	0	0	0	0	0	0	2
chr1_26463433_26453609_-9824	chr1	26453608	26463433	-	RP3-476K8.3	2	0	0	0	0	0	0	2	0	2	12	0	0	0	0	1	0	0	0	2	21
chr1_28697091_28683583_+13508	chr1	28683582	28697091	+	GMEB1	2	0	0	0	0	0	0	0	0	0	0	0	0	0	0	0	0	0	0	4	6
chr1_29154910_29148080_-6830	chr1	29148079	29154910	-	SRSF4	6	0	0	1	0	0	0	2	0	4	6	0	0	0	0	6	0	0	2	0	27
chr1_29190575_29187460_-3115	chr1	29187459	29190575	-	na	8	0	0	0	0	0	0	0	0	0	0	0	0	4	0	0	0	0	0	0	12
chr1_30982640_30980062_-2578	chr1	30980061	30982640	-	PUM1	4	0	0	0	0	0	0	0	0	0	0	0	0	0	0	0	0	4	0	0	8
chr1_35361789_35356651_+5138	chr1	35356650	35361789	+	ZMYM4	4	0	0	0	0	0	0	0	0	0	0	0	0	0	0	0	0	0	0	0	4
chr1_36039984_36013630_+26354	chr1	36013629	36039984	+	AGO3	4	0	0	0	0	0	0	0	0	0	0	0	0	0	0	0	0	0	0	0	4
chr1_36362656_36361221_-1435	chr1	36361220	36362656	-	STK40	8	0	0	0	0	6	0	0	0	4	0	0	0	5	6	0	0	0	4	0	33
chr1_37020580_37013560_-7020	chr1	37013559	37020580	-	na	2	0	0	0	0	0	0	0	0	0	0	0	0	0	0	0	0	0	0	0	2
chr1_37020580_37016372_-4208	chr1	37016371	37020580	-	na	2	0	0	0	0	0	0	0	0	0	0	0	0	0	0	0	0	0	0	0	2
chr1_37022000_37016372_-5628	chr1	37016371	37022000	-	na	4	0	0	0	0	0	0	0	0	0	0	0	0	0	0	0	0	0	0	0	4
chr1_40422114_40406736_+15378	chr1	40406735	40422114	+	SMAP2	4	0	0	0	0	0	0	0	0	0	0	0	0	0	0	8	0	0	0	0	12
chr1_41707548_41628749_-78799	chr1	41628748	41707548	-	HIVEP3	2	0	0	0	0	0	0	0	0	0	0	0	0	0	0	0	0	0	0	0	2
chr1_41849089_41846383_-2706	chr1	41846382	41849089	-	HIVEP3	4	0	0	0	0	0	0	0	0	0	0	0	0	0	0	0	0	0	0	0	4
chr1_41858461_41858331_-130	chr1	41858330	41858461	-	na	8	0	0	0	0	0	0	0	0	0	0	0	0	0	0	0	0	0	0	0	8
chr1_42199230_41628749_-570481	chr1	41628748	42199230	-	FOXJ3	4	0	0	0	0	0	0	0	0	0	0	0	0	0	0	0	0	0	0	0	4
chr1_42278784_42189303_-89481	chr1	42189302	42278784	-	FOXJ3	2	0	0	0	0	0	0	0	0	0	0	0	0	0	0	0	0	0	0	0	2
chr1_42278784_42227883_-50901	chr1	42227882	42278784	-	FOXJ3	2	0	0	0	0	0	0	0	0	0	0	0	0	0	0	0	0	0	0	0	2
chr1_42278784_42265115_-13669	chr1	42265114	42278784	-	FOXJ3	18	0	0	6	0	4	0	16	0	4	8	0	0	0	0	6	0	0	0	0	62
chr1_42278784_42278348_-436	chr1	42278347	42278784	-	FOXJ3	2	0	0	0	0	0	0	0	0	0	0	0	0	0	0	0	0	0	0	0	2
chr1_42318156_42265115_-53041	chr1	42265114	42318156	-	FOXJ3	2	0	0	0	0	0	0	0	0	0	0	0	0	0	0	0	0	0	0	0	2
chr1_42775479_42773563_+1916	chr1	42773562	42775479	+	RP5-994D16.12	2	0	2	0	0	0	8	2	4	2	0	0	0	4	0	0	0	0	2	2	28
chr1_42775721_42773563_+2158	chr1	42773562	42775721	+	RP5-994D16.12	2	0	0	0	0	0	0	0	0	0	0	0	0	0	0	0	0	0	0	2	4
chr1_45698084_45697501_-583	chr1	45697500	45698084	-	na	2	0	0	0	0	0	0	4	0	2	0	2	0	0	2	0	0	0	0	0	12
chr1_49245864_48451552_-794312	chr1	48451551	49245864	-	AGBL4	4	0	0	0	0	0	0	0	0	0	0	0	0	0	0	0	0	0	0	0	4
chr1_49330011_49326119_-3892	chr1	49326118	49330011	-	na	1	0	0	0	0	0	0	0	0	0	0	0	0	0	0	0	0	0	0	0	1
chr1_49851518_49697277_-154241	chr1	49697276	49851518	-	AGBL4	4	0	0	0	0	0	0	0	0	0	0	0	0	0	0	0	0	0	0	0	4
chr1_50567231_50563306_-3925	chr1	50563305	50567231	-	FAF1	3	0	0	0	0	0	0	0	0	0	0	0	0	0	0	0	0	0	0	0	3
chr1_50596167_50539592_-56575	chr1	50539591	50596167	-	FAF1	6	0	0	0	0	0	0	0	0	0	0	0	0	0	0	0	0	0	0	0	6
chr1_50857997_50854342_-3655	chr1	50854341	50857997	-	FAF1	1	0	0	0	0	0	0	0	0	0	0	0	0	0	0	0	0	0	0	0	1
chr1_52892975_52886956_+6019	chr1	52886955	52892975	+	ZYG11A	4	0	0	0	0	0	0	0	0	0	0	0	0	0	0	0	0	0	0	0	4
chr1_57884162_57843759_-40403	chr1	57843758	57884162	-	DAB1	8	0	0	0	0	0	0	0	0	0	0	0	0	0	0	0	0	0	0	0	8
chr1_57884162_57876791_-7371	chr1	57876790	57884162	-	DAB1	4	0	0	0	0	0	0	0	0	0	0	0	0	0	0	0	0	0	0	0	4
chr1_58534331_58506060_-28271	chr1	58506059	58534331	-	OMA1	2	0	0	0	0	0	0	4	0	0	0	0	0	0	0	8	0	0	4	0	18
chr1_58536741_58506060_-30681	chr1	58506059	58536741	-	OMA1	38	0	0	4	0	0	38	6	0	10	4	0	12	16	3	16	6	6	14	6	179
chr1_58539310_58506060_-33250	chr1	58506059	58539310	-	OMA1	52	16	24	20	14	25	50	50	24	72	16	38	72	30	32	40	6	2	22	36	641
chr1_58542515_58506060_-36455	chr1	58506059	58542515	-	OMA1	1	0	0	0	0	0	0	0	0	0	0	0	0	0	0	0	0	0	0	0	1
chr1_5986232_5922060_-64172	chr1	5922059	5986232	-	NPHP4	2	0	0	0	0	0	0	0	0	0	0	0	0	0	0	0	0	0	0	0	2
chr1_60529249_60475942_-53307	chr1	60475941	60529249	-	RP11-776H12.1	2	0	0	0	0	0	0	0	0	0	0	0	0	0	0	0	0	0	0	0	2
chr1_65937700_65913245_+24455	chr1	65913244	65937700	+	PDE4B	8	0	0	0	0	0	0	0	0	0	0	0	0	0	0	0	0	0	0	0	8
chr1_65944726_65913245_+31481	chr1	65913244	65944726	+	PDE4B	2	0	0	0	0	0	0	0	0	0	0	0	0	0	0	0	0	0	0	0	2
chr1_68126335_68126000_-335	chr1	68125999	68126335	-	na	8	0	0	0	0	0	0	0	0	0	0	0	0	0	0	0	0	0	0	0	8
chr1_6888899_6871757_+17142	chr1	6871756	6888899	+	CAMTA1	2	0	0	0	0	0	0	0	0	0	0	0	0	0	0	0	0	0	0	0	2
chr1_69085298_69013503_+71795	chr1	69013502	69085298	+	RP11-424D14.1	2	0	0	0	0	0	0	0	0	0	0	0	0	0	0	0	0	0	0	0	2
chr1_70152543_70145709_-6834	chr1	70145708	70152543	-	LRRC40	2	0	0	0	0	0	0	0	0	0	0	0	0	0	0	0	0	0	0	0	2
chr1_72392362_72363644_-28718	chr1	72363643	72392362	-	na	6	0	0	0	0	0	0	0	0	0	0	0	0	0	0	0	0	0	0	0	6
chr1_72766687_72749166_-17521	chr1	72749165	72766687	-	RP4-660H19.1	4	0	0	0	0	0	0	0	0	0	0	0	0	0	0	0	0	0	0	0	4
chr1_7467901_7459347_+8554	chr1	7459346	7467901	+	CAMTA1	2	0	0	0	0	0	0	0	0	0	0	0	0	0	0	0	0	0	0	0	2
chr1_75789356_75787497_+1859	chr1	75787496	75789356	+	RABGGTB	2	0	0	0	0	0	0	0	0	0	0	0	0	0	0	0	0	0	0	0	2
chr1_77083324_77044204_+39120	chr1	77044203	77083324	+	RP4-564M11.2	2	0	0	0	0	0	0	0	0	0	0	0	0	0	0	0	0	0	0	0	2
chr1_77641655_77631835_-9820	chr1	77631834	77641655	-	ZZZ3	2	0	0	2	0	0	0	4	0	4	0	0	4	0	0	0	0	0	0	6	22
chr1_77641655_77633115_-8540	chr1	77633114	77641655	-	ZZZ3	2	0	0	0	0	0	4	4	0	0	0	0	4	0	0	0	0	0	0	2	16
chr1_80503385_80499193_+4192	chr1	80499192	80503385	+	na	2	0	0	0	0	0	0	0	0	0	0	0	0	0	0	0	0	0	0	0	2
chr1_82853644_82833948_-19696	chr1	82833947	82853644	-	na	2	0	0	0	0	0	0	0	0	0	0	0	0	0	0	0	0	0	0	0	2
chr1_87104703_87103432_+1271	chr1	87103431	87104703	+	RP5-1052I5.2	2	0	0	0	0	0	0	0	0	0	0	0	0	0	0	0	0	0	0	0	2
chr1_90941309_90916640_-24669	chr1	90916639	90941309	-	ZNF644	12	0	0	0	0	0	2	2	0	2	0	4	0	0	0	0	0	0	0	0	22
chr1_92736627_92732510_-4117	chr1	92732509	92736627	-	EVI5	8	0	0	0	4	0	20	0	0	8	8	8	0	2	12	16	0	8	0	0	94
chr1_95278116_93499468_+1778648	chr1	93499467	95278116	+	ABCD3	2	0	0	0	0	0	0	0	0	0	0	0	0	0	0	0	0	0	0	0	2
chr20_11900436_11899589_+847	chr20	11899588	11900436	+	na	2	0	0	0	0	0	0	0	0	0	0	0	0	0	0	0	0	0	0	0	2
chr20_11923783_11917778_+6005	chr20	11917777	11923783	+	BTBD3	2	0	0	0	0	0	0	0	0	4	0	0	0	0	0	0	0	0	0	0	6
chr20_11999196_11917778_+81418	chr20	11917777	11999196	+	BTBD3	4	0	0	0	0	0	0	0	0	0	0	0	0	0	0	0	0	0	0	0	4
chr20_11999196_11918334_+80862	chr20	11918333	11999196	+	BTBD3	4	0	0	0	0	0	0	0	0	0	0	0	0	0	0	0	0	0	0	0	4
chr20_18024952_18023442_-1510	chr20	18023441	18024952	-	na	2	0	0	0	0	0	0	0	0	0	0	0	0	0	0	0	0	0	0	0	2
chr20_20513284_20472756_-40528	chr20	20472755	20513284	-	RALGAPA2	2	0	0	0	0	0	0	0	0	0	0	0	0	0	0	0	0	0	0	0	2
chr20_20521100_20472756_-48344	chr20	20472755	20521100	-	RALGAPA2	2	0	0	0	0	0	0	0	0	4	0	0	0	0	8	0	0	0	0	0	14
chr20_21359960_21326279_+33681	chr20	21326278	21359960	+	XRN2	2	0	0	0	0	0	0	0	0	0	0	0	0	0	0	0	0	0	0	0	2
chr20_21514114_21512174_-1940	chr20	21512173	21514114	-	NKX2-2	8	0	0	0	0	0	0	0	0	0	0	0	0	0	0	0	0	0	0	0	8
chr20_25323392_25302219_-21173	chr20	25302218	25323392	-	ABHD12	2	0	0	0	0	0	0	0	0	0	0	0	0	0	0	0	0	0	0	0	2
chr20_2923285_2905340_+17945	chr20	2905339	2923285	+	PTPRA	2	0	0	0	0	0	0	0	0	0	0	0	0	0	0	0	0	0	0	0	2
chr20_3326281_3318289_-7992	chr20	3318288	3326281	-	C20orf194	4	0	0	0	0	0	0	0	0	0	0	0	0	0	0	0	0	0	0	0	4
chr20_34507908_34479630_+28278	chr20	34479629	34507908	+	ITCH	8	0	0	0	0	0	0	0	0	0	0	0	0	0	0	0	0	0	0	0	8
chr20_35659014_35653528_-5486	chr20	35653527	35659014	-	RP1-309K20.6	1	0	0	0	0	0	0	0	0	0	1	0	0	0	0	0	0	0	0	0	2
chr20_35814964_35798690_+16274	chr20	35798689	35814964	+	PHF20	4	0	0	0	0	0	0	0	0	0	0	0	0	0	0	0	0	0	0	0	4
chr20_44472247_44449960_-22287	chr20	44449959	44472247	-	LINC01620	2	0	0	0	0	0	0	0	0	0	0	0	0	0	0	0	0	0	0	0	2
chr20_44997306_44975324_+21982	chr20	44975323	44997306	+	STK4	2	0	0	0	0	0	0	0	0	0	0	0	0	0	0	0	0	0	0	0	2
chr20_47216262_47214758_+1504	chr20	47214757	47216262	+	na	4	0	0	0	0	0	0	0	0	4	2	4	0	0	4	8	0	0	0	0	26
chr20_47347926_47319113_-28813	chr20	47319112	47347926	-	ZMYND8	2	0	0	0	0	0	0	0	0	0	0	0	0	0	0	0	0	0	0	0	2
chr20_49077064_49074727_+2337	chr20	49074726	49077064	+	CSE1L	2	0	0	0	0	0	0	0	0	0	0	0	0	0	0	0	0	0	0	0	2
chr20_50130947_50127975_-2972	chr20	50127974	50130947	-	TMEM189	4	0	0	0	2	0	0	0	0	0	4	0	0	0	0	0	0	0	0	0	10
chr20_50414746_50143502_-271244	chr20	50143501	50414746	-	CEBPB-AS1	2	0	0	0	0	0	0	0	0	0	0	0	0	0	0	0	0	0	0	0	2
chr20_50904001_50891313_-12688	chr20	50891312	50904001	-	ADNP	8	0	0	0	0	2	0	4	0	0	0	0	0	0	0	0	0	0	0	0	14
chr20_50928825_50901140_-27685	chr20	50901139	50928825	-	ADNP	2	0	0	0	0	0	0	0	0	0	0	0	0	0	0	0	0	0	0	0	2
chr20_51657150_51523081_-134069	chr20	51523080	51657150	-	ATP9A	4	0	0	0	0	0	0	0	0	0	0	0	0	0	0	0	0	0	0	0	4
chr20_56565583_56381433_-184150	chr20	56381432	56565583	-	AURKA	6	0	0	0	0	0	0	0	0	0	0	0	0	0	0	0	0	0	0	0	6
chr20_56566239_56381433_-184806	chr20	56381432	56566239	-	AURKA	6	0	0	0	0	0	0	0	0	0	0	0	0	0	0	0	0	0	0	0	6
chr20_58962158_58919534_-42624	chr20	58919533	58962158	-	na	3	0	0	0	0	0	0	0	0	0	0	0	0	0	0	0	0	0	0	0	3
chr20_6009912_5952011_+57901	chr20	5952010	6009912	+	CRLS1	2	0	0	0	0	0	0	0	0	0	0	0	0	0	0	0	0	0	0	0	2
chr20_62201014_62193416_+7598	chr20	62193415	62201014	+	MTG2	2	0	0	0	0	0	0	0	0	0	0	0	0	0	0	0	0	0	0	0	2
chr20_63931022_63926542_+4480	chr20	63926541	63931022	+	DNAJC5	2	0	0	0	0	0	0	0	0	0	0	0	0	0	0	0	2	0	0	0	4
chr20_6476359_6446723_+29636	chr20	6446722	6476359	+	CASC20	2	0	0	0	0	0	0	0	0	0	0	0	0	0	0	0	0	0	0	0	2
chr20_6477363_6446723_+30640	chr20	6446722	6477363	+	CASC20	2	0	0	0	0	0	0	0	0	0	0	0	0	0	0	0	0	0	0	0	2
chr20_6717228_6716896_+332	chr20	6716895	6717228	+	na	8	0	0	0	0	0	0	0	0	0	0	0	0	0	0	0	0	0	0	0	8
chr20_8174429_8172737_+1692	chr20	8172736	8174429	+	na	2	0	0	0	0	0	0	0	0	0	0	0	0	0	0	0	0	0	0	0	2
chr21_14991306_14964470_-26836	chr21	14964469	14991306	-	NRIP1	8	0	0	0	0	0	0	0	0	0	0	0	0	0	0	0	0	0	0	0	8
chr21_15043574_14968297_-75277	chr21	14968296	15043574	-	NRIP1	2	0	0	2	8	0	2	4	0	0	0	0	4	0	4	0	2	0	0	0	28
chr21_15043574_15014344_-29230	chr21	15014343	15043574	-	NRIP1	3	0	38	4	8	8	21	16	9	20	36	12	8	15	31	7	15	16	12	14	293
chr21_29329693_29325638_+4055	chr21	29325637	29329693	+	BACH1	2	0	0	0	0	0	0	0	0	0	0	0	0	0	0	0	0	0	0	0	2
chr21_29329693_29327281_+2412	chr21	29327280	29329693	+	BACH1	4	0	0	0	0	0	0	0	0	0	0	0	0	0	0	0	0	0	0	0	4
chr21_29459812_29423021_+36791	chr21	29423020	29459812	+	na	6	0	0	0	0	0	0	0	0	0	0	0	0	0	0	0	0	0	0	0	6
chr21_29749145_29707819_+41326	chr21	29707818	29749145	+	GRIK1-AS1	2	0	0	0	0	0	0	0	0	0	0	0	0	0	0	0	0	0	0	0	2
chr21_31464035_31461224_-2811	chr21	31461223	31464035	-	TIAM1	6	0	0	0	0	0	0	0	0	0	0	0	0	0	0	0	0	0	0	0	6
chr21_33584768_33579350_-5418	chr21	33579349	33584768	-	AP000304.12	3	0	0	0	0	0	0	0	0	0	0	0	0	0	0	0	0	0	0	0	3
chr21_33586181_33581302_-4879	chr21	33581301	33586181	-	DONSON	2	0	0	0	0	0	0	0	0	0	0	0	0	0	0	0	0	0	0	0	2
chr21_34125480_34094863_+30617	chr21	34094862	34125480	+	MRPS6	2	0	0	0	0	0	0	0	0	0	0	0	0	0	0	4	0	0	0	0	6
chr21_35887584_35864285_-23299	chr21	35864284	35887584	-	RUNX1	8	0	12	0	0	0	0	0	0	0	0	0	0	0	0	0	0	0	0	0	20
chr21_37099748_37075936_+23812	chr21	37075935	37099748	+	TTC3	2	0	0	0	0	0	0	0	0	0	0	0	0	0	0	0	0	0	0	0	2
chr21_37421866_37420299_+1567	chr21	37420298	37421866	+	DYRK1A	15	0	14	2	8	4	11	4	15	9	19	4	5	8	12	3	4	0	0	4	141
chr21_42846803_42830569_-16234	chr21	42830568	42846803	-	AP001628.6	2	0	0	0	0	0	0	0	0	0	0	0	0	0	0	0	0	0	0	0	2
chr21_45749475_45732675_+16800	chr21	45732674	45749475	+	PCBP3	2	0	0	0	0	0	0	0	0	0	0	0	0	0	0	0	0	0	0	0	2
chr21_45749475_45732701_+16774	chr21	45732700	45749475	+	PCBP3	2	0	0	0	0	0	0	0	0	0	0	0	0	0	0	0	0	0	0	0	2
chr21_45755452_45718456_+36996	chr21	45718455	45755452	+	na	1	0	0	0	0	0	0	0	0	0	0	0	0	0	0	0	0	0	0	0	1
chr21_45755452_45749381_+6071	chr21	45749380	45755452	+	PCBP3	2	0	0	0	0	0	0	0	0	0	0	0	0	0	0	0	0	0	0	0	2
chr21_46322767_46315474_-7293	chr21	46315473	46322767	-	C21orf58	2	0	0	0	0	0	0	0	0	0	0	0	0	0	0	0	0	0	0	0	2
chr22_20106277_20087150_+19127	chr22	20087149	20106277	+	DGCR8	2	0	0	0	0	0	0	0	0	0	0	0	0	0	0	0	0	0	0	0	2
chr22_20407067_20395333_+11734	chr22	20395332	20407067	+	ZNF74	2	0	0	0	0	0	0	0	0	0	0	0	0	0	0	0	0	0	0	0	2
chr22_20471515_20446443_-25072	chr22	20446442	20471515	-	KLHL22	16	0	16	0	0	0	0	0	0	0	0	0	0	0	0	0	0	0	4	0	36
chr22_21484134_20721298_-762836	chr22	20721297	21484134	-	PI4KAP2	1	0	0	0	0	0	0	0	0	0	0	0	0	0	0	0	0	0	0	0	1
chr22_21710908_21700976_-9932	chr22	21700975	21710908	-	YPEL1	10	0	0	0	4	0	8	0	0	0	0	4	0	0	0	0	0	0	0	2	28
chr22_21805945_21769195_-36750	chr22	21769194	21805945	-	MAPK1	4	0	0	0	0	0	0	0	0	0	0	0	0	2	0	2	4	0	0	0	12
chr22_23275912_23275353_-559	chr22	23275352	23275912	-	na	2	0	0	0	0	0	0	0	0	0	0	0	0	0	0	0	0	0	0	0	2
chr22_23303051_23299783_-3268	chr22	23299782	23303051	-	na	2	0	0	0	0	0	0	0	2	0	0	0	0	0	0	0	0	0	0	0	4
chr22_23714294_23700726_-13568	chr22	23700725	23714294	-	GUSBP11	2	0	0	0	0	0	0	0	0	0	0	0	0	0	0	0	0	0	0	0	2
chr22_23971693_23971286_+407	chr22	23971285	23971693	+	na	2	0	0	0	0	0	0	0	0	0	0	0	0	0	0	0	1	0	0	0	3
chr22_33006821_33006352_-469	chr22	33006351	33006821	-	na	2	0	0	0	0	0	0	0	0	0	0	0	0	0	0	0	0	0	0	0	2
chr22_33577964_33564848_-13116	chr22	33564847	33577964	-	LARGE1	2	0	0	0	0	2	0	2	0	6	0	0	0	0	0	0	0	0	0	0	12
chr22_33629979_33628565_-1414	chr22	33628564	33629979	-	na	4	0	0	0	0	0	0	0	0	0	0	0	0	0	0	0	0	0	0	0	4
chr22_33765953_33761371_-4582	chr22	33761370	33765953	-	LARGE1	8	12	0	4	0	8	2	8	4	6	12	0	0	3	2	0	0	0	0	0	69
chr22_40926463_40914239_+12224	chr22	40914238	40926463	+	XPNPEP3	2	0	0	0	0	0	0	0	0	0	0	0	0	0	0	0	0	0	0	0	2
chr22_41670626_41668778_-1848	chr22	41668777	41670626	-	na	4	0	0	0	4	0	0	0	0	0	0	0	4	0	0	4	0	0	0	0	16
chr22_43046573_43039780_-6793	chr22	43039779	43046573	-	TTLL1	8	0	8	4	0	18	8	16	20	12	0	4	4	8	8	8	0	0	6	0	132
chr22_44619114_44618973_+141	chr22	44618972	44619114	+	na	2	0	0	0	0	0	0	0	0	0	0	0	0	0	0	0	0	0	0	0	2
chr22_45740538_45702767_+37771	chr22	45702766	45740538	+	ATXN10	4	0	0	0	0	0	0	0	0	0	0	0	0	0	0	0	0	0	0	0	4
chr22_46109908_46097926_+11982	chr22	46097925	46109908	+	MIRLET7BHG	2	0	0	0	0	0	0	4	8	0	2	0	0	0	4	6	0	0	0	0	26
chr22_47728995_47704589_+24406	chr22	47704588	47728995	+	RP11-191L9.4	2	0	0	0	0	0	0	0	0	0	0	0	0	0	0	0	0	0	0	0	2
chr22_49637201_49636930_-271	chr22	49636929	49637201	-	na	2	0	0	0	0	0	0	0	0	0	0	0	0	0	0	0	0	0	0	0	2
chr22_50394079_50372020_+22059	chr22	50372019	50394079	+	PPP6R2	6	0	0	0	0	0	0	0	0	0	0	0	0	0	0	0	0	0	0	0	6
chr22_50406875_50393750_+13125	chr22	50393749	50406875	+	PPP6R2	6	0	0	0	0	0	0	0	0	0	0	0	0	0	0	0	0	0	0	0	6
chr2_107717247_107709691_-7556	chr2	107709690	107717247	-	na	2	0	0	0	0	0	0	0	0	0	0	0	0	0	0	0	0	0	0	0	2
chr2_108773046_108733291_+39755	chr2	108733290	108773046	+	RANBP2	4	0	0	0	0	0	0	0	0	0	0	0	0	0	0	0	0	0	0	0	4
chr2_109347954_109329224_+18730	chr2	109329223	109347954	+	SH3RF3	2	0	0	0	0	0	0	0	0	0	0	0	0	0	0	0	0	0	0	0	2
chr2_120175000_120127688_+47312	chr2	120127687	120175000	+	EPB41L5	2	0	0	16	0	10	0	2	4	40	10	6	0	0	4	14	8	0	2	12	130
chr2_120175004_120127688_+47316	chr2	120127687	120175004	+	EPB41L5	4	4	0	26	0	30	4	16	12	38	34	10	2	14	6	18	22	20	14	6	280
chr2_122222324_122204758_+17566	chr2	122204757	122222324	+	na	2	0	0	0	0	0	0	0	0	0	0	0	0	0	0	0	0	0	0	0	2
chr2_127470385_126170081_-1300304	chr2	126170080	127470385	-	BIN1	2	0	0	0	0	0	0	0	0	0	0	0	0	0	0	0	0	0	0	0	2
chr2_128000451_127945456_-54995	chr2	127945455	128000451	-	SAP130	2	0	0	0	0	0	0	0	0	0	0	0	0	0	0	0	0	0	0	0	2
chr2_131582129_131553013_+29116	chr2	131553012	131582129	+	na	2	0	0	0	0	0	0	0	0	0	0	0	0	0	0	0	2	0	0	0	4
chr2_134869041_134866542_-2499	chr2	134866541	134869041	-	CCNT2-AS1	4	0	0	0	0	2	0	6	0	4	0	0	0	0	0	0	0	0	0	2	18
chr2_135226512_135175327_+51185	chr2	135175326	135226512	+	RAB3GAP1	2	0	0	0	0	0	4	0	0	0	0	0	0	0	0	0	0	0	0	0	6
chr2_135504394_135337171_-167223	chr2	135337170	135504394	-	na	1	0	0	0	0	0	0	0	0	0	0	0	0	0	0	0	0	0	0	0	1
chr2_135695906_135645379_+50527	chr2	135645378	135695906	+	R3HDM1	2	0	0	0	0	0	0	0	0	0	0	0	4	0	0	0	0	0	0	0	6
chr2_135961498_135930482_-31016	chr2	135930481	135961498	-	DARS	2	0	0	0	0	0	0	0	0	0	0	0	0	0	0	0	0	0	0	0	2
chr2_139701497_139676183_+25314	chr2	139676182	139701497	+	na	4	0	0	0	0	0	0	0	0	0	0	0	0	0	0	0	0	0	0	0	4
chr2_139704181_139701203_+2978	chr2	139701202	139704181	+	na	14	0	0	0	0	0	0	0	0	0	0	0	0	0	0	0	0	0	0	0	14
chr2_144319868_144208603_-111265	chr2	144208602	144319868	-	GTDC1	4	0	0	0	0	0	0	0	0	0	0	0	0	0	0	0	0	0	0	0	4
chr2_146366110_146311765_-54345	chr2	146311764	146366110	-	na	2	0	0	0	0	0	0	0	0	0	0	0	0	0	0	0	0	0	0	0	2
chr2_146366212_146290588_-75624	chr2	146290587	146366212	-	na	2	0	0	0	0	0	0	0	0	0	0	0	0	0	0	0	0	0	0	0	2
chr2_146523340_146522611_-729	chr2	146522610	146523340	-	na	4	0	0	0	0	0	0	0	0	0	0	0	0	0	0	0	0	0	0	0	4
chr2_149486345_149468645_+17700	chr2	149468644	149486345	+	LYPD6	2	0	0	0	0	0	0	0	0	0	0	0	0	0	0	0	0	0	0	0	2
chr2_153337780_153311475_+26305	chr2	153311474	153337780	+	AC079150.3	4	0	0	0	0	0	0	0	0	0	0	0	0	0	0	0	0	0	0	0	4
chr2_154236180_153944483_+291697	chr2	153944482	154236180	+	GALNT13	2	0	0	0	0	0	0	0	0	0	0	0	0	0	0	0	0	0	0	0	2
chr2_154260718_154242030_+18688	chr2	154242029	154260718	+	GALNT13	4	0	0	0	0	0	0	0	0	0	0	0	0	0	0	0	0	0	0	0	4
chr2_155704210_155698967_-5243	chr2	155698966	155704210	-	na	3	0	0	0	0	0	0	0	0	0	0	0	0	0	0	0	0	0	0	0	3
chr2_158642699_158457153_+185546	chr2	158457152	158642699	+	PKP4	4	0	0	0	0	0	0	0	0	0	0	0	0	0	0	0	0	0	0	0	4
chr2_168197157_168181978_-15179	chr2	168181977	168197157	-	STK39	1	0	0	0	0	0	0	0	0	0	0	0	0	0	0	0	0	0	0	0	1
chr2_17037379_16964324_+73055	chr2	16964323	17037379	+	AC080094.1	4	0	0	0	0	0	0	0	0	0	0	0	0	0	0	0	0	0	0	0	4
chr2_173367831_173364795_+3036	chr2	173364794	173367831	+	CDCA7	4	0	0	0	0	0	0	0	0	0	0	0	0	0	0	0	0	0	0	0	4
chr2_173761730_173692684_+69046	chr2	173692683	173761730	+	na	2	0	0	0	0	0	0	0	0	0	0	0	0	0	0	0	0	0	0	0	2
chr2_175111654_174141825_-969829	chr2	174141824	175111654	-	CHN1	2	0	0	0	0	0	0	0	0	0	0	0	0	0	0	0	0	0	0	0	2
chr2_17707379_17665503_-41876	chr2	17665502	17707379	-	SMC6	2	0	0	0	0	0	0	0	0	0	0	0	0	0	0	0	0	0	0	0	2
chr2_180991871_180990659_+1212	chr2	180990658	180991871	+	na	4	0	0	0	0	0	0	0	0	0	0	0	0	0	0	0	0	0	0	0	4
chr2_183161195_183151508_+9687	chr2	183151507	183161195	+	NUP35	2	0	0	0	0	0	0	0	0	4	0	0	0	0	0	0	0	0	0	1	7
chr2_183334209_183316755_+17454	chr2	183316754	183334209	+	na	4	0	0	0	0	0	0	0	0	0	0	0	0	0	0	0	0	0	0	0	4
chr2_185502739_185483034_+19705	chr2	185483033	185502739	+	na	4	0	0	0	0	0	0	0	0	0	0	0	0	0	0	0	0	0	0	0	4
chr2_18720172_18719799_+373	chr2	18719798	18720172	+	na	2	0	0	0	0	0	0	0	0	0	0	0	0	0	0	0	0	0	0	0	2
chr2_195716920_195691099_-25821	chr2	195691098	195716920	-	na	4	0	0	0	0	0	0	0	0	0	0	0	0	0	0	0	0	0	0	0	4
chr2_196923125_196912882_-10243	chr2	196912881	196923125	-	PGAP1	7	0	0	6	6	3	8	0	0	0	0	0	12	0	0	4	2	0	0	16	64
chr2_197420231_197418896_-1335	chr2	197418895	197420231	-	SF3B1	2	0	0	0	0	0	0	0	0	0	0	0	0	0	0	0	0	0	0	0	2
chr2_203197391_203190647_+6744	chr2	203190646	203197391	+	NBEAL1	2	0	0	0	0	0	0	0	0	0	0	0	0	0	0	0	0	0	0	0	2
chr2_203408002_203402576_+5426	chr2	203402575	203408002	+	ABI2	2	0	0	0	0	0	0	0	0	0	0	0	0	0	0	0	0	0	0	0	2
chr2_203495353_201420417_-2074936	chr2	201420416	203495353	-	ALS2	4	0	0	0	0	0	0	0	0	0	0	0	0	0	0	0	0	0	0	0	4
chr2_206095791_206056198_-39593	chr2	206056197	206095791	-	INO80D	2	0	0	0	0	0	0	0	0	0	0	0	0	0	0	0	0	0	0	0	2
chr2_206311576_206281801_+29775	chr2	206281800	206311576	+	ZDBF2	2	0	0	0	0	0	0	0	0	0	0	0	0	0	0	0	0	0	0	0	2
chr2_206881891_206841107_+40784	chr2	206841106	206881891	+	na	2	0	0	0	0	0	0	0	0	0	0	0	0	0	0	0	0	0	0	0	2
chr2_208379628_208374742_+4886	chr2	208374741	208379628	+	na	14	0	0	0	0	0	0	0	0	0	0	0	0	0	0	0	0	0	0	0	14
chr2_208656989_208630944_+26045	chr2	208630943	208656989	+	PTH2R	4	0	0	0	0	0	0	0	0	0	0	0	0	0	0	0	0	0	0	0	4
chr2_210155404_210075552_-79852	chr2	210075551	210155404	-	KANSL1L	8	0	0	0	0	0	0	0	0	0	0	0	0	0	0	0	0	0	0	0	8
chr2_210155404_210104104_-51300	chr2	210104103	210155404	-	KANSL1L	18	0	0	0	0	0	4	12	4	0	0	8	8	0	8	10	0	0	0	0	72
chr2_218711037_218239391_+471646	chr2	218239390	218711037	+	TTLL4	1	0	0	0	0	0	0	0	0	0	0	0	0	0	0	0	0	0	0	0	1
chr2_219473903_219471872_+2031	chr2	219471871	219473903	+	SPEG	2	0	0	0	0	0	0	0	0	0	0	0	0	0	0	0	0	0	0	0	2
chr2_220137863_220129412_+8451	chr2	220129411	220137863	+	AC114765.2	4	0	0	0	0	0	0	0	0	0	0	0	0	0	0	0	0	0	0	0	4
chr2_220325234_220322101_+3133	chr2	220322100	220325234	+	AC114765.1	4	0	0	0	0	0	0	0	0	0	0	0	0	0	0	0	0	0	0	0	4
chr2_220450448_220439583_+10865	chr2	220439582	220450448	+	AC114765.1	4	0	0	0	0	0	0	0	0	0	0	0	0	0	0	0	0	0	0	0	4
chr2_222647325_222630113_-17212	chr2	222630112	222647325	-	FARSB	12	0	0	0	0	0	0	0	0	0	0	0	0	0	0	0	0	0	0	0	12
chr2_223895630_223855778_-39852	chr2	223855777	223895630	-	WDFY1	2	0	0	0	0	0	0	0	0	0	0	0	0	0	0	0	0	0	0	0	2
chr2_225409101_225396619_+12482	chr2	225396618	225409101	+	NYAP2	10	0	0	0	0	0	2	0	0	0	0	0	0	0	0	0	0	0	0	0	12
chr2_235590470_235585725_+4745	chr2	235585724	235590470	+	na	2	0	0	0	0	0	0	2	0	0	0	0	0	0	0	0	0	0	0	0	4
chr2_237684755_237682625_+2130	chr2	237682624	237684755	+	na	2	0	0	0	0	0	0	0	0	0	0	0	0	0	0	0	0	0	0	0	2
chr2_23984831_23971351_+13480	chr2	23971350	23984831	+	UBXN2A	4	0	0	0	0	0	0	0	0	0	0	0	0	0	0	0	0	0	0	0	4
chr2_241099500_241089188_-10312	chr2	241089187	241099500	-	MTERF4	4	0	0	0	0	0	0	0	0	0	0	0	0	0	0	0	0	0	0	0	4
chr2_241633986_241575121_-58865	chr2	241575120	241633986	-	THAP4	2	0	0	0	0	0	0	0	0	0	0	0	0	0	0	0	0	0	0	0	2
chr2_24584560_24510969_+73591	chr2	24510968	24584560	+	NCOA1	2	0	16	6	0	0	0	0	2	14	0	2	0	0	0	0	0	0	0	0	42
chr2_25597704_25531473_-66231	chr2	25531472	25597704	-	DTNB	2	0	0	0	0	0	0	0	0	0	0	0	0	0	0	0	0	0	0	0	2
chr2_28129380_28127587_+1793	chr2	28127586	28129380	+	BRE	2	0	0	0	0	0	0	0	0	0	0	0	0	0	0	0	0	0	0	0	2
chr2_28783978_28776851_+7127	chr2	28776850	28783978	+	PPP1CB	6	0	0	2	0	0	0	0	0	0	0	0	4	0	4	0	0	0	0	0	16
chr2_28788809_28752038_+36771	chr2	28752037	28788809	+	PPP1CB	2	0	0	0	0	0	0	0	0	0	0	0	0	0	0	0	0	0	0	0	2
chr2_28793997_28776851_+17146	chr2	28776850	28793997	+	PPP1CB	2	0	0	0	0	0	0	0	0	0	0	0	0	2	2	0	0	0	0	0	6
chr2_28799299_28752038_+47261	chr2	28752037	28799299	+	PPP1CB	4	0	0	0	0	0	0	0	0	0	0	0	0	0	0	0	0	0	0	0	4
chr2_28799433_28752038_+47395	chr2	28752037	28799433	+	PPP1CB	10	0	0	0	0	0	0	0	0	0	0	0	0	0	0	0	0	0	0	0	10
chr2_28947161_28929579_+17582	chr2	28929578	28947161	+	WDR43	2	0	0	0	0	0	0	0	0	0	0	0	0	0	0	0	0	0	0	0	2
chr2_31257847_31226528_-31319	chr2	31226527	31257847	-	CAPN14	4	0	0	0	0	0	0	0	0	0	0	0	0	0	0	0	0	0	0	0	4
chr2_32453954_32377588_+76366	chr2	32377587	32453954	+	BIRC6	2	0	0	0	0	0	0	0	0	0	0	0	0	0	0	0	0	0	0	0	2
chr2_3257455_3157032_-100423	chr2	3157031	3257455	-	TSSC1	2	0	0	0	0	0	0	0	0	0	0	0	0	0	0	0	0	0	0	0	2
chr2_35010153_34987411_-22742	chr2	34987410	35010153	-	AC019064.1	4	0	0	0	0	0	0	0	0	0	0	0	0	0	0	0	0	0	0	0	4
chr2_35096009_34987411_-108598	chr2	34987410	35096009	-	AC019064.1	4	0	0	0	0	0	0	0	0	0	0	0	0	0	0	0	0	0	0	0	4
chr2_37317899_37316237_-1662	chr2	37316236	37317899	-	PRKD3	4	0	0	0	0	2	2	0	0	0	2	2	2	0	0	0	0	0	0	0	14
chr2_43765726_43745866_+19860	chr2	43745865	43765726	+	PLEKHH2	4	0	0	0	0	0	0	2	0	0	0	0	0	0	0	2	0	0	4	0	12
chr2_44209327_44194198_+15129	chr2	44194197	44209327	+	PPM1B	2	0	0	0	0	0	0	0	0	0	0	0	0	0	0	0	0	0	0	0	2
chr2_47343835_47343094_-741	chr2	47343093	47343835	-	na	12	0	0	0	0	4	0	0	0	0	0	0	0	2	2	0	0	0	0	0	20
chr2_54987718_54982515_-5203	chr2	54982514	54987718	-	RTN4	2	0	0	0	0	0	0	0	0	0	0	0	0	0	0	0	0	0	0	0	2
chr2_55095316_55080489_-14827	chr2	55080488	55095316	-	RTN4	4	0	0	0	0	0	0	0	0	0	0	0	0	0	0	0	0	0	0	0	4
chr2_55222493_55195200_-27293	chr2	55195199	55222493	-	CLHC1	2	0	0	0	0	0	0	0	0	0	0	0	0	0	0	0	0	0	0	0	2
chr2_55419140_55355579_-63561	chr2	55355578	55419140	-	CCDC88A	8	0	0	0	0	0	0	0	0	0	0	0	0	0	0	0	0	0	0	0	8
chr2_55615506_55343648_-271858	chr2	55343647	55615506	-	PPP4R3B	3	0	0	0	0	0	0	0	0	0	0	0	0	0	0	0	0	0	0	0	3
chr2_61118116_61113770_+4346	chr2	61113769	61118116	+	RP11-493E12.3	8	0	0	0	0	0	0	0	0	4	0	0	0	0	0	2	0	0	0	0	14
chr2_61118116_61115979_+2137	chr2	61115978	61118116	+	RP11-493E12.3	6	0	0	2	2	0	0	0	0	0	0	2	0	0	0	0	0	0	0	2	14
chr2_61295290_61226528_-68762	chr2	61226527	61295290	-	USP34	2	0	0	0	0	0	0	0	0	0	0	0	0	0	0	0	0	0	0	0	2
chr2_61534518_61498673_-35845	chr2	61498672	61534518	-	XPO1	4	0	0	0	0	0	0	0	0	0	0	0	0	0	0	0	0	0	0	0	4
chr2_63201291_63196122_+5169	chr2	63196121	63201291	+	na	4	0	0	0	0	0	0	0	0	0	0	0	0	0	2	0	0	0	0	0	6
chr2_63500012_63484604_-15408	chr2	63484603	63500012	-	WDPCP	2	0	0	0	0	0	0	0	0	0	0	0	0	0	0	0	0	0	0	0	2
chr2_64001383_63962058_-39325	chr2	63962057	64001383	-	VPS54	2	0	0	0	0	0	0	0	0	0	0	0	0	0	0	0	0	0	0	0	2
chr2_64585545_64572946_+12599	chr2	64572945	64585545	+	AFTPH	8	0	4	2	0	0	10	10	0	8	0	0	4	0	0	4	2	0	0	0	52
chr2_70993775_70988535_-5240	chr2	70988534	70993775	-	AC007040.11	6	0	0	0	0	0	0	0	0	0	0	0	0	0	0	0	0	0	0	0	6
chr2_73455295_73432129_+23166	chr2	73432128	73455295	+	ALMS1	2	0	0	0	0	0	0	0	0	0	0	4	0	0	0	6	0	0	0	0	12
chr2_73491498_73432129_+59369	chr2	73432128	73491498	+	ALMS1	6	0	0	0	0	2	0	0	0	0	0	0	0	0	0	0	0	0	0	0	8
chr2_78494005_78485794_-8211	chr2	78485793	78494005	-	na	6	0	0	0	0	0	0	0	0	0	0	0	0	0	0	0	0	0	0	0	6
chr2_9297445_9287004_+10441	chr2	9287003	9297445	+	ASAP2	1	0	0	0	0	0	0	0	0	0	0	0	0	0	0	0	0	0	0	0	1
chr2_95153259_95148885_-4374	chr2	95148884	95153259	-	ZNF514	8	0	32	30	12	64	8	20	8	16	4	48	12	24	6	18	8	50	2	12	382
chr3_100025558_99967341_+58217	chr3	99967340	100025558	+	CMSS1	2	0	0	0	0	0	0	0	0	0	0	0	0	0	0	0	0	0	0	0	2
chr3_100040197_100004364_+35833	chr3	100004363	100040197	+	CMSS1	6	0	0	0	0	0	0	0	0	0	0	0	0	0	0	0	0	0	0	0	6
chr3_100544876_100519077_+25799	chr3	100519076	100544876	+	TMEM45A	4	0	0	0	0	0	0	0	0	0	0	0	0	0	0	0	0	0	0	0	4
chr3_120093593_120002046_-91547	chr3	120002045	120093593	-	GSK3B	2	0	0	0	0	0	0	0	0	0	0	0	0	0	0	0	0	0	0	0	2
chr3_121045535_120909032_+136503	chr3	120909031	121045535	+	STXBP5L	4	0	0	0	0	0	0	0	0	0	0	0	0	0	0	0	0	0	0	0	4
chr3_122262412_122253948_+8464	chr3	122253947	122262412	+	CASR	2	0	0	0	0	0	0	0	0	0	0	0	0	0	0	0	0	0	0	0	2
chr3_122728871_122727812_+1059	chr3	122727811	122728871	+	PARP14	2	0	0	0	0	0	0	0	0	0	0	0	0	0	0	0	0	0	0	0	2
chr3_122872597_122872060_+537	chr3	122872059	122872597	+	DIRC2	4	0	0	0	0	0	0	0	0	0	0	0	0	0	0	0	0	0	0	0	4
chr3_126781189_126780340_+849	chr3	126780339	126781189	+	CHCHD6	2	0	0	0	0	0	0	0	0	0	0	0	0	0	0	0	0	0	0	0	2
chr3_127030344_127029942_-402	chr3	127029941	127030344	-	na	2	0	0	0	0	0	0	0	0	0	0	0	0	0	0	0	0	0	0	0	2
chr3_128349752_128349624_-128	chr3	128349623	128349752	-	na	2	0	0	0	0	0	0	0	0	0	0	0	0	0	0	0	0	0	0	0	2
chr3_129880562_129827803_-52759	chr3	129827802	129880562	-	TMCC1	2	0	0	0	0	0	0	0	0	2	0	0	0	2	0	2	0	0	0	0	8
chr3_129880562_129880309_-253	chr3	129880308	129880562	-	TMCC1	12	0	0	3	0	4	0	0	0	2	10	0	0	4	0	0	0	4	0	0	39
chr3_134195182_134158121_-37061	chr3	134158120	134195182	-	RYK	4	0	0	2	0	0	0	0	0	0	0	2	2	0	0	0	0	8	0	0	18
chr3_138057920_138054506_-3414	chr3	138054505	138057920	-	na	2	0	0	0	0	0	0	0	0	0	0	0	0	0	0	0	0	0	0	0	2
chr3_138131282_138120419_-10863	chr3	138120418	138131282	-	A4GNT	8	0	0	0	0	4	22	0	2	0	0	0	0	2	0	0	0	0	0	0	38
chr3_15014174_15013589_+585	chr3	15013588	15014174	+	NR2C2	4	0	4	0	0	0	0	0	0	4	0	0	2	0	0	0	4	0	0	0	18
chr3_15212212_15210961_+1251	chr3	15210960	15212212	+	CAPN7	2	0	0	0	0	0	0	0	0	0	0	0	0	0	0	0	0	0	0	0	2
chr3_153357239_153352032_+5207	chr3	153352031	153357239	+	RP11-292E2.1	8	0	0	0	0	0	0	0	0	0	0	0	0	0	0	0	0	0	0	0	8
chr3_153357239_153355012_+2227	chr3	153355011	153357239	+	RP11-292E2.1	4	0	0	0	0	0	0	0	0	0	0	0	0	0	0	0	0	0	0	0	4
chr3_158691648_158652096_+39552	chr3	158652095	158691648	+	GFM1	2	0	0	0	0	0	0	0	0	0	0	0	0	0	0	0	0	0	0	0	2
chr3_160541213_160525800_-15413	chr3	160525799	160541213	-	KPNA4	16	0	0	0	0	0	0	0	0	0	0	0	0	0	0	0	0	0	0	0	16
chr3_160961910_160938713_+23197	chr3	160938712	160961910	+	PPM1L	2	0	0	0	0	2	0	0	0	0	0	0	0	0	0	0	0	0	0	0	4
chr3_16648612_16647574_-1038	chr3	16647573	16648612	-	na	8	0	14	0	0	0	0	6	0	0	3	0	0	0	0	8	0	0	8	0	47
chr3_167282495_167234890_-47605	chr3	167234889	167282495	-	ZBBX	8	0	0	0	0	0	0	0	0	0	0	0	0	0	0	0	0	0	0	0	8
chr3_169833183_169822266_+10917	chr3	169822265	169833183	+	LRRIQ4	8	0	0	0	0	0	0	0	0	0	0	0	0	0	0	0	0	0	0	0	8
chr3_172783909_172760161_+23748	chr3	172760160	172783909	+	ECT2	4	0	0	0	0	0	0	0	0	0	0	0	2	0	0	0	0	16	2	0	24
chr3_17508544_17428450_-80094	chr3	17428449	17508544	-	TBC1D5	1	0	0	0	0	0	0	0	0	0	0	0	0	0	0	0	0	0	0	0	1
chr3_176469801_176379999_+89802	chr3	176379998	176469801	+	na	4	0	0	0	0	0	0	0	0	0	0	0	0	0	0	0	0	0	0	0	4
chr3_176636779_176634345_-2434	chr3	176634344	176636779	-	LINC01208	2	0	0	0	0	0	0	0	0	0	0	0	0	0	0	0	0	0	0	0	2
chr3_17670542_17622648_-47894	chr3	17622647	17670542	-	TBC1D5	2	0	0	0	0	0	0	0	0	0	0	0	0	0	0	0	0	0	0	0	2
chr3_176875931_176872705_-3226	chr3	176872704	176875931	-	na	2	0	0	0	0	0	0	0	0	0	0	0	0	0	0	0	0	0	0	0	2
chr3_178801934_178680006_-121928	chr3	178680005	178801934	-	KCNMB2-AS1	4	0	0	0	0	0	0	0	0	0	0	0	0	0	0	0	0	0	0	0	4
chr3_178921910_178908522_-13388	chr3	178908521	178921910	-	na	6	0	0	0	0	0	0	0	0	0	0	0	0	0	0	0	4	0	0	0	10
chr3_18064062_18013655_+50407	chr3	18013654	18064062	+	RP11-320G10.1	4	0	0	0	0	0	0	0	0	0	0	0	0	0	0	0	0	0	0	0	4
chr3_18121838_18041449_+80389	chr3	18041448	18121838	+	RP11-320G10.1	5	0	0	0	0	0	0	0	0	0	0	0	0	0	0	0	0	0	0	0	5
chr3_18187140_18186794_+346	chr3	18186793	18187140	+	na	2	0	0	0	0	4	0	0	0	0	0	0	0	0	0	0	0	0	0	0	6
chr3_182347781_182261055_-86726	chr3	182261054	182347781	-	na	4	0	0	0	0	0	0	0	0	0	0	0	0	0	0	0	0	0	0	0	4
chr3_187836179_187833424_-2755	chr3	187833423	187836179	-	na	8	0	0	0	0	0	0	0	0	0	0	0	0	0	0	0	0	0	0	0	8
chr3_192402696_192335361_-67335	chr3	192335360	192402696	-	FGF12	4	0	0	0	0	0	0	0	0	0	0	0	0	0	0	0	0	0	0	0	4
chr3_192745356_192727181_-18175	chr3	192727180	192745356	-	FGF12	8	0	0	0	0	0	0	0	0	0	0	0	0	0	0	0	0	0	0	0	8
chr3_195529901_195516842_-13059	chr3	195516841	195529901	-	PPP1R2	8	0	0	0	0	0	0	0	0	0	0	0	0	0	0	0	0	0	0	0	8
chr3_196503157_196483770_-19387	chr3	196483769	196503157	-	RNF168	12	0	0	0	0	0	0	0	0	0	0	0	0	0	0	0	0	0	0	0	12
chr3_197130978_197081051_-49927	chr3	197081050	197130978	-	DLG1	2	0	0	0	0	0	0	0	0	0	0	0	0	0	0	0	0	0	0	0	2
chr3_27930955_27916774_-14181	chr3	27916773	27930955	-	na	2	0	0	0	0	0	0	0	0	0	0	0	0	0	0	0	4	0	0	0	6
chr3_28340622_27256296_-1084326	chr3	27256295	28340622	-	SLC4A7	4	0	0	0	0	0	0	0	0	0	0	0	0	0	0	0	0	0	0	0	4
chr3_37399659_37383226_+16433	chr3	37383225	37399659	+	C3orf35	4	0	0	0	0	0	0	0	8	0	0	0	0	0	0	6	0	0	0	2	20
chr3_37416724_37379042_+37682	chr3	37379041	37416724	+	C3orf35	2	0	0	0	0	0	0	0	0	0	0	0	0	0	0	0	0	0	0	0	2
chr3_3915117_3337300_-577817	chr3	3337299	3915117	-	SUMF1	4	0	0	0	0	0	0	0	0	0	0	0	0	0	0	0	0	0	0	0	4
chr3_47175873_47169169_+6704	chr3	47169168	47175873	+	KIF9-AS1	4	0	0	0	0	0	0	0	0	0	0	0	0	0	0	0	0	0	0	0	4
chr3_47746419_47670658_-75761	chr3	47670657	47746419	-	SMARCC1	2	0	0	0	0	0	0	0	0	0	0	0	0	0	0	0	0	0	0	0	2
chr3_49748168_49271184_-476984	chr3	49271183	49748168	-	MST1	8	0	0	0	0	0	0	0	0	0	0	0	0	0	0	0	0	0	0	0	8
chr3_54056879_54052902_+3977	chr3	54052901	54056879	+	na	4	0	0	0	0	0	0	0	0	0	0	0	0	0	0	0	0	0	0	0	4
chr3_54093691_54052902_+40789	chr3	54052901	54093691	+	na	4	0	0	0	0	0	0	0	0	0	0	0	0	0	0	0	0	0	0	0	4
chr3_57923023_57831430_+91593	chr3	57831429	57923023	+	SLMAP	4	0	0	0	0	0	0	0	0	0	0	0	0	0	0	0	0	0	0	0	4
chr3_60767098_60765524_-1574	chr3	60765523	60767098	-	FHIT	3	0	0	0	0	0	0	0	0	0	0	0	0	0	0	0	0	0	0	0	3
chr3_6884306_6877968_+6338	chr3	6877967	6884306	+	GRM7	2	0	0	0	0	0	0	0	0	0	0	0	0	0	0	0	0	0	0	0	2
chr3_72781410_72778092_-3318	chr3	72778091	72781410	-	na	2	0	0	0	0	0	0	0	0	0	0	0	0	0	0	0	0	0	0	0	2
chr3_72967719_72957234_+10485	chr3	72957233	72967719	+	GXYLT2	8	0	0	0	0	0	0	0	0	0	0	0	0	0	0	0	0	0	0	0	8
chr3_83273330_83269151_+4179	chr3	83269150	83273330	+	na	2	0	0	0	0	0	0	0	0	0	0	0	0	0	0	0	0	0	0	0	2
chr3_88086402_88084604_+1798	chr3	88084603	88086402	+	ZNF654	4	0	0	0	0	0	0	0	0	0	0	0	0	0	0	0	0	0	0	0	4
chr3_9384825_9384212_+613	chr3	9384211	9384825	+	THUMPD3	2	0	0	0	0	0	0	0	0	0	0	0	0	0	0	0	0	0	0	0	2
chr3_9702064_9689964_+12100	chr3	9689963	9702064	+	MTMR14	2	0	0	6	0	0	0	2	0	0	0	0	0	0	0	0	0	0	4	0	14
chr3_97798203_97764862_+33341	chr3	97764861	97798203	+	ARL6	8	0	0	0	0	0	0	0	0	0	0	0	0	0	0	0	0	0	0	0	8
chr4_102730736_102714438_-16298	chr4	102714437	102730736	-	MANBA	4	0	0	2	0	0	0	6	0	2	0	0	0	0	0	4	0	0	0	0	18
chr4_103593432_103536346_+57086	chr4	103536345	103593432	+	RP11-297P16.3	2	0	0	0	0	0	0	0	0	0	0	0	0	0	0	0	0	0	0	0	2
chr4_104519454_104518577_-877	chr4	104518576	104519454	-	na	4	0	0	4	2	0	0	0	0	0	0	0	0	6	0	0	0	0	0	0	16
chr4_11120831_11119737_+1094	chr4	11119736	11120831	+	na	2	0	0	0	0	0	0	0	0	0	0	0	0	0	0	0	0	0	0	0	2
chr4_11161821_11119737_+42084	chr4	11119736	11161821	+	na	2	0	0	0	0	0	0	0	0	0	0	0	0	0	1	0	0	0	0	0	3
chr4_11219182_11161763_+57419	chr4	11161762	11219182	+	na	2	0	0	0	0	0	0	0	0	0	0	0	0	0	0	0	0	0	0	0	2
chr4_120821317_120777188_-44129	chr4	120777187	120821317	-	PRDM5	2	0	0	0	0	0	0	0	0	0	0	0	0	0	0	0	0	0	0	0	2
chr4_122890085_122881567_-8518	chr4	122881566	122890085	-	NUDT6	4	0	0	0	0	0	0	0	0	0	0	0	0	0	0	0	0	0	0	0	4
chr4_122947488_122927637_+19851	chr4	122927636	122947488	+	SPATA5	2	0	0	0	0	0	0	0	0	0	0	0	0	0	0	0	0	0	0	0	2
chr4_1270295_1265340_+4955	chr4	1265339	1270295	+	na	2	0	0	0	0	0	0	0	0	0	0	0	0	2	0	0	0	0	0	0	4
chr4_128077962_128020080_+57882	chr4	128020079	128077962	+	ABHD18	4	0	0	0	0	0	0	0	0	0	0	0	0	0	0	0	0	0	0	0	4
chr4_131527288_131427500_+99788	chr4	131427499	131527288	+	RP11-314N14.1	8	0	0	0	0	0	0	0	0	0	0	0	0	0	0	0	0	0	0	0	8
chr4_141324912_141319776_-5136	chr4	141319775	141324912	-	RP11-362F19.1	4	0	0	0	0	0	0	0	0	0	0	0	0	0	0	0	0	0	0	0	4
chr4_141332504_141319776_-12728	chr4	141319775	141332504	-	RP11-362F19.1	4	0	0	0	0	0	0	0	0	0	0	0	0	0	0	0	0	0	0	0	4
chr4_171919238_171913106_-6132	chr4	171913105	171919238	-	na	2	0	0	0	0	0	0	0	0	0	0	0	0	0	0	0	0	0	0	0	2
chr4_173248440_173195595_+52845	chr4	173195594	173248440	+	GALNT7	2	0	0	0	0	0	0	0	0	2	0	0	0	0	0	0	0	0	0	0	4
chr4_173248440_173203979_+44461	chr4	173203978	173248440	+	GALNT7	4	0	0	0	0	0	0	0	0	2	0	0	0	0	0	0	0	0	0	0	6
chr4_173304118_173229995_+74123	chr4	173229994	173304118	+	GALNT7	1	0	0	0	0	0	0	0	0	0	0	0	0	0	0	0	0	0	0	0	1
chr4_17805264_17794931_-10333	chr4	17794930	17805264	-	DCAF16	4	0	0	0	0	0	0	0	0	0	0	0	0	0	0	0	0	0	0	0	4
chr4_17878213_17843516_-34697	chr4	17843515	17878213	-	LCORL	1	0	0	0	0	0	0	0	0	0	0	0	0	0	0	0	0	0	0	0	1
chr4_179216280_179214872_+1408	chr4	179214871	179216280	+	na	2	0	0	0	0	0	0	0	0	0	0	0	0	0	0	0	0	0	0	0	2
chr4_187307269_187305552_-1717	chr4	187305551	187307269	-	RP11-138B4.1	20	4	0	0	0	0	0	0	0	0	0	0	0	0	0	0	0	0	0	0	24
chr4_18985370_18968580_-16790	chr4	18968579	18985370	-	na	3	0	0	0	0	0	0	0	0	0	0	0	0	0	0	0	0	0	0	0	3
chr4_25445488_25361859_+83629	chr4	25361858	25445488	+	ANAPC4	2	0	0	0	0	0	0	0	0	0	0	0	0	0	0	0	0	0	0	0	2
chr4_254837_253560_+1277	chr4	253559	254837	+	ZNF876P	2	0	0	2	0	0	2	14	0	2	0	0	0	0	8	0	0	0	12	0	42
chr4_25847515_25758941_-88574	chr4	25758940	25847515	-	SEL1L3	2	0	0	0	0	0	0	0	0	0	0	0	0	0	0	0	0	0	0	0	2
chr4_2639859_2625262_+14597	chr4	2625261	2639859	+	FAM193A	1	0	0	0	0	2	0	0	0	2	0	0	0	0	0	0	0	0	0	0	5
chr4_2651099_2647382_+3717	chr4	2647381	2651099	+	na	4	0	0	0	6	0	0	0	0	0	0	0	0	0	2	2	0	0	0	0	14
chr4_26769852_26748411_+21441	chr4	26748410	26769852	+	TBC1D19	1	0	0	0	0	0	0	0	0	0	0	0	0	4	0	0	0	0	2	0	7
chr4_3343053_3314791_+28262	chr4	3314790	3343053	+	RGS12	4	0	0	0	0	0	0	0	0	2	0	0	0	0	4	0	4	0	0	0	14
chr4_34094050_34092875_-1175	chr4	34092874	34094050	-	na	4	0	0	0	0	0	0	0	0	0	0	0	0	0	0	0	0	0	0	0	4
chr4_38791231_38790070_-1161	chr4	38790069	38791231	-	TLR1	2	16	0	2	24	6	12	8	6	8	12	0	8	4	6	18	0	12	0	0	144
chr4_39755739_39717614_+38125	chr4	39717613	39755739	+	UBE2K	2	0	0	0	0	0	0	0	0	0	0	0	0	0	0	0	0	0	0	0	2
chr4_39777810_39735255_+42555	chr4	39735254	39777810	+	UBE2K	4	0	0	0	0	0	0	0	0	0	0	0	0	0	0	0	0	0	0	0	4
chr4_41018657_40890364_-128293	chr4	40890363	41018657	-	APBB2	2	0	0	0	0	0	0	0	0	0	0	0	0	0	0	0	0	0	0	0	2
chr4_47430599_47399581_+31018	chr4	47399580	47430599	+	GABRB1	6	0	0	0	0	0	0	0	0	0	0	0	0	0	0	0	0	0	0	0	6
chr4_48687160_48684673_-2487	chr4	48684672	48687160	-	FRYL	8	0	0	0	0	0	0	0	2	0	0	0	0	0	0	0	0	0	12	0	22
chr4_53017430_53015465_-1965	chr4	53015464	53017430	-	na	3	0	0	0	0	0	0	0	0	0	0	0	0	0	0	0	0	0	0	0	3
chr4_56459618_56441663_+17955	chr4	56441662	56459618	+	PAICS	2	0	0	0	0	0	0	0	0	0	0	0	0	0	0	0	0	0	0	0	2
chr4_57007177_57006541_+636	chr4	57006540	57007177	+	POLR2B	4	0	0	0	0	0	0	0	0	0	0	0	0	0	0	0	0	0	0	0	4
chr4_61733554_61497256_+236298	chr4	61497255	61733554	+	ADGRL3	2	0	0	0	0	0	0	0	0	0	0	0	0	0	0	0	0	0	0	0	2
chr4_67493701_67492869_-832	chr4	67492868	67493701	-	CENPC	2	0	0	0	0	0	0	0	0	0	0	0	0	0	0	0	0	0	0	0	2
chr4_682113_681893_+220	chr4	681892	682113	+	MYL5	4	0	0	0	0	0	0	0	0	0	0	0	0	0	0	0	0	0	0	0	4
chr4_6967424_6860901_+106523	chr4	6860900	6967424	+	KIAA0232	4	0	0	0	0	0	0	0	0	0	0	0	0	0	0	0	0	0	0	0	4
chr4_74225394_74195739_+29655	chr4	74195738	74225394	+	MTHFD2L	2	0	0	0	0	0	0	0	0	8	0	0	0	0	0	0	0	0	0	0	10
chr4_78878891_78861408_+17483	chr4	78861407	78878891	+	BMP2K	1	0	0	0	0	0	0	0	0	0	0	0	0	0	0	0	0	0	0	0	1
chr4_82531496_82529586_-1910	chr4	82529585	82531496	-	na	2	0	0	0	0	0	0	0	0	0	0	0	0	0	0	0	0	0	0	0	2
chr5_10227647_10213491_-14156	chr5	10213490	10227647	-	FAM173B	6	0	0	0	0	0	0	0	0	0	4	0	0	0	2	0	4	0	2	0	18
chr5_103097781_103093361_-4420	chr5	103093360	103097781	-	GIN1	6	0	0	0	0	0	0	0	0	0	0	0	0	0	0	0	0	0	0	0	6
chr5_103120488_102913934_+206554	chr5	102913933	103120488	+	PAM	4	0	0	0	0	0	0	0	0	0	0	0	0	0	0	0	0	0	0	0	4
chr5_103700924_103700493_+431	chr5	103700492	103700924	+	na	4	0	0	0	0	0	0	0	0	0	0	0	0	0	0	0	0	0	0	0	4
chr5_104457690_104104174_+353516	chr5	104104173	104457690	+	RP11-138J23.1	2	0	0	0	0	0	0	0	0	0	0	0	0	0	0	0	0	0	0	0	2
chr5_106310428_106286469_+23959	chr5	106286468	106310428	+	na	4	0	0	0	0	0	0	0	0	0	0	0	0	0	0	0	0	0	0	0	4
chr5_108364864_108186117_-178747	chr5	108186116	108364864	-	FBXL17	4	0	0	0	0	0	0	0	0	0	0	0	0	0	0	0	0	0	0	0	4
chr5_109047198_108798324_+248874	chr5	108798323	109047198	+	FER	3	0	0	0	0	0	0	0	0	0	0	0	0	0	0	0	0	0	0	0	3
chr5_112893038_112891603_+1435	chr5	112891602	112893038	+	na	2	28	12	0	4	0	4	4	0	0	4	4	0	8	0	4	0	8	2	0	84
chr5_113004077_112992128_+11949	chr5	112992127	113004077	+	DCP2	2	0	0	0	0	0	0	0	0	0	0	0	0	0	0	0	0	0	0	0	2
chr5_115837764_115831322_-6442	chr5	115831321	115837764	-	ATG12	1	0	0	0	0	0	0	0	0	0	0	0	0	0	0	0	0	0	0	0	1
chr5_123557564_123532569_+24995	chr5	123532568	123557564	+	CSNK1G3	2	0	6	0	0	0	0	4	0	6	0	0	2	6	0	0	0	0	0	0	26
chr5_134996512_134910335_+86177	chr5	134910334	134996512	+	PCBD2	2	0	0	0	0	0	0	0	0	0	0	0	0	0	0	0	0	0	0	0	2
chr5_138400012_138381351_+18661	chr5	138381350	138400012	+	KDM3B	2	0	0	0	0	0	0	0	0	0	0	0	0	0	0	0	0	0	0	0	2
chr5_139322967_138415132_+907835	chr5	138415131	139322967	+	CTNNA1	8	0	0	0	0	0	0	0	0	0	0	0	0	0	0	0	0	0	0	0	8
chr5_140982563_140925896_+56667	chr5	140925895	140982563	+	PCDHAC1	2	0	0	0	0	0	0	0	0	0	0	0	0	0	0	0	0	0	0	0	2
chr5_144165604_143399656_-765948	chr5	143399655	144165604	-	NR3C1	4	0	0	0	0	0	0	0	0	0	0	0	0	0	0	0	0	0	0	0	4
chr5_144411910_144409315_+2595	chr5	144409314	144411910	+	na	8	0	0	0	0	0	0	0	0	0	0	0	0	0	0	0	0	0	0	0	8
chr5_14615944_14614531_+1413	chr5	14614530	14615944	+	FAM105A	6	0	0	0	0	0	0	0	0	0	0	0	0	0	0	0	0	0	0	0	6
chr5_154054089_154049557_+4532	chr5	154049556	154054089	+	MFAP3	2	0	0	0	0	0	4	0	0	10	0	0	0	0	0	0	0	0	0	0	16
chr5_154790710_154790014_+696	chr5	154790013	154790710	+	LARP1	2	0	0	0	0	0	0	0	0	0	0	0	0	0	0	0	0	0	0	0	2
chr5_154824092_154823199_+893	chr5	154823198	154824092	+	na	2	0	0	0	0	0	0	0	0	0	0	0	0	0	0	0	0	0	0	0	2
chr5_15869940_15868968_-972	chr5	15868967	15869940	-	na	4	0	0	0	0	0	0	0	0	0	0	0	0	0	0	0	0	0	0	0	4
chr5_170968377_170919494_+48883	chr5	170919493	170968377	+	RANBP17	2	0	0	0	0	0	0	0	0	0	0	0	0	0	0	0	0	0	0	0	2
chr5_171034980_171024491_+10489	chr5	171024490	171034980	+	RANBP17	2	0	0	0	0	0	0	0	0	0	0	0	0	0	0	0	0	0	0	0	2
chr5_171242820_171213619_+29201	chr5	171213618	171242820	+	RANBP17	4	0	0	0	0	0	0	0	0	0	0	0	0	0	0	0	0	0	0	0	4
chr5_172234358_172211967_-22391	chr5	172211966	172234358	-	UBTD2	2	0	0	0	0	0	0	0	0	0	0	0	0	0	0	0	0	0	0	0	2
chr5_179857794_179855435_-2359	chr5	179855434	179857794	-	na	2	0	0	0	0	0	0	0	0	0	0	0	0	0	0	0	0	0	0	0	2
chr5_27472519_27281013_+191506	chr5	27281012	27472519	+	LINC01021	1	0	0	0	0	0	0	0	0	0	0	0	0	0	0	0	0	0	0	0	1
chr5_34052110_34035647_-16463	chr5	34035646	34052110	-	C1QTNF3	4	0	0	0	0	0	0	0	0	0	0	0	0	0	0	0	0	0	0	0	4
chr5_34064715_34051882_-12833	chr5	34051881	34064715	-	na	14	0	0	0	0	0	0	0	0	0	8	0	0	0	0	0	0	0	0	0	22
chr5_36986301_36982165_+4136	chr5	36982164	36986301	+	NIPBL	18	0	0	8	0	7	4	6	8	4	0	7	8	4	13	19	15	0	4	11	136
chr5_40771863_40746798_-25065	chr5	40746797	40771863	-	PRKAA1	2	0	0	0	0	0	0	0	0	0	0	0	0	0	0	0	0	0	0	0	2
chr5_43456786_43453658_-3128	chr5	43453657	43456786	-	TMEM267	3	0	0	0	0	0	0	0	0	0	0	0	0	0	0	0	0	0	0	0	3
chr5_43704400_43675511_+28889	chr5	43675510	43704400	+	NNT	4	0	18	12	0	2	18	8	0	6	8	8	4	6	0	8	4	8	6	0	120
chr5_53911571_53911436_+135	chr5	53911435	53911571	+	na	4	0	0	0	0	0	0	0	0	0	0	0	0	0	0	0	0	0	0	0	4
chr5_59430480_59382770_-47710	chr5	59382769	59430480	-	na	4	0	0	0	0	0	0	0	0	0	0	0	0	0	0	0	0	0	0	0	4
chr5_59468435_59443391_-25044	chr5	59443390	59468435	-	na	2	0	0	0	0	0	0	0	0	0	0	0	0	0	0	0	0	0	0	0	2
chr5_60004346_59988488_-15858	chr5	59988487	60004346	-	PDE4D	4	0	0	0	0	0	0	0	0	0	0	0	0	0	0	0	0	0	0	0	4
chr5_65334458_65170617_-163841	chr5	65170616	65334458	-	ADAMTS6	4	0	0	0	0	0	0	0	0	0	0	0	0	0	0	0	0	0	0	0	4
chr5_65473708_65172832_-300876	chr5	65172831	65473708	-	ADAMTS6	4	0	0	0	0	0	0	0	0	0	0	0	0	0	0	0	0	0	0	0	4
chr5_65473952_65424526_-49426	chr5	65424525	65473952	-	ADAMTS6	2	0	0	0	0	0	0	0	0	0	0	0	0	0	0	0	0	0	0	0	2
chr5_66208992_66191156_+17836	chr5	66191155	66208992	+	na	4	0	0	0	0	0	0	0	0	0	0	0	0	0	0	0	0	0	0	0	4
chr5_66736821_66730066_+6755	chr5	66730065	66736821	+	na	4	0	0	0	0	0	0	0	0	0	0	0	0	0	0	0	0	0	0	0	4
chr5_66784222_66784029_+193	chr5	66784028	66784222	+	na	2	0	0	0	0	0	0	0	0	0	0	0	0	0	0	0	0	0	0	0	2
chr5_66822898_66759709_+63189	chr5	66759708	66822898	+	MAST4	4	0	0	0	0	0	0	0	0	0	0	0	0	0	0	0	0	0	0	0	4
chr5_69300127_69282890_-17237	chr5	69282889	69300127	-	CCDC125	2	0	0	0	0	0	0	0	0	0	0	0	0	0	0	0	0	0	0	0	2
chr5_69433093_69419548_+13545	chr5	69419547	69433093	+	MARVELD2	2	0	0	0	0	0	0	0	0	0	0	0	0	0	0	0	0	0	0	0	2
chr5_69520101_69504177_+15924	chr5	69504176	69520101	+	OCLN	8	0	0	0	0	0	0	0	0	0	0	0	0	0	0	0	0	0	0	0	8
chr5_73037215_72986662_+50553	chr5	72986661	73037215	+	FCHO2	1	0	0	0	0	0	0	0	0	0	0	0	0	0	0	0	0	0	0	0	1
chr5_77017970_76990065_+27905	chr5	76990064	77017970	+	na	2	0	0	0	0	0	0	0	0	0	0	0	0	0	0	0	0	0	0	0	2
chr5_82385653_82341041_+44612	chr5	82341040	82385653	+	ATP6AP1L	2	0	0	0	0	0	0	0	0	0	0	0	0	0	0	0	0	0	0	0	2
chr5_82539553_82537887_+1666	chr5	82537886	82539553	+	na	7	0	0	0	0	0	0	0	0	0	0	0	0	0	0	0	0	0	0	0	7
chr5_82543454_82178490_+364964	chr5	82178489	82543454	+	ATG10	1	0	0	0	0	0	0	0	0	0	0	0	0	0	0	0	0	0	0	0	1
chr5_82872831_82385525_+487306	chr5	82385524	82872831	+	CTD-2218K11.2	8	0	0	0	0	0	0	0	0	0	0	0	0	0	0	0	0	0	0	0	8
chr5_82873926_82787981_+85945	chr5	82787980	82873926	+	CTD-2218K11.3	4	0	0	0	0	0	0	0	0	0	0	0	0	0	0	0	0	0	0	0	4
chr5_82873926_82863410_+10516	chr5	82863409	82873926	+	na	2	0	0	0	0	0	0	0	0	0	0	0	0	0	0	0	0	0	0	0	2
chr5_85317018_85291399_-25619	chr5	85291398	85317018	-	na	4	0	0	0	0	0	0	0	0	0	0	0	0	0	0	0	0	0	0	0	4
chr5_85336266_85304086_-32180	chr5	85304085	85336266	-	na	8	0	0	0	0	0	0	0	0	0	0	0	0	0	0	0	0	0	0	0	8
chr5_85827796_85771912_+55884	chr5	85771911	85827796	+	na	2	0	0	0	0	0	0	0	0	0	0	0	0	0	0	0	0	0	0	0	2
chr5_87390929_87369813_+21116	chr5	87369812	87390929	+	RASA1	2	0	0	0	0	0	0	0	0	0	0	0	0	0	0	0	0	0	0	0	2
chr5_90069526_90037855_-31671	chr5	90037854	90069526	-	na	4	0	0	0	0	0	0	0	0	0	0	0	0	0	0	0	0	0	0	0	4
chr5_91245010_91195496_-49514	chr5	91195495	91245010	-	RP11-414H23.3	4	0	0	0	0	0	0	0	0	0	0	0	0	0	0	0	0	0	0	0	4
chr5_96319355_96318473_+882	chr5	96318472	96319355	+	CTD-2337A12.1	2	0	0	0	0	0	0	0	0	0	0	0	0	0	0	0	0	0	0	0	2
chr5_97028612_96985080_+43532	chr5	96985079	97028612	+	LNPEP	6	0	0	0	0	4	2	0	0	2	4	2	0	0	0	0	0	0	0	0	20
chr5_97028612_97013648_+14964	chr5	97013647	97028612	+	LNPEP	8	0	0	0	0	0	2	0	0	0	0	0	0	0	0	4	0	0	0	2	16
chr6_100163052_100151554_-11498	chr6	100151553	100163052	-	na	2	0	0	0	0	0	0	0	0	0	0	0	0	0	0	0	0	0	0	0	2
chr6_107070950_107067389_-3561	chr6	107067388	107070950	-	na	4	0	0	0	0	0	0	0	0	0	0	0	0	0	0	0	0	0	0	0	4
chr6_107334332_107324556_-9776	chr6	107324555	107334332	-	PDSS2	2	0	0	0	0	0	0	0	0	0	0	0	0	0	0	0	0	0	0	0	2
chr6_111273429_111265876_+7553	chr6	111265875	111273429	+	MFSD4B	4	0	0	0	0	0	0	0	0	0	0	0	0	0	0	0	0	0	0	0	4
chr6_111576470_111570085_+6385	chr6	111570084	111576470	+	TRAF3IP2-AS1	2	0	0	0	0	0	0	4	0	2	0	0	0	0	0	0	0	0	0	0	8
chr6_112937686_112880592_+57094	chr6	112880591	112937686	+	na	4	0	0	0	0	0	0	0	0	0	0	0	0	0	0	0	0	0	0	0	4
chr6_11808259_11803015_-5244	chr6	11803014	11808259	-	ADTRP	4	0	0	0	0	0	0	0	0	0	0	0	0	0	0	0	0	0	0	0	4
chr6_118829250_118814755_-14495	chr6	118814754	118829250	-	MCM9	2	0	0	0	0	0	0	0	0	0	0	0	0	0	0	0	0	0	0	0	2
chr6_118894639_118826147_-68492	chr6	118826146	118894639	-	MCM9	16	0	0	0	0	0	0	0	0	0	0	0	0	0	0	0	0	0	0	0	16
chr6_118932740_118813102_-119638	chr6	118813101	118932740	-	MCM9	4	0	0	0	0	0	0	0	0	0	0	0	0	0	0	0	0	0	0	0	4
chr6_123956654_123955649_+1005	chr6	123955648	123956654	+	na	4	0	0	0	0	0	0	0	0	0	0	0	0	0	0	0	0	0	0	0	4
chr6_126038925_126021160_+17765	chr6	126021159	126038925	+	TRMT11	2	0	0	0	0	0	0	0	0	0	0	0	0	0	0	0	0	0	0	0	2
chr6_128397661_128005084_-392577	chr6	128005083	128397661	-	PTPRK	4	0	0	0	0	0	0	0	0	0	0	0	0	0	0	0	0	0	0	0	4
chr6_132503514_132455961_-47553	chr6	132455960	132503514	-	STX7	4	0	0	0	0	0	0	0	0	0	0	0	0	0	0	0	0	0	0	0	4
chr6_14135909_14131520_+4389	chr6	14131519	14135909	+	CD83	4	0	0	0	0	0	0	0	0	0	2	0	0	0	0	4	8	0	0	0	18
chr6_141709244_141707960_+1284	chr6	141707959	141709244	+	na	16	0	0	0	0	0	0	0	0	0	0	0	0	0	0	0	0	0	0	0	16
chr6_141757428_141707960_+49468	chr6	141707959	141757428	+	na	12	0	0	0	0	0	0	0	0	0	0	0	0	0	0	0	0	0	0	0	12
chr6_141757428_141755220_+2208	chr6	141755219	141757428	+	na	4	0	0	0	0	0	0	0	0	0	0	0	0	0	0	0	0	0	0	0	4
chr6_145894977_145864388_-30589	chr6	145864387	145894977	-	SHPRH	2	6	0	6	0	0	0	4	0	24	1	0	6	0	0	0	8	0	10	8	75
chr6_145950482_145945562_-4920	chr6	145945561	145950482	-	SHPRH	2	0	0	0	0	0	0	0	0	0	0	0	0	0	0	0	0	0	0	0	2
chr6_147947519_147931459_+16060	chr6	147931458	147947519	+	RP11-307P5.1	4	0	0	0	0	0	0	0	0	0	0	0	0	0	0	0	0	0	0	0	4
chr6_147978112_147977892_+220	chr6	147977891	147978112	+	na	16	0	0	0	0	0	0	0	0	0	0	0	0	0	0	0	0	0	0	0	16
chr6_149678745_149676260_-2485	chr6	149676259	149678745	-	LATS1	4	0	0	0	0	0	0	0	2	2	0	0	0	0	0	2	0	0	4	0	14
chr6_149853160_149826264_-26896	chr6	149826263	149853160	-	LRP11	6	0	0	0	0	4	0	1	0	2	0	0	0	0	0	0	0	0	0	0	13
chr6_150768738_150710448_+58290	chr6	150710447	150768738	+	PLEKHG1	2	0	0	0	0	0	0	0	0	0	0	0	0	0	0	0	0	0	0	0	2
chr6_154833409_154773989_+59420	chr6	154773988	154833409	+	SCAF8	2	0	0	2	0	2	0	8	0	2	0	0	2	2	0	2	8	0	2	2	34
chr6_155302288_155285158_-17130	chr6	155285157	155302288	-	TFB1M	4	0	0	0	0	0	0	0	0	0	0	0	0	0	0	0	0	0	0	0	4
chr6_156105859_156094284_-11575	chr6	156094283	156105859	-	na	2	0	0	0	0	0	0	0	0	0	0	0	0	0	0	0	0	0	0	0	2
chr6_156160269_156156561_-3708	chr6	156156560	156160269	-	na	2	0	0	0	0	0	0	0	0	0	0	0	0	0	0	0	0	0	0	0	2
chr6_156168494_156156561_-11933	chr6	156156560	156168494	-	na	6	0	0	0	0	0	0	0	0	0	0	0	0	0	0	0	0	0	0	0	6
chr6_156237419_156168336_-69083	chr6	156168335	156237419	-	na	2	0	0	0	0	0	0	0	0	0	0	0	0	2	0	0	0	0	0	0	4
chr6_156294754_156236727_-58027	chr6	156236726	156294754	-	na	5	0	0	0	0	0	0	0	0	0	0	0	0	0	0	0	0	0	0	0	5
chr6_158314268_158267234_+47034	chr6	158267233	158314268	+	TULP4	6	0	0	0	4	0	0	0	0	0	0	6	10	0	0	0	0	11	0	0	37
chr6_158314268_158282263_+32005	chr6	158282262	158314268	+	RP11-732M18.4	30	30	4	0	22	0	20	0	0	88	0	0	0	12	0	0	0	0	0	10	216
chr6_158413193_158267234_+145959	chr6	158267233	158413193	+	TULP4	4	0	0	0	0	0	0	0	0	0	0	0	0	0	0	0	0	0	0	0	4
chr6_158461729_158282263_+179466	chr6	158282262	158461729	+	TULP4	2	0	0	0	0	0	0	0	0	0	0	0	0	0	0	0	0	0	0	0	2
chr6_161034449_161022010_+12439	chr6	161022009	161034449	+	MAP3K4	2	0	4	4	0	0	3	4	0	12	2	0	4	4	8	2	8	8	2	0	67
chr6_161049990_161048616_+1374	chr6	161048615	161049990	+	MAP3K4	2	0	0	0	0	0	0	0	0	0	0	0	0	0	0	0	0	0	0	0	2
chr6_162893085_162891998_+1087	chr6	162891997	162893085	+	na	2	0	0	0	0	0	0	0	0	0	0	0	0	0	0	0	0	0	0	0	2
chr6_166976385_166972739_-3646	chr6	166972738	166976385	-	RP1-167A14.2	2	0	0	0	0	0	0	0	0	0	0	0	0	0	0	0	0	0	0	0	2
chr6_16753347_16645216_-108131	chr6	16645215	16753347	-	ATXN1	2	0	0	0	0	0	0	0	0	0	0	0	0	0	0	0	0	0	0	0	2
chr6_20490691_20479846_+10845	chr6	20479845	20490691	+	E2F3	2	0	0	0	0	0	0	0	0	0	0	0	0	0	0	0	0	0	0	0	2
chr6_20577157_20546346_+30811	chr6	20546345	20577157	+	CDKAL1	2	0	0	0	0	0	0	0	0	0	0	0	0	0	0	0	0	0	2	0	4
chr6_20874430_20781145_+93285	chr6	20781144	20874430	+	CDKAL1	4	0	0	0	0	0	0	0	0	0	0	0	0	8	0	0	0	0	0	0	12
chr6_21000372_20951439_+48933	chr6	20951438	21000372	+	CDKAL1	2	0	0	0	0	0	0	0	0	0	0	0	0	0	0	0	0	0	0	0	2
chr6_21233310_21230848_+2462	chr6	21230847	21233310	+	CDKAL1	2	0	0	0	0	0	0	0	0	0	0	0	0	0	0	0	0	0	0	0	2
chr6_22020542_22017460_+3082	chr6	22017459	22020542	+	CASC15	4	0	0	0	0	0	0	0	0	0	0	0	0	0	0	0	0	0	0	0	4
chr6_22083718_22020339_+63379	chr6	22020338	22083718	+	CASC15	2	0	0	0	0	2	0	0	4	0	0	0	0	0	0	0	4	0	4	0	16
chr6_22110818_22020339_+90479	chr6	22020338	22110818	+	CASC15	4	0	0	0	0	0	0	0	0	0	0	0	0	0	0	0	0	0	0	0	4
chr6_24543989_24538936_-5053	chr6	24538935	24543989	-	na	2	0	0	0	0	0	0	0	0	0	0	0	0	0	0	0	0	0	0	0	2
chr6_26127761_26125975_+1786	chr6	26125974	26127761	+	na	10	0	0	0	0	0	0	0	0	0	0	0	10	0	42	10	0	0	0	0	72
chr6_27829318_27825306_-4012	chr6	27825305	27829318	-	na	14	0	0	0	0	0	0	0	0	0	0	0	0	0	0	0	6	0	0	0	20
chr6_2783405_2779493_+3912	chr6	2779492	2783405	+	na	4	0	0	0	0	0	0	0	0	0	0	0	0	0	0	0	0	0	0	0	4
chr6_28234131_28227012_+7119	chr6	28227011	28234131	+	ZSCAN9	2	0	0	0	0	0	0	0	0	0	0	0	0	0	0	0	0	0	0	0	2
chr6_29944616_29890246_+54370	chr6	29890245	29944616	+	HLA-A	20	0	14	0	20	18	0	0	0	0	0	0	0	0	0	0	0	0	0	0	72
chr6_30642247_30627104_+15143	chr6	30627103	30642247	+	ATAT1	2	0	0	0	0	0	0	0	0	0	0	0	0	0	0	0	0	0	0	0	2
chr6_32126252_32121204_-5048	chr6	32121203	32126252	-	ATF6B	2	0	0	0	0	0	0	0	0	0	0	0	0	0	0	0	0	0	0	0	2
chr6_32554971_32521905_-33066	chr6	32521904	32554971	-	HLA-DRB6	10	8	30	23	0	0	50	61	157	67	26	52	176	280	4	9	21	59	4	4	1041
chr6_32581838_32521905_-59933	chr6	32521904	32581838	-	HLA-DRB6	34	32	352	142	560	234	266	390	766	360	94	190	498	906	580	0	186	628	0	0	6218
chr6_33517945_33517274_+671	chr6	33517273	33517945	+	na	8	0	0	0	0	0	0	0	0	0	0	0	0	0	0	0	0	0	0	0	8
chr6_33678802_33517274_+161528	chr6	33517273	33678802	+	ITPR3	2	0	0	0	0	0	0	0	0	0	0	0	0	0	0	0	0	0	0	0	2
chr6_33678839_33517274_+161565	chr6	33517273	33678839	+	ITPR3	100	0	0	0	0	0	0	0	0	0	0	0	0	0	0	0	0	0	0	0	100
chr6_34380664_34288740_-91924	chr6	34288739	34380664	-	RPS10-NUDT3	2	0	0	0	0	0	0	0	0	0	0	0	0	0	0	0	0	0	0	0	2
chr6_35312772_35312214_+558	chr6	35312213	35312772	+	DEF6	10	0	0	0	4	0	2	2	0	8	0	4	0	2	4	4	0	8	0	0	48
chr6_36080086_36072873_+7213	chr6	36072872	36080086	+	MAPK14	2	0	0	0	0	0	0	0	0	0	0	0	0	0	0	0	0	0	0	0	2
chr6_36139605_36138702_+903	chr6	36138701	36139605	+	MAPK13	2	0	0	0	0	0	0	0	0	0	0	0	0	0	0	0	0	0	0	0	2
chr6_36540204_36524341_-15863	chr6	36524340	36540204	-	STK38	4	0	0	4	0	4	0	0	0	4	0	8	8	0	0	4	0	0	4	0	40
chr6_36540207_36495647_-44560	chr6	36495646	36540207	-	STK38	2	0	0	0	0	0	0	0	0	0	0	0	0	0	0	0	0	0	0	0	2
chr6_37317206_37312880_+4326	chr6	37312879	37317206	+	TBC1D22B	2	0	0	0	0	0	0	0	0	0	0	0	4	0	4	0	0	0	0	0	10
chr6_39904262_39888623_-15639	chr6	39888622	39904262	-	RP11-61I13.3	2	0	0	0	0	0	0	0	0	0	0	0	0	0	0	0	0	0	0	0	2
chr6_45245656_45245509_+147	chr6	45245508	45245656	+	na	4	0	0	0	0	0	0	0	0	0	0	0	0	0	0	0	0	0	0	0	4
chr6_45365301_45335836_-29465	chr6	45335835	45365301	-	SUPT3H	4	0	0	0	0	0	0	0	0	0	0	0	0	0	0	0	0	0	0	0	4
chr6_45366401_45365201_-1200	chr6	45365200	45366401	-	SUPT3H	4	0	0	0	0	0	0	0	0	0	0	0	0	0	0	0	0	0	0	0	4
chr6_47504758_47503280_+1478	chr6	47503279	47504758	+	CD2AP	26	0	0	0	0	0	0	2	0	2	0	0	17	0	0	6	0	16	24	5	98
chr6_51748405_51744385_-4020	chr6	51744384	51748405	-	PKHD1	2	0	0	0	0	0	0	0	0	0	0	0	0	0	0	0	0	0	0	0	2
chr6_53522527_53498607_-23920	chr6	53498606	53522527	-	GCLC	2	0	0	0	0	0	0	0	0	0	0	0	0	1	4	0	0	0	0	0	7
chr6_63382556_63379296_-3260	chr6	63379295	63382556	-	na	4	0	0	0	0	0	0	0	0	0	0	0	0	0	0	0	0	0	5	0	9
chr6_70798737_70773336_+25401	chr6	70773335	70798737	+	SMAP1	1	0	0	0	0	0	0	0	0	0	0	0	0	0	0	0	0	0	0	0	1
chr6_77273307_77271340_-1967	chr6	77271339	77273307	-	na	2	0	0	12	0	0	6	0	0	0	0	4	0	0	0	2	0	0	6	2	34
chr6_81513829_81491491_-22338	chr6	81491490	81513829	-	FAM46A	2	0	0	0	0	0	2	0	0	0	0	0	0	0	0	0	0	0	0	0	4
chr6_82787628_82783563_-4065	chr6	82783562	82787628	-	na	2	0	0	0	0	0	0	0	0	0	0	0	0	0	0	0	0	0	0	0	2
chr6_87218731_87210451_+8280	chr6	87210450	87218731	+	ZNF292	4	0	0	6	2	4	8	6	0	10	2	4	4	0	4	0	18	40	2	8	122
chr7_100355240_100351252_+3988	chr7	100351251	100355240	+	PILRB	4	0	0	0	0	0	0	0	0	0	4	0	0	0	0	0	0	0	0	0	8
chr7_100355804_100355143_+661	chr7	100355142	100355804	+	PILRB	4	32	22	0	2	12	16	15	0	2	12	8	0	9	12	4	0	46	0	6	202
chr7_11137716_11111350_+26366	chr7	11111349	11137716	+	PHF14	2	0	0	0	0	0	0	0	0	0	0	0	0	0	0	0	0	0	0	0	2
chr7_113722661_113644515_-78146	chr7	113644514	113722661	-	na	2	0	0	0	0	0	0	0	0	0	0	0	0	0	0	0	0	0	0	0	2
chr7_113882320_113722556_-159764	chr7	113722555	113882320	-	PPP1R3A	2	0	0	0	0	0	0	0	0	0	0	0	0	0	0	0	0	0	0	0	2
chr7_114028291_114025726_-2565	chr7	114025725	114028291	-	na	4	0	0	0	0	0	0	0	0	0	0	0	0	0	0	0	0	0	0	0	4
chr7_114044901_114041584_-3317	chr7	114041583	114044901	-	na	4	0	0	0	0	0	0	0	0	0	0	0	0	0	0	0	0	0	0	0	4
chr7_114180060_114128286_+51774	chr7	114128285	114180060	+	FOXP2	2	0	0	0	0	0	0	0	0	0	0	0	0	0	0	0	0	0	0	0	2
chr7_123709223_123684486_-24737	chr7	123684485	123709223	-	WASL	4	0	0	0	0	0	0	0	0	0	0	0	0	0	0	0	0	0	0	0	4
chr7_127243515_127228350_-15165	chr7	127228349	127243515	-	GRM8	3	0	0	0	0	0	0	0	0	0	0	0	0	0	0	0	0	0	0	0	3
chr7_127377329_127371725_-5604	chr7	127371724	127377329	-	ZNF800	4	0	0	0	0	0	0	0	0	0	0	0	0	0	0	0	0	0	0	0	4
chr7_127386155_127385526_-629	chr7	127385525	127386155	-	ZNF800	4	0	0	0	0	0	0	0	0	0	0	0	0	0	0	0	0	0	0	0	4
chr7_127991056_127976652_+14404	chr7	127976651	127991056	+	SND1	4	0	0	0	0	0	0	0	0	0	12	0	0	0	0	0	0	0	4	2	22
chr7_137913078_137912092_-986	chr7	137912091	137913078	-	CREB3L2	2	0	0	0	0	0	0	0	0	0	0	0	0	0	0	0	0	0	0	0	2
chr7_139726108_139715932_-10176	chr7	139715931	139726108	-	HIPK2	6	0	0	0	0	0	0	0	0	0	0	0	0	0	0	0	0	0	0	0	6
chr7_140337349_140334679_-2670	chr7	140334678	140337349	-	SLC37A3	8	0	0	0	0	0	0	0	0	0	0	0	0	0	0	0	0	0	0	4	12
chr7_140794415_140776912_-17503	chr7	140776911	140794415	-	BRAF	2	0	0	0	0	0	0	0	0	0	0	0	0	0	0	0	0	0	0	0	2
chr7_140834703_140794308_-40395	chr7	140794307	140834703	-	BRAF	2	0	0	0	0	0	0	0	0	0	0	0	0	0	0	0	0	0	0	0	2
chr7_141212704_141159526_+53178	chr7	141159525	141212704	+	TMEM178B	2	0	0	0	0	0	0	0	0	0	0	0	0	0	0	0	0	0	4	0	6
chr7_145785433_145783715_+1718	chr7	145783714	145785433	+	na	4	0	0	0	0	0	0	0	0	0	0	0	0	0	0	0	0	0	0	0	4
chr7_145848416_145842491_+5925	chr7	145842490	145848416	+	na	30	0	0	0	0	0	0	0	0	0	0	0	0	0	0	0	0	0	0	0	30
chr7_145854568_145842491_+12077	chr7	145842490	145854568	+	na	3	0	0	0	0	0	0	0	0	0	0	0	0	0	0	0	0	0	0	0	3
chr7_148229779_148229031_+748	chr7	148229030	148229779	+	CNTNAP2	4	0	0	0	0	0	0	0	0	0	0	0	0	0	0	0	0	0	0	0	4
chr7_152435787_152263016_-172771	chr7	152263015	152435787	-	KMT2C	2	0	0	0	0	0	0	0	0	0	0	0	0	0	0	0	0	0	0	0	2
chr7_152435787_152309966_-125821	chr7	152309965	152435787	-	KMT2C	2	0	0	0	0	0	0	0	0	0	0	0	0	0	0	0	0	0	0	0	2
chr7_154991049_154946679_-44370	chr7	154946678	154991049	-	PAXIP1	2	0	0	0	0	0	0	0	0	0	0	0	0	0	0	0	0	0	0	0	2
chr7_158072774_158070190_-2584	chr7	158070189	158072774	-	na	4	0	0	0	0	0	0	0	0	0	0	0	0	0	0	0	0	0	0	0	4
chr7_158073504_158070190_-3314	chr7	158070189	158073504	-	na	1	0	0	0	0	0	0	0	0	0	0	0	0	0	0	0	0	0	0	0	1
chr7_158081377_158070190_-11187	chr7	158070189	158081377	-	PTPRN2	2	0	0	0	0	0	0	0	0	0	0	0	0	0	0	0	0	0	0	0	2
chr7_158579989_158578282_-1707	chr7	158578281	158579989	-	na	2	0	0	0	0	0	0	0	0	0	0	0	0	0	0	0	0	0	0	0	2
chr7_20141158_20140317_-841	chr7	20140316	20141158	-	AC005062.2	8	0	0	0	0	0	0	0	0	0	0	0	0	0	0	0	0	0	0	0	8
chr7_20161870_20140317_-21553	chr7	20140316	20161870	-	MACC1	2	0	0	0	0	0	0	0	0	4	0	0	0	0	0	0	0	0	0	0	6
chr7_2230727_1898200_-332527	chr7	1898199	2230727	-	MAD1L1	2	0	0	0	0	0	0	0	0	0	0	0	0	0	0	0	0	0	0	0	2
chr7_22340886_22291175_-49711	chr7	22291174	22340886	-	RAPGEF5	6	0	0	0	0	2	0	0	0	0	0	0	2	2	0	0	0	0	4	2	18
chr7_22343897_22291175_-52722	chr7	22291174	22343897	-	RAPGEF5	4	0	0	0	0	0	0	0	0	0	0	0	0	0	0	0	0	0	0	0	4
chr7_23361741_23360586_-1155	chr7	23360585	23361741	-	IGF2BP3	1	0	0	0	0	0	0	0	0	0	0	0	0	0	0	0	0	0	0	0	1
chr7_2443746_2437804_+5942	chr7	2437803	2443746	+	na	4	2	0	16	0	4	2	6	20	6	0	2	0	0	0	6	0	0	0	0	68
chr7_25594716_25569736_-24980	chr7	25569735	25594716	-	AC003090.1	10	0	0	0	0	0	0	0	0	0	0	0	0	0	0	0	0	0	0	0	10
chr7_29969068_29923956_-45112	chr7	29923955	29969068	-	SCRN1	6	0	0	0	0	0	0	0	0	0	0	0	0	0	0	0	0	0	0	0	6
chr7_30391035_30355728_+35307	chr7	30355727	30391035	+	ZNRF2	4	0	0	0	0	0	0	0	0	0	0	0	0	0	0	0	0	0	0	0	4
chr7_30562128_30550636_-11492	chr7	30550635	30562128	-	AC005154.6	6	8	8	10	14	8	13	14	24	16	0	6	2	0	6	22	2	4	0	6	169
chr7_30574881_30550636_-24245	chr7	30550635	30574881	-	AC005154.6	10	0	0	0	0	10	12	2	12	12	0	6	24	18	0	8	0	0	10	6	130
chr7_30585479_30550636_-34843	chr7	30550635	30585479	-	AC005154.6	2	0	0	0	0	0	0	0	0	0	0	0	0	4	0	0	0	0	0	0	6
chr7_32918372_32914548_-3824	chr7	32914547	32918372	-	RP9P	2	0	0	0	0	0	0	0	0	0	0	0	0	0	0	0	0	0	0	0	2
chr7_33606553_33604865_+1688	chr7	33604864	33606553	+	BBS9	4	0	0	0	0	0	0	0	0	2	0	0	0	0	0	0	0	0	0	0	6
chr7_43730274_43729429_-845	chr7	43729428	43730274	-	COA1	2	0	0	0	0	0	0	0	0	0	0	0	0	0	0	0	0	0	0	0	2
chr7_4741023_4718013_+23010	chr7	4718012	4741023	+	FOXK1	8	0	6	0	0	0	0	2	0	0	8	0	0	0	0	0	0	0	0	0	24
chr7_55630797_55629825_-972	chr7	55629824	55630797	-	na	8	0	0	0	0	0	0	0	0	0	0	0	0	0	0	0	0	0	0	0	8
chr7_55630990_55629825_-1165	chr7	55629824	55630990	-	na	38	0	0	0	0	0	0	0	0	0	0	0	0	0	0	0	0	0	0	0	38
chr7_55631130_55629825_-1305	chr7	55629824	55631130	-	na	32	0	0	0	0	0	0	0	0	0	0	0	0	0	0	0	0	0	0	0	32
chr7_55660110_55656716_-3394	chr7	55656715	55660110	-	RP11-310H4.6	12	0	0	0	0	0	0	0	0	0	0	0	0	0	0	0	0	0	0	0	12
chr7_55691500_55624731_-66769	chr7	55624730	55691500	-	RP11-310H4.6	12	0	0	0	0	0	0	0	0	0	0	0	0	0	0	0	0	0	0	0	12
chr7_55691500_55682534_-8966	chr7	55682533	55691500	-	FKBP9P1	4	0	0	0	0	0	0	0	0	0	0	0	0	0	0	0	0	0	0	0	4
chr7_6041156_6040961_+195	chr7	6040960	6041156	+	na	10	0	0	0	0	0	0	0	0	0	0	0	0	0	0	0	0	0	0	0	10
chr7_6088745_6085145_+3600	chr7	6085144	6088745	+	na	2	0	0	0	0	0	0	0	0	0	0	0	0	0	0	0	0	0	0	0	2
chr7_64858602_64851799_+6803	chr7	64851798	64858602	+	na	4	0	0	0	0	0	0	0	0	0	0	0	0	0	0	0	0	0	0	0	4
chr7_66360109_66352505_+7604	chr7	66352504	66360109	+	TPST1	2	0	0	0	0	0	0	0	0	0	0	0	0	0	0	0	0	0	0	0	2
chr7_66360109_66356825_+3284	chr7	66356824	66360109	+	TPST1	2	0	0	0	0	0	0	0	0	0	0	0	0	0	2	0	0	0	0	0	4
chr7_66439304_66427949_-11355	chr7	66427948	66439304	-	GS1-124K5.2	2	0	0	0	0	0	0	0	12	2	0	0	0	0	4	4	0	0	0	0	24
chr7_66810847_66808886_+1961	chr7	66808885	66810847	+	na	2	0	0	0	0	0	4	0	0	0	0	0	0	0	0	0	0	0	0	0	6
chr7_73502474_73502183_-291	chr7	73502182	73502474	-	na	2	0	0	0	0	0	0	0	0	0	0	0	0	0	0	0	0	0	0	0	2
chr7_73537627_73535969_-1658	chr7	73535968	73537627	-	BCL7B	6	0	0	0	0	0	0	0	0	0	0	0	0	0	0	0	0	0	0	0	6
chr7_77778814_77765495_+13319	chr7	77765494	77778814	+	RSBN1L	8	0	0	0	0	0	0	0	0	0	0	0	0	4	0	0	0	0	0	0	12
chr7_7788864_7786788_+2076	chr7	7786787	7788864	+	na	2	0	0	0	0	0	0	0	0	0	0	0	0	0	0	0	0	0	0	0	2
chr7_785897_729725_+56172	chr7	729724	785897	+	DNAAF5	2	0	0	0	0	0	0	0	0	0	0	0	0	0	0	0	0	0	0	0	2
chr7_7884346_7873287_+11059	chr7	7873286	7884346	+	na	4	0	0	0	0	0	0	0	0	0	0	0	0	0	0	0	0	0	0	0	4
chr7_7884346_7877281_+7065	chr7	7877280	7884346	+	na	6	0	0	0	0	0	0	0	0	0	0	0	0	0	0	0	0	0	0	0	6
chr7_82364813_82335135_-29678	chr7	82335134	82364813	-	CACNA2D1	8	0	0	0	0	0	0	0	0	0	0	0	0	0	0	0	0	0	0	0	8
chr7_82403855_82060428_-343427	chr7	82060427	82403855	-	CACNA2D1	2	0	0	0	0	0	0	0	0	0	0	0	0	0	0	0	0	0	0	0	2
chr7_82405799_82403605_-2194	chr7	82403604	82405799	-	na	4	0	0	0	0	0	0	0	0	0	0	0	0	0	0	0	0	0	0	0	4
chr7_8349634_8340383_+9251	chr7	8340382	8349634	+	AC007128.1	10	0	0	0	0	0	0	0	0	0	0	0	0	0	0	0	0	0	0	0	10
chr7_83637927_83490114_-147813	chr7	83490113	83637927	-	SEMA3E	4	0	0	0	0	0	0	0	0	0	0	0	0	0	0	0	0	0	0	0	4
chr7_8375303_7094958_+1280345	chr7	7094957	8375303	+	GLCCI1	8	0	0	0	0	0	0	0	0	0	0	0	0	0	0	0	0	0	0	0	8
chr7_87844928_87843977_-951	chr7	87843976	87844928	-	na	1	0	0	0	0	0	0	0	0	0	0	0	0	0	0	0	0	0	0	0	1
chr7_92492286_92457552_+34734	chr7	92457551	92492286	+	AC007566.10	20	10	0	14	0	12	16	6	0	4	2	0	2	0	0	0	0	0	2	0	88
chr7_95252130_95222076_+30054	chr7	95222075	95252130	+	PPP1R9A	4	0	0	0	0	0	0	0	0	0	0	0	0	0	0	0	0	0	0	0	4
chr7_95290292_94910873_+379419	chr7	94910872	95290292	+	PPP1R9A	2	0	0	0	0	0	0	0	0	0	0	0	0	0	0	0	0	0	0	0	2
chr7_99082740_99081075_-1665	chr7	99081074	99082740	-	na	4	0	0	0	0	0	0	0	0	0	0	0	0	0	0	0	0	0	0	0	4
chr7_99494631_99493040_-1591	chr7	99493039	99494631	-	na	28	0	26	14	20	18	20	42	6	12	68	38	16	16	4	30	8	36	18	18	438
chr8_100270013_100259107_-10906	chr8	100259106	100270013	-	RNF19A	4	0	0	0	0	0	0	0	0	0	0	0	0	0	0	0	0	0	0	0	4
chr8_103042407_103033432_+8975	chr8	103033431	103042407	+	ATP6V1C1	2	0	0	0	0	0	0	0	0	0	0	0	0	0	0	0	0	0	0	0	2
chr8_103525991_103500796_+25195	chr8	103500795	103525991	+	na	2	0	0	0	0	0	0	0	0	0	0	0	0	0	0	0	0	0	0	0	2
chr8_103697296_103652624_+44672	chr8	103652623	103697296	+	RIMS2	2	0	0	0	0	0	0	0	0	0	0	0	0	0	0	0	0	0	0	0	2
chr8_103768775_103697086_+71689	chr8	103697085	103768775	+	RIMS2	2	0	0	0	0	0	0	0	0	0	0	0	0	0	0	0	0	0	0	0	2
chr8_103886223_103809280_+76943	chr8	103809279	103886223	+	RIMS2	4	0	0	0	0	0	0	0	0	0	0	0	0	0	0	0	0	0	0	0	4
chr8_110112978_109962687_+150291	chr8	109962686	110112978	+	RP11-696P8.2	2	0	0	0	0	0	0	0	0	0	0	0	0	0	0	0	0	0	0	0	2
chr8_116726172_116724909_-1263	chr8	116724908	116726172	-	EIF3H	12	0	0	0	0	0	0	0	0	0	0	0	0	0	0	0	0	0	4	4	20
chr8_119831721_119801794_-29927	chr8	119801793	119831721	-	TAF2	4	0	0	0	0	0	0	0	0	0	0	0	0	0	0	0	0	0	0	0	4
chr8_123231757_123231300_-457	chr8	123231299	123231757	-	C8orf76	2	0	0	2	0	0	0	0	0	0	0	0	4	0	0	0	0	0	0	0	8
chr8_123239144_123231300_-7844	chr8	123231299	123239144	-	ZHX1-C8orf76	4	0	10	4	8	0	12	4	0	6	12	0	4	6	0	0	2	0	4	0	76
chr8_123267386_123253322_-14064	chr8	123253321	123267386	-	ZHX1	4	0	0	0	0	0	0	0	0	0	0	0	0	0	0	0	0	0	0	0	4
chr8_123534814_123503169_-31645	chr8	123503168	123534814	-	FBXO32	2	0	0	0	0	0	0	0	0	0	0	0	0	0	0	0	0	0	0	0	2
chr8_124978090_124975606_+2484	chr8	124975605	124978090	+	ZNF572	4	0	0	0	0	0	2	0	0	0	0	0	0	0	0	0	0	0	0	0	6
chr8_126877790_126865428_+12362	chr8	126865427	126877790	+	PCAT1	8	0	0	2	0	0	0	0	0	0	0	0	0	0	0	0	2	0	0	4	16
chr8_139679020_139678849_+171	chr8	139678848	139679020	+	na	2	0	0	0	0	0	0	0	0	0	0	0	0	0	0	0	0	0	0	0	2
chr8_140221583_140154964_-66619	chr8	140154963	140221583	-	TRAPPC9	4	0	0	0	0	0	0	0	0	0	0	0	0	0	0	0	0	0	0	0	4
chr8_140360193_140347757_-12436	chr8	140347756	140360193	-	TRAPPC9	4	0	0	2	0	0	0	4	4	0	2	0	0	0	0	2	4	0	2	0	24
chr8_140365686_140360050_-5636	chr8	140360049	140365686	-	TRAPPC9	4	0	0	0	0	0	0	0	0	0	0	0	0	0	0	0	0	0	0	0	4
chr8_140585311_140572812_-12499	chr8	140572811	140585311	-	AGO2	4	0	0	0	0	0	0	0	0	0	0	0	0	0	0	0	0	0	0	0	4
chr8_140605914_140572812_-33102	chr8	140572811	140605914	-	AGO2	2	0	0	0	0	0	0	0	0	0	0	0	0	0	0	0	0	0	0	0	2
chr8_140605914_140585119_-20795	chr8	140585118	140605914	-	AGO2	12	0	0	4	0	0	0	2	2	2	24	2	6	0	3	2	2	2	0	3	66
chr8_144613723_144605535_-8188	chr8	144605534	144613723	-	ARHGAP39	4	0	0	0	0	0	0	0	0	0	0	0	2	0	0	0	0	0	0	0	6
chr8_144723382_144717345_-6037	chr8	144717344	144723382	-	ZNF251	4	0	0	0	0	0	0	0	0	0	0	0	0	0	0	0	0	0	0	0	4
chr8_16696357_16655016_-41341	chr8	16655015	16696357	-	RP11-13N12.1	4	0	0	0	0	0	0	0	0	0	0	0	0	0	0	0	0	0	0	0	4
chr8_17221179_17208018_+13161	chr8	17208017	17221179	+	ZDHHC2	2	0	0	0	0	0	0	0	0	0	0	0	0	0	0	0	0	0	0	0	2
chr8_1898525_1876571_+21954	chr8	1876570	1898525	+	ARHGEF10	4	0	0	0	0	0	0	0	0	0	0	0	0	0	0	0	0	0	0	0	4
chr8_20962901_20882497_+80404	chr8	20882496	20962901	+	RP11-369E15.4	2	0	0	0	0	0	0	0	0	0	0	0	0	0	0	0	0	0	0	0	2
chr8_28751166_28737519_+13647	chr8	28737518	28751166	+	EXTL3	4	0	0	0	0	0	0	0	0	0	0	0	0	0	0	0	0	0	0	0	4
chr8_38262070_38233139_+28931	chr8	38233138	38262070	+	DDHD2	8	0	0	0	0	0	0	0	0	0	0	0	0	0	0	0	0	0	0	0	8
chr8_38263686_38242250_+21436	chr8	38242249	38263686	+	DDHD2	4	0	0	4	0	0	0	0	0	0	0	0	0	0	0	0	0	0	0	0	8
chr8_38348215_38275685_-72530	chr8	38275684	38348215	-	WHSC1L1	2	0	0	0	0	0	0	0	0	0	0	0	0	0	0	0	0	0	0	0	2
chr8_40127173_40125442_+1731	chr8	40125441	40127173	+	RP11-359E19.2	2	0	0	0	0	0	0	0	0	0	0	0	0	0	0	0	0	0	0	0	2
chr8_51861246_51857204_-4042	chr8	51857203	51861246	-	PCMTD1	6	0	0	0	0	0	4	0	0	0	0	0	0	0	0	0	0	0	0	0	10
chr8_531576_528895_-2681	chr8	528894	531576	-	na	4	0	0	4	0	0	10	0	0	0	0	10	8	16	0	8	6	0	2	0	68
chr8_55763028_55740073_-22955	chr8	55740072	55763028	-	TMEM68	2	0	0	0	0	0	0	0	0	0	0	0	0	0	0	0	0	0	2	0	4
chr8_55953984_55937476_+16508	chr8	55937475	55953984	+	LYN	4	0	0	0	0	0	0	0	0	0	0	0	0	0	4	0	0	0	0	0	8
chr8_61300282_61292322_+7960	chr8	61292321	61300282	+	CLVS1	2	0	0	0	0	0	0	0	0	0	0	0	0	0	0	0	0	0	0	0	2
chr8_61653707_61618978_-34729	chr8	61618977	61653707	-	AC090094.1	2	0	0	0	0	0	0	0	0	0	0	0	0	0	0	0	0	0	0	0	2
chr8_64154928_64133448_-21480	chr8	64133447	64154928	-	RP11-32K4.1	4	0	0	0	0	0	0	0	0	0	0	0	0	0	0	0	0	0	0	0	4
chr8_64728991_64669597_-59394	chr8	64669596	64728991	-	RP11-1D12.1	2	0	0	0	0	0	0	0	0	0	0	0	0	0	0	0	0	0	0	0	2
chr8_79288811_79270023_-18788	chr8	79270022	79288811	-	na	5	0	0	0	0	0	0	0	0	0	0	0	0	0	0	0	0	0	0	0	5
chr8_79919148_79917978_-1170	chr8	79917977	79919148	-	MRPS28	6	0	0	0	0	0	0	4	0	0	0	0	0	0	0	0	0	0	0	0	10
chr8_80038106_80037995_+111	chr8	80037994	80038106	+	na	2	0	0	0	0	0	0	0	0	0	0	0	0	0	0	0	0	0	0	0	2
chr8_84183007_83447127_+735880	chr8	83447126	84183007	+	RP11-120I21.2	4	0	0	0	0	0	0	0	0	0	0	0	0	0	0	0	0	0	0	0	4
chr8_8725039_8719411_-5628	chr8	8719410	8725039	-	RP11-211C9.1	2	0	0	0	0	0	0	0	0	0	0	0	0	0	0	0	0	0	4	0	6
chr8_89725641_89647740_-77901	chr8	89647739	89725641	-	RP11-37B2.1	2	0	0	0	0	0	6	2	0	0	9	0	0	0	2	2	0	12	2	0	37
chr8_94411315_94372120_-39195	chr8	94372119	94411315	-	RAD54B	2	0	0	0	0	0	0	0	0	0	0	0	0	0	0	0	0	0	0	0	2
chr8_94989869_94980855_+9014	chr8	94980854	94989869	+	NDUFAF6	2	0	0	0	0	0	0	0	0	0	0	0	0	0	0	0	0	0	0	0	2
chr8_98707311_98663930_-43381	chr8	98663929	98707311	-	STK3	2	0	0	0	0	0	0	0	0	0	0	0	0	0	0	0	0	0	4	0	6
chr8_99328914_99274198_+54716	chr8	99274197	99328914	+	VPS13B	8	0	0	0	0	0	0	0	0	0	0	0	0	0	0	0	0	0	0	0	8
chr8_99661491_99314636_+346855	chr8	99314635	99661491	+	VPS13B	4	0	0	0	0	0	0	0	0	0	0	0	0	0	0	0	0	0	0	0	4
chr8_99721047_99649838_+71209	chr8	99649837	99721047	+	VPS13B	2	0	0	0	0	0	0	0	0	0	0	0	0	0	0	0	0	0	0	0	2
chr9_104759441_104750956_+8485	chr9	104750955	104759441	+	NIPSNAP3A	4	0	0	0	0	0	0	0	0	0	0	0	0	0	0	0	0	0	0	0	4
chr9_110271479_109033307_-1238172	chr9	109033306	110271479	-	PTPN3	2	0	0	0	0	0	0	0	0	0	0	0	0	0	0	0	0	0	0	0	2
chr9_110875722_110874906_-816	chr9	110874905	110875722	-	na	8	0	0	0	0	0	0	0	0	0	0	0	0	0	0	0	0	0	0	0	8
chr9_112173196_112078538_-94658	chr9	112078537	112173196	-	SUSD1	2	0	0	0	0	0	0	0	0	0	0	0	0	0	0	0	0	0	0	0	2
chr9_112661013_112645650_+15363	chr9	112645649	112661013	+	KIAA1958	4	0	0	0	0	2	0	0	0	8	0	0	0	0	0	0	0	0	0	0	14
chr9_116235637_116200718_+34919	chr9	116200717	116235637	+	PAPPA	2	0	0	0	0	0	0	0	0	0	0	0	0	0	0	0	0	0	0	0	2
chr9_117291513_117271475_-20038	chr9	117271474	117291513	-	ASTN2	4	0	0	0	0	0	0	0	0	0	0	0	0	0	0	0	0	0	0	0	4
chr9_123090385_123084643_+5742	chr9	123084642	123090385	+	RABGAP1	2	0	0	0	0	0	0	0	0	0	0	0	0	0	0	0	0	0	0	0	2
chr9_124742024_124717783_-24241	chr9	124717782	124742024	-	NR6A1	2	0	0	0	0	0	0	0	0	0	0	0	0	0	0	0	0	0	0	0	2
chr9_126395697_126370165_+25532	chr9	126370164	126395697	+	MVB12B	2	0	0	0	0	0	0	0	0	0	0	0	0	0	0	0	0	0	0	2	4
chr9_127069356_126976571_+92785	chr9	126976570	127069356	+	RALGPS1	4	0	0	0	0	0	0	0	0	0	0	0	0	0	0	0	0	0	0	0	4
chr9_129209236_129208869_+367	chr9	129208868	129209236	+	na	2	0	0	0	0	0	0	0	0	0	0	0	0	0	0	0	0	0	0	0	2
chr9_129282662_129282484_-178	chr9	129282483	129282662	-	na	6	0	0	0	0	0	0	0	0	0	0	0	0	0	0	0	0	0	0	0	6
chr9_132612255_132611613_-642	chr9	132611612	132612255	-	DDX31	4	0	0	0	0	0	0	0	0	0	0	0	0	0	0	0	0	0	0	0	4
chr9_135883178_135881633_-1545	chr9	135881632	135883178	-	CAMSAP1	2	0	0	0	0	0	0	0	0	0	0	0	0	0	0	0	0	0	0	0	2
chr9_135888273_135881633_-6640	chr9	135881632	135888273	-	CAMSAP1	2	0	0	0	0	0	0	0	0	6	0	0	2	0	0	2	0	0	0	0	12
chr9_20933132_20923660_+9472	chr9	20923659	20933132	+	FOCAD	2	0	0	0	0	0	0	2	0	10	0	2	0	0	0	6	0	0	0	6	28
chr9_22056387_22016212_+40175	chr9	22016211	22056387	+	CDKN2B-AS1	1	0	0	0	0	0	0	4	0	0	0	0	0	0	0	0	0	0	0	0	5
chr9_22768403_22723309_+45094	chr9	22723308	22768403	+	RP11-370B11.3	3	0	0	0	0	0	0	0	0	0	0	0	0	0	0	0	2	0	0	0	5
chr9_22821707_22820738_+969	chr9	22820737	22821707	+	LINC01239	8	0	0	0	0	0	0	0	0	0	0	0	0	0	0	0	0	0	0	0	8
chr9_2824815_2777873_-46942	chr9	2777872	2824815	-	PUM3	2	0	0	0	0	0	0	0	0	0	0	0	0	0	0	0	0	0	0	0	2
chr9_3293258_2833357_-459901	chr9	2833356	3293258	-	CARM1P1	2	0	0	0	0	0	0	0	0	0	0	0	0	0	0	0	0	0	0	0	2
chr9_32974561_32924897_-49664	chr9	32924896	32974561	-	APTX	2	0	0	0	0	0	0	0	0	0	0	0	0	0	0	0	0	0	0	0	2
chr9_33120606_33113114_-7492	chr9	33113113	33120606	-	B4GALT1	2	0	0	0	0	0	0	0	0	0	0	0	0	0	0	0	0	0	0	0	2
chr9_33295427_33293653_+1774	chr9	33293652	33295427	+	NFX1	2	0	0	0	0	0	2	6	0	0	0	0	0	2	0	0	0	0	0	2	14
chr9_34424795_34416837_+7958	chr9	34416836	34424795	+	na	2	0	0	0	0	0	0	0	0	0	0	0	0	0	0	0	0	0	0	0	2
chr9_3674648_3668263_+6385	chr9	3668262	3674648	+	RFX3-AS1	2	0	0	0	0	0	0	0	0	0	0	0	0	0	0	0	0	0	0	0	2
chr9_37127263_37126312_+951	chr9	37126311	37127263	+	ZCCHC7	2	0	0	6	0	2	8	2	6	2	0	0	4	0	2	4	0	0	0	2	40
chr9_4286435_4286038_-397	chr9	4286037	4286435	-	na	8	0	10	0	0	0	2	0	0	0	0	0	0	0	0	0	0	0	0	0	20
chr9_4585577_4585214_-363	chr9	4585213	4585577	-	na	2	0	0	0	0	0	0	0	0	0	0	0	0	0	0	0	0	0	0	0	2
chr9_594080_593609_+471	chr9	593608	594080	+	na	4	0	0	0	0	0	0	0	0	0	0	0	0	0	0	0	0	0	0	0	4
chr9_68940790_68705709_+235081	chr9	68705708	68940790	+	PIP5K1B	4	0	0	0	0	0	0	0	0	0	0	0	0	0	0	0	0	0	0	0	4
chr9_71684229_71684105_-124	chr9	71684104	71684229	-	na	2	0	0	0	0	0	0	0	0	0	0	0	0	0	0	4	0	0	4	0	10
chr9_73429158_73411585_+17573	chr9	73411584	73429158	+	na	4	0	0	0	0	0	0	0	0	0	0	0	0	0	0	0	0	0	0	0	4
chr9_73978988_73648227_-330761	chr9	73648226	73978988	-	na	3	0	0	0	0	0	0	0	0	0	0	0	0	0	0	0	0	0	0	0	3
chr9_76516776_76500916_+15860	chr9	76500915	76516776	+	GCNT1	4	0	0	4	0	18	8	0	0	32	0	14	38	0	12	4	0	0	4	4	142
chr9_76527895_76515532_+12363	chr9	76515531	76527895	+	na	4	0	0	6	0	6	0	0	0	2	0	2	5	8	0	6	0	0	0	1	40
chr9_76605991_76578525_+27466	chr9	76578524	76605991	+	na	4	0	0	0	0	0	0	0	0	0	0	0	0	0	0	0	0	0	0	0	4
chr9_83586368_83585553_-815	chr9	83585552	83586368	-	na	2	0	0	0	0	0	8	0	0	0	0	0	0	0	0	0	0	0	0	0	10
chr9_83806560_83767185_-39375	chr9	83767184	83806560	-	GKAP1	2	0	0	0	0	0	0	0	0	0	0	0	0	0	0	0	0	0	0	0	2
chr9_88475457_88418778_+56679	chr9	88418777	88475457	+	SPIN1	2	0	0	0	0	0	0	0	0	0	0	0	0	0	0	0	0	0	0	0	2
chr9_91886770_91852321_-34449	chr9	91852320	91886770	-	ROR2	2	0	0	0	0	0	0	0	0	0	0	0	0	0	0	0	0	0	0	0	2
chr9_91948716_91883258_-65458	chr9	91883257	91948716	-	ROR2	2	0	0	0	0	0	0	0	0	0	0	0	0	0	0	0	0	0	0	0	2
chr9_92670673_92379763_+290910	chr9	92379762	92670673	+	CENPP	4	0	0	0	0	0	0	0	0	0	0	0	0	0	0	0	0	0	0	0	4
chr9_93268746_93084537_+184209	chr9	93084536	93268746	+	WNK2	30	0	0	0	0	0	0	0	0	0	0	0	0	0	0	0	0	0	0	0	30
chr9_93441373_93435501_-5872	chr9	93435500	93441373	-	RP11-165J3.6	2	0	0	0	0	0	0	0	0	0	0	4	0	0	0	0	0	0	0	0	6
chr9_95111637_95101615_-10022	chr9	95101614	95111637	-	FANCC	2	0	0	0	0	0	0	0	0	0	0	0	0	0	0	0	0	16	0	0	18
chr9_95881293_95060694_+820599	chr9	95060693	95881293	+	C9orf3	2	0	0	0	0	0	0	0	0	0	0	0	0	0	0	0	0	0	0	0	2
chr9_95978215_95881185_+97030	chr9	95881184	95978215	+	ERCC6L2	4	0	0	0	0	0	0	0	0	0	0	0	0	0	0	0	0	0	0	0	4
chr9_96721130_96719509_+1621	chr9	96719508	96721130	+	RP11-535M15.1	4	0	0	0	0	0	0	4	0	0	0	0	0	0	0	0	0	0	0	0	8
chr9_96827181_96774788_-52393	chr9	96774787	96827181	-	ZNF782	1	0	0	0	0	0	0	0	0	0	0	0	0	0	0	0	0	0	0	0	1
chr9_99596304_99585057_-11247	chr9	99585056	99596304	-	RP11-554F20.1	4	0	0	0	0	0	0	0	0	0	0	0	0	0	0	0	0	0	0	0	4
chrx_101020588_101018971_-1617	chrx	101018970	101020588	-	na	1	0	0	0	0	0	0	6	0	0	0	0	0	0	2	0	0	2	0	0	11
chrx_102839972_102816992_+22980	chrx	102816991	102839972	+	na	2	0	0	0	0	2	12	0	0	0	0	0	0	0	0	2	0	0	0	0	18
chrx_10567603_10566888_-715	chrx	10566887	10567603	-	na	2	4	12	0	10	0	2	0	6	0	0	2	0	0	2	4	0	0	0	0	44
chrx_105725503_105717274_-8229	chrx	105717273	105725503	-	na	2	0	0	0	0	0	0	0	0	0	0	0	0	0	0	0	0	0	0	0	2
chrx_106943205_106900723_-42482	chrx	106900722	106943205	-	na	2	0	0	0	0	0	0	0	0	0	0	0	0	0	0	0	0	0	0	0	2
chrx_107088839_107088436_-403	chrx	107088435	107088839	-	na	2	0	0	0	2	0	0	2	0	0	8	8	0	4	2	0	6	0	0	0	34
chrx_107854704_107840670_+14034	chrx	107840669	107854704	+	na	2	0	12	6	2	8	31	12	4	13	0	4	0	0	0	4	6	12	8	2	126
chrx_118444494_118441368_+3126	chrx	118441367	118444494	+	na	2	0	0	0	0	0	6	0	0	0	0	0	0	2	4	0	0	2	0	0	16
chrx_118444494_118442244_+2250	chrx	118442243	118444494	+	na	4	0	0	0	0	4	2	0	0	2	0	0	0	0	0	0	0	0	0	0	12
chrx_118444494_118443560_+934	chrx	118443559	118444494	+	na	8	0	0	0	0	0	0	0	0	0	0	0	0	0	0	0	0	0	0	0	8
chrx_118776511_118758055_+18456	chrx	118758054	118776511	+	na	2	0	0	0	0	0	0	0	0	0	0	1	0	0	0	0	0	0	0	0	3
chrx_118776511_118766530_+9981	chrx	118766529	118776511	+	na	1	0	0	0	0	0	0	1	0	0	0	0	0	0	0	0	0	0	0	0	2
chrx_119426354_119410190_+16164	chrx	119410189	119426354	+	na	6	0	0	0	0	0	10	6	4	0	0	0	0	0	0	4	0	10	0	0	40
chrx_119653040_119629318_-23722	chrx	119629317	119653040	-	na	2	0	0	0	0	0	0	0	0	0	0	0	4	0	0	0	0	0	0	0	6
chrx_120560138_120530102_-30036	chrx	120530101	120560138	-	na	2	0	0	0	0	0	0	0	0	0	0	0	0	0	0	0	0	0	0	0	2
chrx_121297451_121151611_+145840	chrx	121151610	121297451	+	na	2	0	0	0	0	0	0	0	0	0	0	0	0	0	0	0	0	0	0	0	2
chrx_123697751_123686548_-11203	chrx	123686547	123697751	-	na	2	0	0	0	0	0	0	0	0	0	0	0	0	0	0	1	0	0	0	1	4
chrx_123886539_123885631_+908	chrx	123885630	123886539	+	na	2	0	0	0	0	0	0	0	0	0	0	0	0	0	0	0	0	0	0	0	2
chrx_123900693_123885631_+15062	chrx	123885630	123900693	+	na	4	0	0	0	0	0	0	0	0	0	0	0	0	0	0	0	0	0	0	0	4
chrx_124031125_124022531_+8594	chrx	124022530	124031125	+	na	2	0	0	0	0	0	4	0	0	0	0	0	0	0	0	0	0	0	0	0	6
chrx_124071323_124068564_+2759	chrx	124068563	124071323	+	na	2	0	0	0	0	0	0	0	0	0	0	0	0	0	0	0	0	0	0	0	2
chrx_124095449_124083421_+12028	chrx	124083420	124095449	+	na	8	0	0	0	0	0	0	0	0	0	0	0	0	0	0	0	0	0	0	0	8
chrx_128682455_128676075_-6380	chrx	128676074	128682455	-	na	4	0	0	0	0	0	0	0	0	0	0	0	0	0	0	0	0	0	0	0	4
chrx_129043529_129032350_-11179	chrx	129032349	129043529	-	na	2	0	0	0	0	0	0	0	0	0	0	0	0	0	0	0	0	0	0	0	2
chrx_129169451_129116610_-52841	chrx	129116609	129169451	-	na	2	0	0	0	0	0	0	0	0	0	0	0	0	0	0	0	0	0	0	0	2
chrx_129576552_129575140_+1412	chrx	129575139	129576552	+	na	2	0	0	0	0	0	0	0	0	0	0	0	0	0	0	0	0	0	0	0	2
chrx_130247005_130243563_-3442	chrx	130243562	130247005	-	na	2	0	0	0	0	0	0	0	0	0	0	0	0	0	0	0	0	0	0	0	2
chrx_131369052_131364749_-4303	chrx	131364748	131369052	-	na	4	0	0	0	0	0	0	0	0	0	0	0	0	0	0	0	0	0	0	0	4
chrx_131395836_131375387_+20449	chrx	131375386	131395836	+	na	2	0	0	0	0	0	0	0	0	0	0	0	0	0	0	0	0	0	0	0	2
chrx_131399704_131364749_-34955	chrx	131364748	131399704	-	na	6	0	0	0	0	0	0	0	0	0	0	0	0	0	0	0	0	0	0	0	6
chrx_131794466_131743096_-51370	chrx	131743095	131794466	-	na	8	0	0	0	4	0	0	0	8	0	0	0	0	0	0	0	0	0	0	0	20
chrx_131794466_131749306_-45160	chrx	131749305	131794466	-	na	24	0	0	0	12	0	0	0	10	5	34	22	4	12	0	0	4	8	0	0	135
chrx_132283032_132278008_+5024	chrx	132278007	132283032	+	na	4	0	0	0	0	4	4	8	0	0	0	4	2	0	0	0	4	0	2	0	32
chrx_132283032_132281095_+1937	chrx	132281094	132283032	+	na	38	0	0	6	0	16	6	0	0	6	4	12	0	3	0	0	10	0	14	2	117
chrx_132392334_132382178_-10156	chrx	132382177	132392334	-	na	2	0	0	0	0	0	8	0	0	0	0	0	0	0	0	0	0	0	0	0	10
chrx_134498684_134473359_+25325	chrx	134473358	134498684	+	na	1	0	0	0	0	0	0	0	0	6	0	0	10	0	0	0	0	0	0	0	17
chrx_135556300_135545423_+10877	chrx	135545422	135556300	+	na	12	0	0	4	0	12	0	8	0	0	2	0	0	2	2	8	2	0	8	6	66
chrx_135580162_135570436_+9726	chrx	135570435	135580162	+	na	2	0	0	0	0	0	0	0	0	0	0	0	0	0	0	0	0	0	0	0	2
chrx_135911953_135909639_+2314	chrx	135909638	135911953	+	na	4	0	0	0	0	0	0	0	0	0	0	0	0	0	0	0	0	0	0	0	4
chrx_135998968_135994786_+4182	chrx	135994785	135998968	+	na	4	0	0	0	0	0	0	0	0	0	0	0	0	0	0	0	0	0	0	0	4
chrx_13680598_13666317_+14281	chrx	13666316	13680598	+	na	6	0	0	0	2	0	0	4	12	0	0	0	0	4	0	2	0	0	2	0	32
chrx_140784659_140783175_+1484	chrx	140783174	140784659	+	na	158	2	370	142	384	154	1580	198	88	368	170	218	134	78	160	418	28	168	178	148	5144
chrx_14859334_14850505_-8829	chrx	14850504	14859334	-	na	2	0	0	0	0	0	0	0	0	0	0	0	0	0	0	0	0	0	0	0	2
chrx_14865580_14843660_-21920	chrx	14843659	14865580	-	na	10	0	2	0	0	0	0	0	0	16	0	0	0	0	4	0	0	0	0	0	32
chrx_148662768_148651328_+11440	chrx	148651327	148662768	+	na	2	0	0	0	0	0	0	0	0	0	0	0	0	0	0	0	0	0	0	0	2
chrx_148662768_148651999_+10769	chrx	148651998	148662768	+	na	2	0	0	0	0	0	0	0	0	0	0	0	0	0	0	12	0	0	0	0	14
chrx_148662768_148661908_+860	chrx	148661907	148662768	+	na	28	0	20	0	0	0	8	0	18	10	8	0	4	3	0	2	6	0	8	0	115
chrx_14869043_14843660_-25383	chrx	14843659	14869043	-	na	4	0	0	0	0	0	0	0	0	0	0	0	0	0	0	0	2	0	0	0	6
chrx_150737448_150736595_+853	chrx	150736594	150737448	+	na	2	0	2	0	6	8	2	14	0	0	0	0	2	2	4	0	0	0	0	2	44
chrx_150755865_150718625_+37240	chrx	150718624	150755865	+	na	2	0	0	0	0	0	0	0	0	0	0	0	0	0	0	0	0	0	0	0	2
chrx_152639794_152635882_-3912	chrx	152635881	152639794	-	na	4	0	0	0	0	0	0	0	0	0	0	0	0	0	0	0	4	0	0	0	8
chrx_152641295_152635882_-5413	chrx	152635881	152641295	-	na	2	0	0	0	0	0	0	0	0	0	0	0	0	0	0	0	0	0	0	0	2
chrx_154769310_154768302_+1008	chrx	154768301	154769310	+	na	4	0	0	0	0	0	0	0	0	0	0	0	0	0	0	0	0	0	0	0	4
chrx_154770879_154769167_+1712	chrx	154769166	154770879	+	na	2	0	0	0	0	0	0	0	0	0	0	0	0	0	0	0	0	0	0	0	2
chrx_155419562_155415575_-3987	chrx	155415574	155419562	-	na	12	0	3	0	0	0	0	12	0	0	0	0	0	0	0	14	3	0	6	0	50
chrx_16691882_16667514_-24368	chrx	16667513	16691882	-	na	2	0	0	0	0	0	0	0	0	0	0	0	0	0	0	0	0	0	0	0	2
chrx_16829770_16828094_+1676	chrx	16828093	16829770	+	na	2	0	0	0	0	0	4	6	0	0	0	0	0	2	0	0	0	0	0	0	14
chrx_16863100_16857594_-5506	chrx	16857593	16863100	-	na	12	0	0	0	0	0	0	0	0	0	0	0	0	0	0	0	0	0	0	0	12
chrx_17138961_17133824_+5137	chrx	17133823	17138961	+	na	2	0	1	0	0	0	0	0	0	0	0	0	0	0	0	0	0	0	0	0	3
chrx_17226948_17093801_+133147	chrx	17093800	17226948	+	na	2	0	0	0	0	0	0	0	0	0	0	0	0	0	0	0	0	0	0	0	2
chrx_18707826_18681690_+26136	chrx	18681689	18707826	+	na	2	0	0	0	0	0	0	0	0	0	0	0	0	0	0	0	0	0	0	0	2
chrx_24025058_24005989_-19069	chrx	24005988	24025058	-	na	2	0	0	0	0	0	0	0	0	0	0	0	0	0	0	0	0	0	0	0	2
chrx_24843677_24821452_+22225	chrx	24821451	24843677	+	na	4	0	0	0	0	0	0	0	0	0	0	0	0	0	0	0	0	0	0	0	4
chrx_24888122_24798380_+89742	chrx	24798379	24888122	+	na	2	0	0	0	0	0	0	0	0	0	0	0	0	0	0	0	0	0	0	0	2
chrx_27062354_27016270_+46084	chrx	27016269	27062354	+	na	2	0	0	0	0	0	0	0	0	0	0	0	0	0	0	0	0	0	0	0	2
chrx_29399308_29282938_+116370	chrx	29282937	29399308	+	na	2	0	0	0	0	0	0	0	0	0	0	0	0	0	0	0	0	0	0	0	2
chrx_29399308_29396258_+3050	chrx	29396257	29399308	+	na	6	0	0	0	0	0	0	0	0	0	0	0	0	0	0	0	0	0	0	0	6
chrx_31479103_31478106_-997	chrx	31478105	31479103	-	na	2	0	0	0	0	0	0	0	0	0	0	0	0	0	0	0	0	0	0	0	2
chrx_41151057_41144522_+6535	chrx	41144521	41151057	+	na	6	0	0	0	0	0	0	0	0	0	0	0	0	0	0	0	0	0	0	0	6
chrx_44974715_44961284_+13431	chrx	44961283	44974715	+	na	1	0	0	0	0	0	0	0	0	0	0	0	0	0	0	0	0	0	0	0	1
chrx_47895940_47846105_+49835	chrx	47846104	47895940	+	na	82	8	20	6	16	6	28	26	0	10	0	18	2	14	18	8	6	0	0	2	270
chrx_53403893_53394778_-9115	chrx	53394777	53403893	-	na	2	0	0	0	0	0	0	0	0	0	0	0	0	0	0	0	0	0	0	0	2
chrx_53403893_53399589_-4304	chrx	53399588	53403893	-	na	4	0	0	0	0	0	0	0	0	0	0	0	0	0	0	0	0	0	0	0	4
chrx_53558809_53545029_-13780	chrx	53545028	53558809	-	na	4	0	0	0	0	0	0	0	0	0	0	0	0	0	0	0	0	0	0	0	4
chrx_53607699_53595187_-12512	chrx	53595186	53607699	-	na	2	0	0	0	0	0	0	2	4	0	0	0	0	0	0	0	0	0	0	0	8
chrx_53614745_53614534_-211	chrx	53614533	53614745	-	na	4	0	0	0	8	4	0	0	0	0	0	0	0	0	0	0	0	0	0	0	16
chrx_53617446_53614534_-2912	chrx	53614533	53617446	-	na	4	0	0	0	0	0	0	0	0	2	0	0	0	0	0	0	0	0	0	0	6
chrx_53654131_53624595_-29536	chrx	53624594	53654131	-	na	4	0	0	0	0	0	0	0	0	0	0	0	0	0	0	0	0	0	0	0	4
chrx_53654131_53645311_-8820	chrx	53645310	53654131	-	na	4	0	4	1	0	2	4	2	0	6	0	2	7	0	1	0	0	0	6	6	45
chrx_53654131_53647368_-6763	chrx	53647367	53654131	-	na	4	0	0	6	4	0	6	2	0	4	0	0	0	0	0	0	0	0	0	0	26
chrx_57463535_57463395_-140	chrx	57463394	57463535	-	na	4	0	0	0	0	0	0	0	0	0	0	0	0	0	0	0	0	0	0	0	4
chrx_63517082_63509944_-7138	chrx	63509943	63517082	-	na	8	0	0	0	0	0	0	0	0	0	0	0	0	0	0	0	0	0	0	0	8
chrx_63678572_63665886_-12686	chrx	63665885	63678572	-	na	2	0	0	0	0	0	0	0	0	0	0	0	0	4	0	0	0	0	0	0	6
chrx_63724711_63665886_-58825	chrx	63665885	63724711	-	na	2	10	0	0	0	0	0	0	2	0	0	0	0	0	0	0	0	0	0	0	14
chrx_6769668_6767507_-2161	chrx	6767506	6769668	-	na	4	0	0	0	0	0	0	0	0	0	0	0	0	0	0	0	0	0	0	0	4
chrx_68053810_68046994_-6816	chrx	68046993	68053810	-	na	4	0	0	0	0	0	0	0	0	0	0	0	2	0	2	0	0	0	0	0	8
chrx_71548023_71544567_+3456	chrx	71544566	71548023	+	na	1	0	0	0	0	0	2	0	0	0	0	2	2	0	0	2	0	0	0	0	9
chrx_72495268_72488933_-6335	chrx	72488932	72495268	-	na	2	0	0	0	0	0	0	0	0	0	0	10	4	0	0	0	0	0	0	0	16
chrx_73584572_73577407_+7165	chrx	73577406	73584572	+	na	2	0	4	2	0	5	0	1	7	4	0	1	0	4	2	1	2	4	1	3	43
chrx_7516290_7514882_+1408	chrx	7514881	7516290	+	na	4	0	0	0	0	0	0	0	0	0	0	0	0	0	0	0	0	0	0	0	4
chrx_75202093_75201294_+799	chrx	75201293	75202093	+	na	2	0	0	0	0	0	0	0	0	0	0	0	0	0	0	0	0	0	0	0	2
chrx_77523401_77520788_-2613	chrx	77520787	77523401	-	na	4	0	0	0	0	0	0	0	4	0	2	0	0	0	0	4	0	0	0	0	14
chrx_77664778_77654098_-10680	chrx	77654097	77664778	-	na	8	0	0	0	0	0	0	0	0	0	0	0	0	0	0	0	0	0	0	0	8
chrx_77875597_77870808_-4789	chrx	77870807	77875597	-	na	2	0	4	0	0	0	0	0	0	2	0	0	0	2	0	0	0	0	0	0	10
chrx_77989958_77988242_+1716	chrx	77988241	77989958	+	na	4	0	0	0	0	0	0	1	0	0	0	0	0	0	0	0	0	0	0	0	5
chrx_78020398_78012879_+7519	chrx	78012878	78020398	+	na	2	0	4	0	0	0	0	0	0	0	0	0	0	4	0	2	0	0	0	0	12
chrx_78020398_78014662_+5736	chrx	78014661	78020398	+	na	2	0	0	0	0	0	0	10	0	0	0	0	0	0	0	0	2	0	2	0	16
chrx_80310233_80288906_-21327	chrx	80288905	80310233	-	na	64	0	0	2	4	0	0	4	6	4	0	12	66	10	0	14	20	0	0	44	250
chrx_81298357_81276984_+21373	chrx	81276983	81298357	+	na	4	0	0	0	0	0	0	2	0	0	0	0	6	0	0	0	0	0	0	8	20
chrx_84135210_84096194_-39016	chrx	84096193	84135210	-	na	12	0	0	0	0	0	0	0	0	0	0	0	0	0	0	0	0	0	0	0	12
chrx_84156191_84146978_-9213	chrx	84146977	84156191	-	na	8	0	0	0	0	0	0	0	0	0	0	0	0	0	0	0	0	0	0	0	8
chrx_84344457_84321842_-22615	chrx	84321841	84344457	-	na	8	0	0	0	0	0	0	0	0	0	0	0	0	0	0	0	0	0	0	0	8
chrx_85351451_85224205_-127246	chrx	85224204	85351451	-	na	2	0	0	0	0	0	0	0	0	0	0	0	0	0	0	0	0	0	0	0	2
chrx_86027557_85978767_-48790	chrx	85978766	86027557	-	na	3	0	0	0	0	1	0	2	0	0	0	0	0	0	0	0	0	0	0	0	6
chrx_94529483_94525211_-4272	chrx	94525210	94529483	-	na	8	0	0	0	0	0	0	0	0	6	0	8	0	0	0	0	0	0	0	0	22
chrx_94704726_94697896_-6830	chrx	94697895	94704726	-	na	12	0	0	0	0	0	0	0	0	0	0	0	0	0	0	0	0	0	0	0	12
chry_14723269_14701039_+22230	chry	14701038	14723269	+	na	4	0	0	0	0	0	0	0	0	0	0	0	0	0	0	0	0	0	0	0	4
chry_2961646_2953909_+7737	chry	2953908	2961646	+	na	2	0	0	0	0	0	26	14	0	0	2	22	0	0	0	4	0	0	22	5	97
chr1_100141019_100136882_+4137	chr1	100136881	100141019	+	TRMT13	2	0	0	0	0	0	0	0	0	0	0	0	0	0	0	0	0	0	0	0	2
chr1_102921571_102898125_-23446	chr1	102898124	102921571	-	COL11A1	2	0	0	0	0	0	0	0	0	0	0	0	0	0	0	0	0	0	0	0	2
chr1_10348733_10347761_+972	chr1	10347760	10348733	+	KIF1B	4	0	0	0	0	2	0	0	0	0	0	0	0	0	2	0	0	0	0	0	8
chr1_108794907_108782422_+12485	chr1	108782421	108794907	+	STXBP3	2	0	0	0	0	0	0	0	0	2	0	0	0	0	0	0	0	0	0	0	4
chr1_108929975_108882580_+47395	chr1	108882579	108929975	+	na	1	0	0	0	0	0	0	0	0	0	0	0	0	0	0	0	0	0	0	0	1
chr1_110372346_110347573_+24773	chr1	110347572	110372346	+	na	1	0	0	0	0	0	0	0	0	0	0	0	0	0	0	0	0	0	0	0	1
chr1_112616844_112576986_-39858	chr1	112576985	112616844	-	ST7L	2	0	0	0	0	0	0	0	0	0	0	0	0	0	0	0	0	0	0	0	2
chr1_112600848_112576986_-23862	chr1	112576985	112600848	-	ST7L	4	0	0	0	0	0	0	4	0	0	0	0	0	0	0	0	0	0	0	0	8
chr1_112667145_112653598_+13547	chr1	112653597	112667145	+	CAPZA1	2	0	0	8	0	0	0	0	0	0	0	0	0	0	0	0	0	0	0	0	10
chr1_145784596_145747995_-36601	chr1	145747994	145784596	-	na	1	0	0	0	0	0	0	0	0	0	0	0	0	0	0	0	0	0	0	0	1
chr1_150496908_150492411_+4497	chr1	150492410	150496908	+	TARS2	2	0	0	0	0	0	0	4	0	2	0	0	0	0	0	0	0	0	0	0	8
chr1_151770562_151760816_-9746	chr1	151760815	151770562	-	na	1	0	0	0	0	0	0	0	0	0	0	0	0	0	0	0	0	0	0	0	1
chr1_15536814_15534237_+2577	chr1	15534236	15536814	+	DNAJC16	10	0	0	0	0	2	0	8	0	2	0	0	2	0	0	0	0	0	0	4	28
chr1_156334918_156324972_-9946	chr1	156324971	156334918	-	na	1	0	0	0	0	0	0	0	0	0	0	0	0	0	0	0	0	0	0	0	1
chr1_156334918_156333547_-1371	chr1	156333546	156334918	-	CCT3	2	0	2	8	0	2	0	0	0	2	0	8	8	10	2	0	0	8	8	14	74
chr1_161863312_161778244_+85068	chr1	161778243	161863312	+	ATF6	2	0	0	0	0	0	0	0	0	0	0	0	0	0	0	0	0	0	2	0	4
chr1_169237687_169230718_-6969	chr1	169230717	169237687	-	NME7	2	0	0	0	0	0	0	0	0	0	0	0	0	0	0	0	0	0	0	0	2
chr1_169827840_169823408_+4432	chr1	169823407	169827840	+	C1orf112	2	0	0	0	0	0	0	0	0	0	0	0	0	0	0	0	0	0	0	0	2
chr1_169997296_169972513_-24783	chr1	169972512	169997296	-	KIFAP3	2	0	0	0	0	0	0	0	0	0	0	0	0	0	0	0	0	0	0	0	2
chr1_171527844_171512032_+15812	chr1	171512031	171527844	+	PRRC2C	4	0	0	0	0	0	0	0	0	0	0	2	0	0	0	0	0	0	0	0	6
chr1_173799294_173794775_-4519	chr1	173794774	173799294	-	na	3	0	0	0	0	0	0	0	0	0	0	0	0	0	0	0	0	0	0	1	4
chr1_17687747_17597187_+90560	chr1	17597186	17687747	+	na	2	0	0	0	0	0	0	0	0	0	0	0	0	0	0	0	0	0	0	0	2
chr1_1817875_1793245_-24630	chr1	1793244	1817875	-	na	2	0	0	0	0	0	0	0	0	0	0	0	0	0	0	0	0	0	0	0	2
chr1_179904022_179900126_+3896	chr1	179900125	179904022	+	na	2	0	0	0	0	0	0	0	0	0	0	0	0	0	0	0	0	0	0	0	2
chr1_180430262_180397516_-32746	chr1	180397515	180430262	-	ACBD6	2	0	0	0	8	0	0	0	0	0	0	0	0	0	0	0	0	0	0	0	10
chr1_1817875_1804419_-13456	chr1	1804418	1817875	-	na	2	2	0	0	0	4	0	0	10	4	0	0	0	0	0	0	0	17	1	0	40
chr1_1839238_1806475_-32763	chr1	1806474	1839238	-	GNB1	2	0	0	0	0	0	0	0	0	0	0	0	0	0	0	0	0	0	0	2	4
chr1_1879838_1815756_-64082	chr1	1815755	1879838	-	na	1	0	0	0	0	0	0	0	0	0	0	0	0	0	0	0	0	0	0	0	1
chr1_1839238_1815756_-23482	chr1	1815755	1839238	-	na	1	0	0	0	0	0	0	0	0	1	0	0	0	0	0	0	0	0	0	0	2
chr1_193152444_193130174_+22270	chr1	193130173	193152444	+	CDC73	4	0	0	0	0	0	0	0	0	0	0	0	0	0	0	4	0	0	0	0	8
chr1_196305345_196273468_-31877	chr1	196273467	196305345	-	KCNT2	6	0	0	0	0	0	0	0	0	0	0	0	0	0	0	0	0	0	0	0	6
chr1_197142429_197132285_-10144	chr1	197132284	197142429	-	ASPM	4	0	0	0	0	0	0	0	0	0	0	0	0	0	0	0	0	0	0	0	4
chr1_197553112_197539964_-13148	chr1	197539963	197553112	-	DENND1B	2	0	0	0	0	0	0	0	0	0	0	0	0	0	0	0	0	0	4	0	6
chr1_197611976_197583152_-28824	chr1	197583151	197611976	-	DENND1B	2	0	0	0	0	0	8	2	0	0	0	0	0	0	0	0	0	0	0	0	12
chr1_197715074_197595208_-119866	chr1	197595207	197715074	-	na	1	0	0	0	0	0	1	0	0	0	0	0	0	0	0	0	0	0	0	0	2
chr1_197658369_197617659_-40710	chr1	197617658	197658369	-	DENND1B	4	0	0	0	0	0	0	0	0	0	0	0	0	0	0	0	0	0	0	4	8
chr1_197715074_197652235_-62839	chr1	197652234	197715074	-	DENND1B	3	0	0	0	0	0	0	0	0	0	0	0	0	0	0	0	0	0	0	3	6
chr1_206612357_206595718_-16639	chr1	206595717	206612357	-	na	1	0	0	2	0	0	0	0	0	0	0	0	0	0	0	0	0	0	0	0	3
chr1_20779908_20765377_-14531	chr1	20765376	20779908	-	na	1	0	0	0	0	0	0	0	0	0	0	0	0	0	0	0	0	0	0	0	1
chr1_21111383_20941491_-169892	chr1	20941490	21111383	-	EIF4G3	3	0	0	0	0	0	0	6	0	0	0	0	0	0	0	0	0	0	0	0	9
chr1_213117410_213071006_+46404	chr1	213071005	213117410	+	na	2	0	0	0	0	0	0	0	0	0	0	0	0	1	0	1	0	0	0	0	4
chr1_213129889_213071006_+58883	chr1	213071005	213129889	+	na	1	0	0	0	0	0	0	0	0	0	0	0	0	0	0	0	0	0	0	0	1
chr1_215579999_215573786_+6213	chr1	215573785	215579999	+	KCTD3	4	0	0	0	0	0	0	0	0	0	0	0	0	0	0	0	0	0	0	0	4
chr1_217514889_217491680_-23209	chr1	217491679	217514889	-	GPATCH2	4	0	0	0	0	0	0	0	0	0	0	0	0	0	0	0	0	0	0	0	4
chr1_225159939_225050210_+109729	chr1	225050209	225159939	+	na	1	0	0	0	0	0	0	0	0	0	0	0	0	0	0	0	0	0	0	0	1
chr1_227317246_227069777_-247469	chr1	227069776	227317246	-	CDC42BPA	4	0	0	0	0	0	0	0	0	0	0	0	0	0	0	0	6	0	0	0	10
chr1_227219420_227069777_-149643	chr1	227069776	227219420	-	CDC42BPA	2	0	0	0	0	0	0	0	0	0	0	0	0	0	0	0	0	0	0	0	2
chr1_227081017_227069777_-11240	chr1	227069776	227081017	-	CDC42BPA	8	0	0	0	0	0	0	0	0	0	0	0	0	0	0	0	0	0	0	0	8
chr1_227199648_227069777_-129871	chr1	227069776	227199648	-	CDC42BPA	2	0	0	0	0	0	0	0	0	0	0	0	0	0	0	0	0	0	0	0	2
chr1_227199652_227160543_-39109	chr1	227160542	227199652	-	CDC42BPA	2	0	0	0	0	0	0	0	0	0	0	0	0	0	0	0	0	0	0	0	2
chr1_228309559_228309099_+460	chr1	228309098	228309559	+	OBSCN	2	0	0	0	0	0	0	0	0	0	0	0	0	0	0	0	0	0	0	0	2
chr1_23059167_23053761_+5406	chr1	23053760	23059167	+	KDM1A	4	0	0	0	0	0	0	0	0	0	0	0	0	0	0	0	0	0	0	0	4
chr1_230961303_230945389_-15914	chr1	230945388	230961303	-	TTC13	2	0	0	0	0	0	0	0	0	0	0	0	0	0	24	0	0	0	2	0	28
chr1_231818517_231795242_+23275	chr1	231795241	231818517	+	DISC1	8	0	24	0	0	0	20	6	2	12	8	4	4	6	12	4	6	0	6	0	122
chr1_232432471_232415494_-16977	chr1	232415493	232432471	-	na	1	0	0	0	0	0	0	0	0	0	0	0	0	0	0	0	0	0	0	0	1
chr1_233236980_233198939_-38041	chr1	233198938	233236980	-	PCNX2	8	0	0	4	0	12	0	14	8	0	0	2	0	0	12	4	0	0	0	2	66
chr1_23419139_23408664_-10475	chr1	23408663	23419139	-	na	2	0	0	0	2	3	2	0	0	2	0	0	1	0	0	0	0	0	0	0	12
chr1_235155112_235152706_-2406	chr1	235152705	235155112	-	ARID4B	10	0	0	0	0	0	0	0	0	0	0	4	0	0	0	0	0	0	8	4	26
chr1_235442911_235437322_+5589	chr1	235437321	235442911	+	TBCE	2	0	0	0	0	0	0	2	0	0	0	0	4	0	0	0	2	0	4	0	14
chr1_240983129_240930717_-52412	chr1	240930716	240983129	-	RGS7	2	0	0	0	0	0	0	0	0	0	0	0	0	0	0	0	0	0	0	0	2
chr1_245929937_245858496_-71441	chr1	245858495	245929937	-	SMYD3	16	0	0	0	0	0	0	0	0	4	0	2	0	10	0	0	2	4	0	0	38
chr1_246053069_245915530_-137539	chr1	245915529	246053069	-	na	1	0	0	0	0	0	0	0	0	0	0	0	0	0	0	0	0	0	0	0	1
chr1_246648037_246631894_+16143	chr1	246631893	246648037	+	CNST	4	0	0	0	0	0	0	0	0	0	0	0	0	0	0	0	0	0	0	0	4
chr1_246760227_246744076_+16151	chr1	246744075	246760227	+	SCCPDH	2	0	0	0	0	0	0	0	0	0	0	0	0	0	0	0	0	0	0	0	2
chr1_26272071_26257597_+14474	chr1	26257596	26272071	+	CEP85	4	0	0	0	0	0	0	0	0	0	0	0	0	0	0	0	0	0	0	0	4
chr1_27819732_27793533_+26199	chr1	27793532	27819732	+	STX12	4	0	0	0	0	0	0	0	0	0	0	0	0	0	0	0	0	0	0	0	4
chr1_28048426_28035544_-12882	chr1	28035543	28048426	-	EYA3	2	0	0	0	0	0	0	0	0	0	0	0	0	0	0	0	0	0	0	0	2
chr1_30981405_30964674_-16731	chr1	30964673	30981405	-	na	1	0	0	0	0	1	0	0	0	0	0	2	0	0	0	0	0	0	0	0	4
chr1_32038619_32030298_+8321	chr1	32030297	32038619	+	na	2	0	0	0	0	0	0	0	0	0	0	0	0	0	0	0	0	0	0	0	2
chr1_35479212_35466608_-12604	chr1	35466607	35479212	-	KIAA0319L	2	0	0	0	0	0	0	0	0	0	0	0	0	0	0	6	0	0	0	0	8
chr1_42311110_42227883_-83227	chr1	42227882	42311110	-	FOXJ3	18	0	0	4	0	6	0	4	0	4	0	8	0	0	2	6	0	0	0	0	52
chr1_44339322_44284835_-54487	chr1	44284834	44339322	-	ERI3	4	0	0	4	3	0	4	0	0	0	0	2	4	0	0	4	0	0	0	0	25
chr1_45642499_45633489_-9010	chr1	45633488	45642499	-	GPBP1L1	2	0	0	2	0	0	0	2	0	0	4	16	4	8	0	0	0	0	4	0	42
chr1_48877176_48867191_-9985	chr1	48867190	48877176	-	na	1	0	0	0	0	0	0	0	0	0	0	0	0	0	0	0	0	0	0	0	1
chr1_50744775_50655442_-89333	chr1	50655441	50744775	-	FAF1	2	0	0	0	0	0	0	0	0	0	4	4	8	12	0	2	0	0	0	0	32
chr1_51447105_51394381_-52724	chr1	51394380	51447105	-	na	1	0	0	0	0	0	0	0	0	0	0	0	0	0	0	0	0	0	0	0	1
chr1_51465326_51402435_-62891	chr1	51402434	51465326	-	EPS15	2	0	0	0	0	0	0	0	0	0	0	0	0	0	0	0	0	0	0	0	2
chr1_51465326_51461091_-4235	chr1	51461090	51465326	-	na	1	0	0	0	0	0	0	0	0	0	0	0	0	0	0	0	0	0	0	0	1
chr1_51834057_51823664_-10393	chr1	51823663	51834057	-	na	1	0	0	0	0	0	0	0	0	0	0	0	0	0	0	0	0	0	0	0	1
chr1_52497183_52493611_-3572	chr1	52493610	52497183	-	ZCCHC11	2	0	0	0	0	0	0	4	0	0	0	2	0	0	0	2	0	0	0	0	10
chr1_52802139_52771020_+31119	chr1	52771019	52802139	+	ZYG11B	2	0	0	0	0	0	0	0	0	0	0	0	0	0	0	0	0	0	0	0	2
chr1_53878722_53871372_-7350	chr1	53871371	53878722	-	YIPF1	4	0	0	0	0	0	0	0	0	0	0	0	0	0	0	0	0	0	0	0	4
chr1_59458053_59321536_+136517	chr1	59321535	59458053	+	na	2	0	0	0	0	0	0	0	0	0	0	0	0	0	0	0	0	0	0	0	2
chr1_64995088_64989435_-5653	chr1	64989434	64995088	-	na	1	0	0	0	0	0	0	0	0	0	0	0	1	0	0	0	0	0	0	0	2
chr1_66959743_66940028_+19715	chr1	66940027	66959743	+	na	1	0	0	0	0	0	0	0	0	1	0	0	0	0	0	0	0	0	2	0	4
chr1_66963160_66958059_+5101	chr1	66958058	66963160	+	MIER1	8	0	14	4	3	3	0	0	10	6	6	6	3	13	16	14	0	0	4	0	110
chr1_77741748_77740877_-871	chr1	77740876	77741748	-	USP33	4	0	0	0	0	0	0	0	0	0	0	0	0	0	0	0	0	0	0	0	4
chr1_84197824_84179177_+18647	chr1	84179176	84197824	+	PRKACB	4	14	0	0	8	0	6	2	0	4	0	0	0	0	0	0	0	0	8	0	46
chr1_8508675_8422727_-85948	chr1	8422726	8508675	-	RERE	4	0	0	2	0	0	0	0	0	0	0	0	0	0	0	0	0	0	0	0	6
chr1_84670815_84662455_-8360	chr1	84662454	84670815	-	SSX2IP	2	0	0	0	0	0	0	0	0	0	0	0	0	0	0	0	0	0	0	0	2
chr1_86383196_86372431_-10765	chr1	86372430	86383196	-	na	1	0	0	0	0	0	0	0	0	0	0	0	0	0	0	0	0	0	0	0	1
chr1_88807775_88744211_+63564	chr1	88744210	88807775	+	na	1	0	0	0	0	0	0	0	0	0	0	0	0	0	0	0	0	0	0	0	1
chr1_91353299_91343430_-9869	chr1	91343429	91353299	-	HFM1	4	0	0	0	0	0	0	0	0	0	0	4	0	0	0	0	4	0	0	0	12
chr1_91385234_91347429_-37805	chr1	91347428	91385234	-	HFM1	4	0	0	0	0	0	0	0	0	0	0	0	0	0	0	0	0	0	0	0	4
chr1_93549426_93522082_+27344	chr1	93522081	93549426	+	FNBP1L	2	0	0	0	0	0	0	0	0	0	0	0	0	0	0	0	0	0	0	0	2
chr1_94203994_94184872_-19122	chr1	94184871	94203994	-	ARHGAP29	2	0	0	0	0	0	0	0	0	0	0	0	0	0	0	0	0	0	0	0	2
chr1_94205683_94203930_-1753	chr1	94203929	94205683	-	ARHGAP29	6	0	0	0	0	0	0	0	0	0	0	0	0	0	0	0	0	0	0	0	6
chr1_94468007_94455733_+12274	chr1	94455732	94468007	+	ABCD3	3	0	0	0	0	0	0	0	0	0	0	8	0	0	0	0	0	0	0	0	11
chr1_94483239_94458607_+24632	chr1	94458606	94483239	+	ABCD3	6	0	0	0	0	0	0	0	4	6	0	4	0	0	0	0	0	12	0	0	32
chr10_1009580_1005818_+3762	chr10	1005817	1009580	+	GTPBP4	4	0	0	0	0	0	0	0	0	0	0	0	0	0	0	0	0	0	0	0	4
chr10_100926019_100915999_+10020	chr10	100915998	100926019	+	SLF2	2	0	0	0	0	0	0	0	0	0	0	0	0	0	0	0	0	0	0	0	2
chr10_101813606_101792839_-20767	chr10	101792838	101813606	-	MGEA5	2	0	0	0	2	0	0	4	0	2	0	0	0	0	0	16	0	0	0	0	26
chr10_101995355_101975212_-20143	chr10	101975211	101995355	-	C10orf76	2	0	0	0	0	0	0	0	0	2	0	0	0	0	4	0	0	0	0	0	8
chr10_104005691_103992598_+13093	chr10	103992597	104005691	+	SLK	2	0	0	0	0	0	0	0	0	0	0	0	0	0	0	0	0	0	0	0	2
chr10_11601980_11597631_-4349	chr10	11597630	11601980	-	na	1	0	0	0	0	0	0	0	0	0	0	0	0	1	0	0	0	0	0	0	2
chr10_118015110_118009082_-6028	chr10	118009081	118015110	-	RAB11FIP2	4	0	0	0	0	0	0	0	0	0	0	0	0	0	0	0	0	0	0	0	4
chr10_122424959_122406576_+18383	chr10	122406575	122424959	+	PLEKHA1	2	0	0	0	0	0	0	0	0	0	0	0	2	0	0	0	0	0	0	0	4
chr10_12666810_12403102_+263708	chr10	12403101	12666810	+	na	2	0	0	0	0	0	0	0	0	0	0	0	0	0	0	0	0	0	0	0	2
chr10_12816328_12529267_+287061	chr10	12529266	12816328	+	CAMK1D	2	0	0	0	0	0	0	0	0	0	0	0	0	0	0	0	0	0	0	0	2
chr10_12795538_12791158_+4380	chr10	12791157	12795538	+	na	1	0	0	0	0	0	0	0	0	0	0	0	0	0	0	0	0	0	0	0	1
chr10_20960002_20814010_-145992	chr10	20814009	20960002	-	na	1	0	0	0	0	0	0	0	0	0	0	0	0	0	0	0	0	0	0	0	1
chr10_20899450_20868664_-30786	chr10	20868663	20899450	-	na	1	0	0	0	0	0	0	0	0	0	0	0	0	0	0	0	0	0	0	0	1
chr10_20961779_20945338_-16441	chr10	20945337	20961779	-	na	2	0	0	0	0	0	0	0	0	1	0	0	0	0	0	1	0	0	0	0	4
chr10_20961779_20957731_-4048	chr10	20957730	20961779	-	na	2	0	0	0	0	0	0	0	0	0	0	0	0	0	0	0	0	0	0	1	3
chr10_21055033_21020117_-34916	chr10	21020116	21055033	-	na	1	0	0	0	0	0	0	0	0	0	0	0	0	0	0	0	0	0	0	0	1
chr10_21727928_21681332_+46596	chr10	21681331	21727928	+	MLLT10	4	0	0	0	0	0	0	0	0	0	0	0	0	0	0	0	0	0	0	0	4
chr10_21727928_21713772_+14156	chr10	21713771	21727928	+	MLLT10	4	0	0	0	2	0	0	0	0	0	0	0	4	0	0	0	0	0	8	2	20
chr10_31387798_31355147_+32651	chr10	31355146	31387798	+	ZEB1	4	0	0	0	0	0	0	0	0	0	0	0	0	0	0	0	0	0	0	4	8
chr10_31910563_31808649_-101914	chr10	31808648	31910563	-	ARHGAP12	2	0	0	0	0	0	0	0	0	0	0	0	0	0	0	0	0	0	0	0	2
chr10_32037607_32034690_-2917	chr10	32034689	32037607	-	KIF5B	2	0	0	0	0	0	0	0	0	0	0	0	0	0	0	0	0	0	0	0	2
chr10_32474023_32469385_+4638	chr10	32469384	32474023	+	CCDC7	2	0	10	0	0	0	0	0	6	0	0	0	0	0	8	4	0	0	0	0	30
chr10_32584304_32543300_+41004	chr10	32543299	32584304	+	CCDC7	8	0	0	0	0	0	6	4	0	0	0	0	0	4	6	0	8	0	8	4	48
chr10_35516623_35501501_+15122	chr10	35501500	35516623	+	na	2	0	0	0	0	0	0	0	0	0	0	0	0	0	0	0	0	0	0	0	2
chr10_68742569_68737845_+4724	chr10	68737844	68742569	+	na	2	0	0	0	0	0	0	0	0	0	0	0	0	0	0	0	0	0	0	0	2
chr10_72715902_72708283_+7619	chr10	72708282	72715902	+	MCU	2	0	0	0	0	0	0	0	4	0	4	2	0	2	8	2	2	12	0	2	40
chr10_73400857_73396519_-4338	chr10	73396518	73400857	-	ANXA7	2	0	0	0	0	0	0	2	0	0	0	0	0	2	0	0	0	0	0	2	8
chr10_73490520_73437493_-53027	chr10	73437492	73490520	-	na	2	0	0	0	0	0	0	0	0	0	0	0	0	0	0	0	0	0	0	0	2
chr10_73824084_73819532_-4552	chr10	73819531	73824084	-	CAMK2G	2	0	16	0	0	0	0	0	0	0	0	3	0	0	0	2	0	0	2	0	25
chr10_7780307_7774831_-5476	chr10	7774830	7780307	-	KIN	10	0	0	0	0	0	0	0	8	0	0	0	0	0	0	0	0	0	0	0	18
chr10_78010540_78007702_-2838	chr10	78007701	78010540	-	POLR3A	2	0	0	0	0	0	0	0	8	0	0	0	0	0	0	0	0	0	0	0	10
chr10_84477664_84417771_+59893	chr10	84417770	84477664	+	CCSER2	2	0	0	0	0	0	0	0	0	4	0	0	0	0	0	0	0	0	0	0	6
chr10_86473973_86451967_-22006	chr10	86451966	86473973	-	WAPL	4	0	0	2	0	2	0	0	0	0	8	0	0	0	0	2	0	0	0	0	18
chr10_91498182_91425281_+72901	chr10	91425280	91498182	+	HECTD2	4	0	0	0	0	0	0	0	0	0	0	0	0	0	0	0	0	0	0	0	4
chr10_91842391_91819270_+23121	chr10	91819269	91842391	+	TNKS2	4	0	0	0	0	0	0	2	0	8	4	4	0	0	0	0	0	0	0	0	22
chr10_92181019_92143029_-37990	chr10	92143028	92181019	-	na	1	0	0	0	0	0	0	0	0	0	0	0	0	0	0	0	0	0	0	0	1
chr10_92899644_92893349_+6295	chr10	92893348	92899644	+	EXOC6	2	0	12	0	0	0	0	2	2	10	0	4	0	0	4	0	10	0	12	0	58
chr10_95399189_95367650_-31539	chr10	95367649	95399189	-	na	1	0	0	0	0	0	0	0	0	0	0	0	0	0	0	0	0	0	0	0	1
chr10_95927332_95922016_+5316	chr10	95922015	95927332	+	CC2D2B	4	0	8	0	0	0	0	0	0	0	0	0	0	0	0	0	0	0	0	0	12
chr10_96907747_96907265_+482	chr10	96907264	96907747	+	LCOR	4	0	0	0	0	0	0	0	0	0	0	0	0	0	0	0	0	0	0	0	4
chr11_102378042_102362896_+15146	chr11	102362895	102378042	+	BIRC2	3	0	0	0	0	0	0	0	0	0	0	0	0	0	0	0	4	0	0	0	7
chr11_108135242_108131907_+3335	chr11	108131906	108135242	+	ACAT1	4	0	0	0	0	4	0	0	0	0	0	0	0	0	0	0	0	0	0	0	8
chr11_108190500_108186482_-4018	chr11	108186481	108190500	-	NPAT	2	0	0	0	0	0	0	0	0	0	0	0	0	0	0	0	0	0	0	0	2
chr11_113341925_113316243_+25682	chr11	113316242	113341925	+	TTC12	2	0	0	0	0	0	0	0	0	0	0	0	0	0	0	0	0	0	0	0	2
chr11_120477526_120467194_+10332	chr11	120467193	120477526	+	ARHGEF12	8	0	0	0	0	0	0	0	0	0	0	0	0	0	0	0	0	0	0	0	8
chr11_125633351_125629232_+4119	chr11	125629231	125633351	+	CHEK1	2	0	0	0	0	0	0	0	0	0	0	0	0	0	0	0	0	0	0	0	2
chr11_14819209_14771937_+47272	chr11	14771936	14819209	+	na	2	0	0	0	0	0	0	0	0	0	0	0	0	0	0	0	0	0	0	0	2
chr11_18010139_17878208_-131931	chr11	17878207	18010139	-	SERGEF	14	0	0	0	0	3	0	0	0	0	0	0	0	0	0	0	0	0	0	0	17
chr11_18010139_18000497_-9642	chr11	18000496	18010139	-	SERGEF	5	0	0	0	0	0	0	0	0	0	0	0	0	0	0	0	0	0	0	0	5
chr11_18089510_18079619_-9891	chr11	18079618	18089510	-	SAAL1	2	0	0	0	0	0	0	0	0	0	0	0	0	0	0	0	0	0	0	0	2
chr11_28228931_28122142_+106789	chr11	28122141	28228931	+	METTL15	3	0	0	0	0	0	0	0	0	0	0	0	0	0	0	0	0	0	0	0	3
chr11_28233585_28228871_+4714	chr11	28228870	28233585	+	na	2	0	0	0	0	0	0	0	0	0	2	0	0	0	0	0	0	0	0	0	4
chr11_34089456_34082825_+6631	chr11	34082824	34089456	+	CAPRIN1	4	0	0	0	0	0	0	0	0	0	0	0	0	0	0	0	0	0	6	0	10
chr11_46092223_46076754_-15469	chr11	46076753	46092223	-	PHF21A	2	0	0	0	0	0	0	0	0	0	0	0	0	0	0	0	0	0	0	0	2
chr11_47506897_47499453_-7444	chr11	47499452	47506897	-	na	3	0	0	0	0	0	0	0	0	0	0	0	0	0	0	0	0	0	0	0	3
chr11_65864815_65863804_+1011	chr11	65863803	65864815	+	MUS81	6	0	0	0	0	0	0	0	0	0	0	0	0	0	0	0	0	0	0	0	6
chr11_66828364_66759043_+69321	chr11	66759042	66828364	+	na	1	0	0	0	0	0	0	0	0	0	0	0	0	0	0	0	0	0	0	0	1
chr11_66762450_66759043_+3407	chr11	66759042	66762450	+	C11orf80	2	0	0	0	0	0	4	0	0	0	0	0	0	0	0	0	0	0	0	0	6
chr11_66828364_66796281_+32083	chr11	66796280	66828364	+	C11orf80	4	0	0	0	0	0	0	0	0	0	0	0	0	0	0	0	0	0	0	0	4
chr11_70407591_70405265_+2326	chr11	70405264	70407591	+	CTTN	2	0	0	0	0	0	0	0	0	0	0	0	0	0	0	0	0	0	0	2	4
chr11_70431280_70422940_+8340	chr11	70422939	70431280	+	CTTN	2	0	0	0	0	0	2	0	0	0	0	0	0	0	4	0	0	0	0	0	8
chr11_73720899_73707420_-13479	chr11	73707419	73720899	-	na	1	0	0	0	0	2	0	1	0	0	0	0	0	0	0	0	0	0	0	0	4
chr11_75912039_75861746_+50293	chr11	75861745	75912039	+	UVRAG	2	0	0	0	0	0	0	0	0	0	0	0	0	0	0	0	0	0	0	0	2
chr11_85990399_85981745_-8654	chr11	85981744	85990399	-	PICALM	2	0	0	0	0	2	0	4	0	0	0	2	0	0	0	0	0	0	0	0	10
chr11_87091395_87067694_+23701	chr11	87067693	87091395	+	TMEM135	2	0	4	0	0	0	0	0	0	2	0	0	0	0	0	0	0	0	0	4	12
chr11_87302442_87295782_+6660	chr11	87295781	87302442	+	TMEM135	4	0	0	0	0	0	0	0	0	0	0	0	0	0	0	0	0	0	0	0	4
chr11_8839350_8811247_-28103	chr11	8811246	8839350	-	na	1	0	6	0	0	0	0	0	0	1	0	0	0	1	4	2	0	0	0	0	15
chr11_94447438_94445810_-1628	chr11	94445809	94447438	-	MRE11A	4	0	0	4	0	0	0	8	0	6	0	4	4	0	0	8	0	0	4	0	42
chr12_100205757_100204940_+817	chr12	100204939	100205757	+	na	2	0	0	0	0	0	0	0	0	0	0	0	0	0	0	0	0	0	0	0	2
chr12_106106525_106083864_-22661	chr12	106083863	106106525	-	na	4	0	0	0	0	0	0	0	0	0	0	0	0	0	0	0	0	0	0	0	4
chr12_106825820_106783997_+41823	chr12	106783996	106825820	+	RIC8B	3	0	0	0	0	0	0	0	0	0	0	0	0	0	0	0	0	0	0	0	3
chr12_111660675_111649939_-10736	chr12	111649938	111660675	-	BRAP	2	0	0	0	0	0	0	0	0	0	0	0	0	0	0	0	4	0	0	6	12
chr12_111943369_111932586_-10783	chr12	111932585	111943369	-	TMEM116	3	0	0	0	0	0	0	0	0	0	0	0	0	0	4	0	6	0	0	0	13
chr12_113119443_113119128_-315	chr12	113119127	113119443	-	na	1	0	0	0	0	0	0	0	0	0	0	0	0	0	0	0	0	0	0	0	1
chr12_116237705_116096669_-141036	chr12	116096668	116237705	-	MED13L	2	0	0	0	0	0	0	0	0	0	0	0	0	0	0	0	0	0	0	0	2
chr12_120522280_120503844_-18436	chr12	120503843	120522280	-	na	2	0	0	0	0	0	0	0	0	0	0	0	0	0	0	0	0	0	0	0	2
chr12_121269581_121268638_-943	chr12	121268637	121269581	-	na	2	0	0	0	0	0	0	0	0	2	0	0	0	0	3	0	0	0	0	0	7
chr12_121595989_121593433_+2556	chr12	121593432	121595989	+	na	1	0	0	0	0	0	0	0	0	0	0	0	0	0	0	0	0	0	0	0	1
chr12_121949061_121942534_+6527	chr12	121942533	121949061	+	WDR66	2	0	0	0	0	0	0	0	0	0	0	0	0	0	0	0	0	0	0	0	2
chr12_122334705_122288489_-46216	chr12	122288488	122334705	-	CLIP1	4	0	0	0	0	0	0	0	0	0	0	0	0	0	0	0	4	0	2	0	10
chr12_122521428_122517227_-4201	chr12	122517226	122521428	-	na	1	0	0	0	0	0	0	0	0	0	0	0	0	0	0	0	0	0	0	0	1
chr12_123652735_123639264_+13471	chr12	123639263	123652735	+	na	2	0	0	0	0	0	0	1	0	1	0	0	1	0	0	0	0	0	1	0	6
chr12_124495368_124449815_-45553	chr12	124449814	124495368	-	NCOR2	2	0	0	0	8	0	12	0	0	0	4	0	6	0	0	8	0	0	0	0	40
chr12_132148106_131908644_+239462	chr12	131908643	132148106	+	EP400	4	0	0	0	0	0	0	0	0	0	0	0	0	0	0	0	0	0	0	0	4
chr12_26624356_26556233_-68123	chr12	26556232	26624356	-	ITPR2	6	0	0	0	0	0	0	0	0	0	0	0	0	0	0	0	0	0	0	0	6
chr12_28259442_28225795_+33647	chr12	28225794	28259442	+	CCDC91	4	0	0	8	2	10	8	24	0	16	0	4	0	4	0	12	2	6	5	0	105
chr12_28307749_28225795_+81954	chr12	28225794	28307749	+	CCDC91	2	0	0	0	2	0	0	0	0	6	0	0	0	0	0	0	0	0	0	0	10
chr12_28259442_28255581_+3861	chr12	28255580	28259442	+	CCDC91	2	0	0	0	0	0	4	6	0	0	0	0	0	4	0	4	0	28	0	0	48
chr12_28391411_28255581_+135830	chr12	28255580	28391411	+	na	1	0	5	0	3	0	0	1	0	0	0	0	0	0	0	0	0	0	0	0	10
chr12_385974_362963_-23011	chr12	362962	385974	-	KDM5A	8	0	0	0	0	0	0	0	0	0	0	0	0	0	0	0	0	0	0	0	8
chr12_418636_409368_+9268	chr12	409367	418636	+	na	1	0	0	0	0	0	0	0	0	0	0	0	0	0	0	0	0	0	0	0	1
chr12_42213787_42210355_-3432	chr12	42210354	42213787	-	YAF2	3	0	0	0	0	0	0	0	0	0	0	0	0	0	0	0	0	0	0	0	3
chr12_42387535_42355161_+32374	chr12	42355160	42387535	+	na	2	0	0	0	0	0	0	0	0	0	0	0	0	0	0	0	0	0	0	0	2
chr12_43783724_43760925_+22799	chr12	43760924	43783724	+	IRAK4	2	0	0	0	0	0	0	0	0	0	0	0	0	0	0	0	0	0	0	0	2
chr12_48101516_48096343_-5173	chr12	48096342	48101516	-	na	1	0	0	0	0	1	1	0	0	0	0	0	0	0	0	0	0	0	0	0	3
chr12_49005543_49003757_-1786	chr12	49003756	49005543	-	na	1	0	0	0	0	0	0	0	0	0	0	0	0	0	0	0	0	0	0	0	1
chr12_49107045_49100388_-6657	chr12	49100387	49107045	-	na	1	0	0	0	0	0	0	0	0	0	0	0	0	0	0	0	0	0	0	0	1
chr12_49490731_49489465_+1266	chr12	49489464	49490731	+	na	2	0	0	0	0	0	2	0	0	0	0	0	4	0	0	0	0	0	0	2	10
chr12_51116420_51099655_-16765	chr12	51099654	51116420	-	TFCP2	2	0	0	0	0	0	0	0	0	0	0	0	0	0	0	0	0	0	0	0	2
chr12_52270176_52266546_+3630	chr12	52266545	52270176	+	na	2	0	0	0	0	0	0	0	0	0	0	0	0	0	0	0	0	0	0	0	2
chr12_53320692_53315094_-5598	chr12	53315093	53320692	-	na	1	0	0	0	0	0	0	0	0	0	0	0	0	0	0	0	0	0	0	0	1
chr12_56478262_56474544_-3718	chr12	56474543	56478262	-	GLS2	2	0	0	0	0	0	0	0	0	0	2	0	0	0	0	0	0	0	0	0	4
chr12_57072912_57069234_-3678	chr12	57069233	57072912	-	NEMP1	4	0	0	0	0	0	0	2	0	2	0	0	0	0	0	0	0	0	0	0	8
chr12_57953689_57946995_+6694	chr12	57946994	57953689	+	ATP23	4	0	0	4	0	0	0	0	2	0	0	0	0	0	0	0	6	0	2	4	22
chr12_62499048_62484170_+14878	chr12	62484169	62499048	+	na	3	0	0	0	0	0	0	0	0	0	0	0	0	0	0	0	0	0	0	0	3
chr12_64087026_64062917_+24109	chr12	64062916	64087026	+	na	1	0	0	0	0	0	0	0	0	0	0	0	0	0	0	0	0	0	0	0	1
chr12_64490119_64484303_+5816	chr12	64484302	64490119	+	TBK1	2	0	0	0	0	0	0	0	0	0	0	0	0	0	0	0	0	0	0	0	2
chr12_64843485_64827835_+15650	chr12	64827834	64843485	+	TBC1D30	4	0	0	0	0	0	0	0	0	0	4	0	0	0	0	0	0	0	0	0	8
chr12_71774022_71769800_+4222	chr12	71769799	71774022	+	na	2	0	0	0	0	0	0	0	0	1	0	0	0	0	0	0	0	0	0	0	3
chr12_82434724_82386803_+47921	chr12	82386802	82434724	+	METTL25	4	0	0	0	8	0	2	0	6	0	0	0	0	0	0	0	0	0	0	0	20
chr12_82966997_82965024_+1973	chr12	82965023	82966997	+	na	1	0	0	0	0	0	0	0	0	0	0	0	0	0	0	0	0	0	0	0	1
chr12_85066898_85052177_+14721	chr12	85052176	85066898	+	LRRIQ1	8	0	0	0	0	0	0	0	0	0	0	0	0	0	0	0	0	0	0	0	8
chr12_9607802_9584106_+23696	chr12	9584105	9607802	+	na	1	0	0	0	0	0	0	0	0	0	0	0	1	0	0	0	0	0	0	0	2
chr12_97186784_97185076_+1708	chr12	97185075	97186784	+	na	1	0	0	0	0	0	0	0	0	0	0	0	0	0	0	0	0	0	0	0	1
chr12_99246864_99244342_-2522	chr12	99244341	99246864	-	ANKS1B	4	0	0	0	0	0	0	0	0	0	0	0	0	0	0	0	0	0	0	0	4
chr13_100157340_100154494_+2846	chr13	100154493	100157340	+	PCCA	2	0	0	0	0	0	0	0	0	0	0	0	0	0	0	0	0	0	0	0	2
chr13_100309908_100257595_+52313	chr13	100257594	100309908	+	PCCA	10	0	2	4	0	2	0	0	0	4	0	4	0	0	0	4	0	8	0	0	38
chr13_100368574_100309833_+58741	chr13	100309832	100368574	+	PCCA	2	0	0	0	0	0	0	0	0	2	0	0	0	0	0	0	0	0	0	0	4
chr13_102627924_102622877_+5047	chr13	102622876	102627924	+	na	1	0	0	0	0	0	0	0	0	0	0	0	0	0	0	0	0	0	0	0	1
chr13_110705571_110663451_-42120	chr13	110663450	110705571	-	CARS2	4	0	0	0	0	0	0	0	0	0	0	0	0	0	0	0	0	0	0	0	4
chr13_111267670_111205289_+62381	chr13	111205288	111267670	+	na	1	0	0	0	0	0	0	0	0	0	0	0	0	0	0	0	0	0	0	0	1
chr13_113198264_113185485_-12779	chr13	113185484	113198264	-	na	1	0	0	0	0	0	0	0	0	0	0	0	0	0	0	0	0	0	0	0	1
chr13_113200516_113196181_-4335	chr13	113196180	113200516	-	PCID2	4	0	0	0	0	3	0	0	0	0	0	0	0	0	0	0	0	0	0	0	7
chr13_19862466_19824920_-37546	chr13	19824919	19862466	-	ZMYM5	2	0	0	0	0	0	0	0	0	0	0	0	0	0	0	0	0	0	0	0	2
chr13_21172681_21161790_-10891	chr13	21161789	21172681	-	SKA3	12	0	0	0	0	0	0	0	4	0	0	0	2	0	0	0	10	0	0	0	28
chr13_21539688_21521245_-18443	chr13	21521244	21539688	-	MICU2	4	0	0	2	0	14	0	0	0	0	0	0	0	0	0	0	0	0	0	8	28
chr13_26353880_26337567_+16313	chr13	26337566	26353880	+	CDK8	6	0	0	4	0	4	0	0	0	0	0	0	0	0	0	0	0	0	0	0	14
chr13_27581348_27567640_-13708	chr13	27567639	27581348	-	na	1	0	0	0	0	0	0	0	0	0	0	0	0	0	0	0	0	0	0	0	1
chr13_28281379_28256292_+25087	chr13	28256291	28281379	+	PAN3	6	0	4	0	0	0	4	2	0	6	12	0	2	4	26	4	4	0	4	2	80
chr13_37026236_37024035_-2201	chr13	37024034	37026236	-	SUPT20H	6	0	0	0	0	0	0	0	0	0	0	0	0	0	0	0	0	0	0	0	6
chr13_37051583_37047346_-4237	chr13	37047345	37051583	-	na	1	0	0	0	0	0	0	0	0	0	0	0	0	0	0	0	0	0	0	0	1
chr13_41868477_41865736_-2741	chr13	41865735	41868477	-	VWA8	2	0	0	6	0	0	10	2	0	0	0	0	2	2	2	10	4	4	10	4	58
chr13_42800041_42794095_-5946	chr13	42794094	42800041	-	na	1	0	0	0	0	0	0	0	0	0	0	0	0	0	0	0	0	0	0	0	1
chr13_42970670_42926336_-44334	chr13	42926335	42970670	-	na	1	0	0	0	0	0	0	0	0	0	0	0	0	0	0	0	0	0	0	0	1
chr13_45509816_45490915_+18901	chr13	45490914	45509816	+	COG3	4	0	0	0	0	0	0	0	0	0	0	0	0	0	0	0	0	0	0	0	4
chr13_50949505_50927407_+22098	chr13	50927406	50949505	+	RNASEH2B	4	0	0	6	0	14	6	22	2	10	0	0	2	12	0	0	14	0	38	26	156
chr13_52427219_52416017_-11202	chr13	52416016	52427219	-	na	1	0	0	0	0	0	0	0	0	0	0	0	0	0	0	0	0	0	0	0	1
chr13_59810923_59774189_-36734	chr13	59774188	59810923	-	DIAPH3	6	0	0	0	0	0	0	0	0	0	0	0	0	0	6	0	4	0	0	0	16
chr13_59974456_59916155_-58301	chr13	59916154	59974456	-	DIAPH3	2	0	0	0	0	0	0	0	0	0	0	0	0	0	0	0	0	0	0	0	2
chr13_60132989_60093628_-39361	chr13	60093627	60132989	-	DIAPH3	2	0	0	0	0	0	0	0	0	0	0	0	0	0	0	0	0	0	0	0	2
chr13_60136363_60132957_-3406	chr13	60132956	60136363	-	na	2	0	0	0	0	0	0	0	0	0	0	0	0	0	0	0	0	0	0	0	2
chr13_60535233_60444683_+90550	chr13	60444682	60535233	+	TDRD3	2	0	0	0	0	0	0	0	0	0	0	0	0	0	0	0	0	0	0	0	2
chr13_72747111_72743537_+3574	chr13	72743536	72747111	+	BORA	2	0	0	0	0	0	0	0	0	0	0	0	0	0	0	0	0	0	0	0	2
chr13_75849292_75840085_+9207	chr13	75840084	75849292	+	LMO7	2	0	0	0	0	0	0	0	0	0	0	0	0	0	0	0	0	0	0	0	2
chr13_77185141_77121373_-63768	chr13	77121372	77185141	-	na	2	0	0	0	0	0	0	0	0	0	0	0	0	0	0	0	0	0	0	0	2
chr13_77264002_77205256_-58746	chr13	77205255	77264002	-	MYCBP2	2	0	0	0	0	0	0	0	0	0	0	0	0	0	0	0	0	0	0	0	2
chr13_95612177_95606003_-6174	chr13	95606002	95612177	-	DZIP1	2	0	0	0	0	0	0	0	0	0	0	0	0	0	0	0	0	0	0	0	2
chr13_98904706_98897488_-7218	chr13	98897487	98904706	-	DOCK9	2	0	0	0	0	0	0	2	0	0	0	0	0	0	0	0	2	2	0	0	8
chr13_99871062_99725303_+145759	chr13	99725302	99871062	+	na	1	0	0	0	0	0	0	0	0	0	0	0	0	0	0	0	0	0	0	0	1
chr14_100141793_100122498_+19295	chr14	100122497	100141793	+	EVL	2	0	0	0	0	0	0	0	0	0	0	0	0	0	0	0	0	0	0	0	2
chr14_34862322_34807451_-54871	chr14	34807450	34862322	-	BAZ1A	6	0	0	0	0	0	0	0	0	2	0	0	0	0	2	2	0	0	0	0	12
chr14_35834923_35831410_+3513	chr14	35831409	35834923	+	BRMS1L	2	0	0	0	0	0	0	0	0	0	0	0	0	0	0	0	0	0	0	0	2
chr14_37369624_37308056_+61568	chr14	37308055	37369624	+	MIPOL1	2	0	0	0	0	0	0	0	2	0	0	0	0	0	0	0	0	0	0	0	4
chr14_37726723_37680151_+46572	chr14	37680150	37726723	+	na	4	0	0	0	0	0	0	0	0	0	0	0	0	0	0	0	0	0	0	0	4
chr14_49674427_49663315_-11112	chr14	49663314	49674427	-	POLE2	2	0	0	0	0	0	0	0	0	0	0	0	4	0	0	20	4	0	8	2	40
chr14_49674427_49664626_-9801	chr14	49664625	49674427	-	POLE2	3	0	0	0	0	0	0	0	0	0	6	0	0	0	0	0	0	0	0	0	9
chr14_49838206_49825867_-12339	chr14	49825866	49838206	-	NEMF	4	0	0	0	0	0	0	0	0	0	4	0	0	0	0	0	0	0	0	0	8
chr14_50158590_50145170_-13420	chr14	50145169	50158590	-	na	1	0	0	0	0	0	0	0	0	0	0	0	0	0	0	0	0	0	0	0	1
chr14_50448832_50445041_-3791	chr14	50445040	50448832	-	MAP4K5	2	0	0	0	0	0	0	0	0	0	0	0	0	0	0	0	0	0	0	0	2
chr14_50504857_50462665_-42192	chr14	50462664	50504857	-	MAP4K5	2	0	0	0	0	0	0	0	0	0	0	0	0	0	0	0	0	0	0	0	2
chr14_51025360_51022835_-2525	chr14	51022834	51025360	-	TRIM9	2	0	0	0	0	0	0	0	0	0	0	0	0	0	0	0	0	0	0	0	2
chr14_52774561_52759682_+14879	chr14	52759681	52774561	+	STYX	2	0	0	0	0	0	0	0	0	0	0	0	0	0	0	0	0	0	2	0	4
chr14_58458545_58430648_+27897	chr14	58430647	58458545	+	KIAA0586	2	0	0	0	0	0	0	0	0	0	0	0	0	0	0	0	0	0	0	0	2
chr14_60134048_60115719_+18329	chr14	60115718	60134048	+	PCNX4	3	0	0	0	0	0	0	0	0	0	0	0	0	0	0	0	0	0	0	0	3
chr14_67347453_67340440_-7013	chr14	67340439	67347453	-	ATP6V1D	2	0	0	0	0	0	0	0	0	0	0	0	0	0	0	0	0	0	0	0	2
chr14_71529370_71413948_+115422	chr14	71413947	71529370	+	na	1	0	0	0	0	0	1	3	0	0	0	0	1	0	0	0	0	0	1	0	7
chr14_74298069_74295148_-2921	chr14	74295147	74298069	-	ABCD4	2	0	0	0	0	0	0	0	0	0	0	0	0	0	0	0	0	0	0	0	2
chr14_75049718_75041615_-8103	chr14	75041614	75049718	-	MLH3	2	0	0	0	0	0	0	0	0	0	0	0	0	0	0	0	0	0	0	0	2
chr14_75720703_75717861_+2842	chr14	75717860	75720703	+	TTLL5	8	0	0	0	0	0	0	0	0	0	0	0	0	0	0	0	0	0	0	0	8
chr14_76180849_76166663_+14186	chr14	76166662	76180849	+	na	1	0	0	0	0	0	0	0	0	0	0	0	1	0	0	0	0	0	0	0	2
chr14_77302943_77298689_-4254	chr14	77298688	77302943	-	POMT2	4	0	0	0	0	0	0	0	0	0	0	0	0	0	0	0	0	0	0	0	4
chr14_77454102_77448494_-5608	chr14	77448493	77454102	-	VIPAS39	8	0	0	0	0	0	0	0	0	0	0	0	0	0	0	0	0	0	0	0	8
chr14_79403197_79397648_+5549	chr14	79397647	79403197	+	na	1	0	0	0	0	0	0	0	0	0	0	0	0	0	0	0	0	0	0	0	1
chr14_88573007_88571084_+1923	chr14	88571083	88573007	+	ZC3H14	4	0	0	0	0	0	0	0	0	0	0	0	0	0	0	0	0	0	0	0	4
chr14_91281525_91277922_-3603	chr14	91277921	91281525	-	CCDC88C	6	0	0	0	0	0	0	0	0	0	0	0	0	0	0	0	0	0	0	0	6
chr14_93637299_93630801_+6498	chr14	93630800	93637299	+	UNC79	2	0	0	0	0	0	0	0	0	0	0	0	0	0	0	0	0	0	0	0	2
chr14_96860735_96846095_+14640	chr14	96846094	96860735	+	VRK1	8	0	0	0	0	0	0	0	0	0	0	0	0	0	0	0	2	2	0	2	14
chr15_25411971_25405461_-6510	chr15	25405460	25411971	-	na	1	0	0	7	1	7	5	3	1	5	1	2	1	0	0	4	1	0	4	2	45
chr15_25421961_25405461_-16500	chr15	25405460	25421961	-	na	1	0	0	0	0	0	1	1	0	0	0	0	0	0	0	0	0	0	0	0	3
chr15_36657905_36644278_+13627	chr15	36644277	36657905	+	C15orf41	8	0	0	0	0	0	0	0	0	0	0	0	0	0	0	0	0	0	0	0	8
chr15_40611511_40602915_+8596	chr15	40602914	40611511	+	na	2	0	0	0	0	0	0	0	0	0	0	0	0	0	0	0	0	0	0	0	2
chr15_40628678_40618959_+9719	chr15	40618958	40628678	+	CASC5	2	0	0	0	0	0	0	0	0	0	0	0	0	0	0	0	0	0	0	0	2
chr15_40650583_40629324_+21259	chr15	40629323	40650583	+	CASC5	4	0	0	0	0	0	0	0	0	0	0	0	0	0	0	0	0	0	0	0	4
chr15_41050102_41047408_-2694	chr15	41047407	41050102	-	INO80	2	0	0	0	0	0	0	0	0	0	0	0	0	0	0	0	0	0	0	0	2
chr15_42268032_42260958_-7074	chr15	42260957	42268032	-	TMEM87A	10	0	0	0	0	0	0	0	0	0	0	0	2	0	0	0	0	0	0	4	16
chr15_43025429_42960645_-64784	chr15	42960644	43025429	-	na	3	0	0	0	0	0	0	0	0	0	0	0	0	0	0	0	0	0	0	0	3
chr15_43377067_43376098_+969	chr15	43376097	43377067	+	TUBGCP4	2	0	0	0	0	0	0	0	0	0	0	0	0	0	0	0	0	0	2	0	4
chr15_43383504_43377847_+5657	chr15	43377846	43383504	+	TUBGCP4	2	0	0	2	0	0	0	0	2	6	0	0	0	0	0	0	0	0	0	0	12
chr15_50575789_50574852_-937	chr15	50574851	50575789	-	TRPM7	2	0	0	0	0	0	0	0	0	0	0	0	0	0	0	0	0	0	4	4	10
chr15_51281307_51277983_+3324	chr15	51277982	51281307	+	na	1	0	0	0	0	0	0	0	0	0	0	0	0	0	0	0	0	0	0	0	1
chr15_58916999_58912563_-4436	chr15	58912562	58916999	-	na	2	0	2	0	1	1	2	9	0	3	6	9	0	3	2	8	3	6	3	0	60
chr15_62044255_62020479_-23776	chr15	62020478	62044255	-	VPS13C	6	0	0	0	0	8	11	4	0	0	0	0	16	4	0	22	0	12	2	6	91
chr15_63574403_63532647_+41756	chr15	63532646	63574403	+	USP3	5	0	0	0	0	0	7	0	0	4	0	0	0	0	0	0	0	0	0	0	16
chr15_63559970_63532647_+27323	chr15	63532646	63559970	+	na	1	0	0	0	0	0	0	0	0	0	0	0	0	0	0	1	0	0	1	0	3
chr15_63574403_63553715_+20688	chr15	63553714	63574403	+	USP3	2	0	0	0	0	0	0	0	0	0	0	0	8	4	0	0	6	0	0	0	20
chr15_65162645_65158575_-4070	chr15	65158574	65162645	-	CLPX	4	0	0	0	0	0	0	0	0	0	0	0	0	0	0	0	0	0	0	0	4
chr15_65652808_65638128_+14680	chr15	65638127	65652808	+	SLC24A1	4	0	0	0	0	0	0	0	0	0	0	0	0	0	0	0	0	0	0	0	4
chr15_66352207_66349060_-3147	chr15	66349059	66352207	-	TIPIN	4	0	0	0	0	0	0	0	0	0	0	0	0	0	0	0	0	0	0	0	4
chr15_66533013_66520590_+12423	chr15	66520589	66533013	+	na	1	0	0	0	0	0	0	0	0	0	0	0	0	0	0	0	0	0	0	0	1
chr15_67236820_67226901_-9919	chr15	67226900	67236820	-	na	1	0	0	0	0	0	0	0	0	0	0	0	0	0	0	0	0	0	0	0	1
chr15_68164804_68141946_+22858	chr15	68141945	68164804	+	na	1	0	0	0	0	0	0	0	0	0	0	0	0	0	0	0	0	0	0	0	1
chr15_69756206_69565415_+190791	chr15	69565414	69756206	+	na	1	0	0	0	0	0	0	0	0	0	0	0	0	0	0	0	0	0	0	0	1
chr15_69699885_69684297_+15588	chr15	69684296	69699885	+	na	1	0	0	0	0	0	0	0	0	0	0	0	0	0	0	0	0	0	0	0	1
chr15_69756206_69752378_+3828	chr15	69752377	69756206	+	na	2	0	0	0	0	0	0	0	0	0	0	0	0	0	0	0	0	0	0	0	2
chr15_72027793_72019039_-8754	chr15	72019038	72027793	-	MYO9A	4	0	0	0	0	0	0	0	0	0	0	0	0	0	0	0	0	0	0	0	4
chr15_72572165_72518067_+54098	chr15	72518066	72572165	+	ARIH1	5	2	36	0	0	2	10	0	0	0	0	0	0	0	0	4	0	0	4	2	65
chr15_72716850_72695177_+21673	chr15	72695176	72716850	+	BBS4	2	0	0	0	0	0	0	0	0	0	0	0	0	0	0	0	0	0	0	0	2
chr15_77471814_77467095_+4719	chr15	77467094	77471814	+	HMG20A	8	0	0	7	4	0	8	2	0	8	0	4	4	8	0	2	4	0	0	0	59
chr15_81954469_81925673_-28796	chr15	81925672	81954469	-	na	2	0	0	0	0	0	0	0	0	0	0	0	0	0	0	0	0	0	0	0	2
chr15_85109130_85064370_+44760	chr15	85064369	85109130	+	PDE8A	3	0	0	0	0	0	0	0	0	0	0	0	0	0	0	6	0	0	0	0	9
chr15_85115487_85113873_+1614	chr15	85113872	85115487	+	PDE8A	4	0	5	16	4	14	4	12	5	4	0	0	4	12	3	9	0	0	8	0	104
chr15_85669830_85639374_+30456	chr15	85639373	85669830	+	AKAP13	2	0	0	0	0	2	0	0	0	0	0	0	0	0	0	0	0	0	0	0	4
chr15_90441684_90413699_+27985	chr15	90413698	90441684	+	na	1	0	0	0	0	0	0	0	0	0	0	0	0	0	0	0	0	0	0	0	1
chr15_90614488_90600308_+14180	chr15	90600307	90614488	+	CRTC3	2	0	0	0	0	0	0	0	0	0	0	0	0	0	0	0	0	0	0	0	2
chr15_90629532_90619741_+9791	chr15	90619740	90629532	+	CRTC3	2	0	0	0	0	0	0	0	0	4	0	0	0	0	0	0	0	0	0	0	6
chr15_92892072_92885515_+6557	chr15	92885514	92892072	+	na	2	0	0	0	0	0	0	0	0	0	0	0	0	0	0	0	0	0	0	0	2
chr15_92956649_92900789_+55860	chr15	92900788	92956649	+	na	1	0	0	0	0	0	0	0	0	0	0	0	0	0	0	0	0	0	0	0	1
chr15_92929091_92924321_+4770	chr15	92924320	92929091	+	CHD2	4	0	0	0	6	6	6	16	0	6	14	0	0	4	0	4	2	0	2	4	74
chr15_94402019_94345129_+56890	chr15	94345128	94402019	+	MCTP2	8	0	0	0	0	0	0	0	0	0	0	0	0	0	0	0	0	0	2	0	10
chr15_99287951_99276576_+11375	chr15	99276575	99287951	+	na	1	0	0	0	0	0	0	0	0	0	0	0	0	0	0	0	0	0	0	0	1
chr16_11700564_11684165_-16399	chr16	11684164	11700564	-	TXNDC11	2	0	0	0	0	0	0	0	0	0	0	0	0	0	0	0	0	0	0	0	2
chr16_11898035_11886471_-11564	chr16	11886470	11898035	-	na	1	0	0	0	0	0	0	0	0	2	0	0	0	0	0	0	0	0	0	0	3
chr16_11896785_11894954_-1831	chr16	11894953	11896785	-	na	1	0	0	1	1	0	0	0	0	0	0	3	1	1	0	0	0	3	1	0	12
chr16_11898035_11894954_-3081	chr16	11894953	11898035	-	na	2	0	0	0	0	0	0	0	0	0	0	0	0	0	0	2	0	3	0	0	7
chr16_14627336_14586318_-41018	chr16	14586317	14627336	-	PARN	4	0	0	0	0	0	0	0	3	0	0	0	0	0	0	0	0	0	3	0	10
chr16_14604226_14593301_-10925	chr16	14593300	14604226	-	PARN	2	0	0	0	0	0	0	2	0	0	2	0	0	0	0	0	4	0	2	0	12
chr16_1609881_1602370_-7511	chr16	1602369	1609881	-	na	2	0	0	0	0	0	0	0	0	0	0	0	0	0	0	0	0	0	0	0	2
chr16_227336_192927_-34409	chr16	192926	227336	-	LUC7L	2	0	0	0	0	0	0	0	0	0	0	0	0	2	0	2	0	0	0	0	6
chr16_19647882_19616114_+31768	chr16	19616113	19647882	+	C16orf62	4	0	0	10	2	0	8	8	0	0	0	0	0	0	0	2	0	0	0	0	34
chr16_21976243_21962460_+13783	chr16	21962459	21976243	+	na	2	0	0	0	0	0	0	0	0	0	1	0	0	0	0	1	0	0	0	0	4
chr16_22251322_22248755_+2567	chr16	22248754	22251322	+	EEF2K	2	0	0	0	0	0	0	0	0	0	0	0	0	0	0	0	0	0	0	0	2
chr16_22309510_22308148_+1362	chr16	22308147	22309510	+	na	1	0	0	0	0	0	0	0	0	0	0	0	0	0	0	0	0	0	0	0	1
chr16_24970580_24968351_-2229	chr16	24968350	24970580	-	ARHGAP17	4	0	6	0	0	4	14	0	0	4	2	0	0	0	4	0	2	0	0	0	40
chr16_30665706_30664215_+1491	chr16	30664214	30665706	+	FBRS	2	0	0	0	0	0	0	0	0	0	0	0	0	0	0	0	0	0	0	0	2
chr16_3770986_3751726_-19260	chr16	3751725	3770986	-	na	1	0	0	0	0	0	0	0	0	0	0	0	0	0	0	0	0	0	0	0	1
chr16_47515601_47463899_+51702	chr16	47463898	47515601	+	PHKB	2	0	0	0	0	2	0	6	0	0	0	4	2	0	0	0	0	0	0	0	16
chr16_68054617_68025415_+29202	chr16	68025414	68054617	+	na	2	0	0	0	0	0	0	0	0	0	0	0	0	0	0	0	0	0	0	0	2
chr16_69670288_69653236_+17052	chr16	69653235	69670288	+	NFAT5	4	0	0	0	0	0	0	0	0	0	0	0	0	0	0	0	0	0	0	0	4
chr16_72308188_72223962_-84226	chr16	72223961	72308188	-	na	1	0	0	0	0	0	0	0	0	0	0	0	0	0	0	0	0	0	0	0	1
chr16_74904100_74892484_-11616	chr16	74892483	74904100	-	WDR59	4	0	0	0	0	0	0	0	0	0	0	0	0	0	0	0	0	0	0	0	4
chr16_78613637_78108423_+505214	chr16	78108422	78613637	+	WWOX	4	0	0	0	0	0	0	0	0	0	0	0	0	0	0	0	0	0	0	0	4
chr16_89431326_89418284_-13042	chr16	89418283	89431326	-	na	2	0	0	0	0	0	0	0	0	0	0	3	0	1	0	2	1	0	3	0	12
chr16_89431326_89426767_-4559	chr16	89426766	89431326	-	na	1	0	0	0	0	0	0	0	0	0	0	0	0	0	0	0	0	0	0	0	1
chr17_1844686_1842803_+1883	chr17	1842802	1844686	+	RPA1	8	0	0	0	4	0	0	0	0	0	0	0	0	0	0	2	0	0	10	0	24
chr17_1845114_1842803_+2311	chr17	1842802	1845114	+	RPA1	2	0	0	0	0	0	0	0	0	0	0	0	0	0	0	0	0	0	0	0	2
chr17_18889877_18865469_+24408	chr17	18865468	18889877	+	PRPSAP2	4	0	0	0	0	0	0	0	0	0	0	0	2	0	0	0	0	0	0	0	6
chr17_2680320_2676505_+3815	chr17	2676504	2680320	+	PAFAH1B1	4	0	0	0	0	0	0	0	0	0	0	0	0	0	0	0	0	0	0	0	4
chr17_30887372_30856955_+30417	chr17	30856954	30887372	+	na	2	0	0	0	0	0	0	0	0	0	0	0	0	0	0	0	0	0	0	0	2
chr17_42217464_42210171_-7293	chr17	42210170	42217464	-	STAT5B	4	0	0	8	0	0	0	0	0	0	0	0	0	2	0	0	0	0	0	0	14
chr17_42334049_42331472_-2577	chr17	42331471	42334049	-	na	2	0	0	0	0	0	0	0	0	0	0	0	0	0	0	0	0	0	0	0	2
chr17_42706185_42703740_-2445	chr17	42703739	42706185	-	EZH1	2	0	0	0	0	0	0	0	0	0	0	0	0	0	0	0	0	0	0	0	2
chr17_42957195_42954876_-2319	chr17	42954875	42957195	-	AARSD1	3	0	0	0	0	0	0	0	0	0	0	0	0	0	0	0	0	0	0	0	3
chr17_43057135_43047643_-9492	chr17	43047642	43057135	-	BRCA1	4	0	0	0	0	0	0	0	0	0	0	0	0	0	0	0	0	0	0	0	4
chr17_43824005_43816038_-7967	chr17	43816037	43824005	-	MPP3	4	0	0	0	0	0	0	0	0	0	0	0	0	0	6	0	0	0	0	0	10
chr17_47613725_47601608_+12117	chr17	47601607	47613725	+	NPEPPS	8	0	0	0	0	0	0	0	0	2	0	4	0	0	0	0	0	0	0	0	14
chr17_48119186_48112031_+7155	chr17	48112030	48119186	+	na	1	0	0	0	0	0	0	0	0	0	0	0	0	0	0	0	0	0	0	0	1
chr17_48189500_48162469_-27031	chr17	48162468	48189500	-	na	1	0	0	0	0	0	0	0	0	0	0	0	0	0	0	0	0	0	0	0	1
chr17_48922937_48916076_+6861	chr17	48916075	48922937	+	UBE2Z	2	0	0	0	0	0	0	2	0	0	0	0	0	0	0	2	0	0	2	0	8
chr17_57876199_57871286_-4913	chr17	57871285	57876199	-	na	2	0	0	0	0	0	0	0	0	0	0	0	0	0	0	0	0	0	0	0	2
chr17_59690711_58879336_+811375	chr17	58879335	59690711	+	na	1	0	0	0	0	0	0	0	0	0	0	0	0	0	0	0	0	0	0	0	1
chr17_59015799_58999381_-16418	chr17	58999380	59015799	-	na	2	0	0	0	0	0	0	0	0	0	0	0	0	0	0	0	0	0	0	0	2
chr17_59091340_59070823_-20517	chr17	59070822	59091340	-	na	1	0	0	0	0	0	0	0	0	0	0	0	0	0	0	0	0	0	0	0	1
chr17_59091340_59075647_-15693	chr17	59075646	59091340	-	TRIM37	4	0	0	0	0	0	0	0	0	0	0	0	0	0	0	0	0	0	0	0	4
chr17_60294801_60252381_-42420	chr17	60252380	60294801	-	USP32	2	0	0	0	0	0	0	0	0	0	0	0	0	0	0	0	0	0	0	0	2
chr17_60271481_60265412_-6069	chr17	60265411	60271481	-	USP32	4	0	0	0	0	0	0	0	0	0	0	0	0	0	0	0	0	0	0	2	6
chr17_60294801_60265412_-29389	chr17	60265411	60294801	-	USP32	8	0	0	0	0	0	0	0	0	0	0	0	0	0	0	0	0	0	0	9	17
chr17_60709325_60683982_+25343	chr17	60683981	60709325	+	na	1	0	0	0	0	0	0	0	0	0	0	0	0	0	0	0	0	0	0	0	1
chr17_61925099_61921725_-3374	chr17	61921724	61925099	-	INTS2	2	0	0	0	0	0	0	0	0	0	0	0	0	0	0	4	0	0	0	0	6
chr17_65750724_65635911_-114813	chr17	65635910	65750724	-	CEP112	10	0	0	0	0	0	0	0	0	0	0	0	0	0	0	0	0	0	0	0	10
chr17_66096632_65851804_-244828	chr17	65851803	66096632	-	CEP112	4	0	0	0	0	0	0	0	0	0	0	0	0	0	0	0	0	0	0	0	4
chr17_66096632_66005690_-90942	chr17	66005689	66096632	-	CEP112	6	0	0	0	0	0	0	0	0	0	0	0	0	0	0	0	0	0	0	0	6
chr17_66030023_66027501_-2522	chr17	66027500	66030023	-	CEP112	2	0	0	0	0	0	0	0	0	0	0	0	0	0	0	0	8	0	0	0	10
chr17_66053879_66027501_-26378	chr17	66027500	66053879	-	CEP112	3	0	0	0	0	0	0	0	0	0	0	0	0	0	0	0	0	0	0	0	3
chr17_66096632_66027501_-69131	chr17	66027500	66096632	-	CEP112	12	0	0	0	0	0	0	0	0	0	0	0	0	0	0	0	2	0	0	0	14
chr17_66096632_66062963_-33669	chr17	66062962	66096632	-	CEP112	2	0	0	0	0	0	0	0	0	0	0	0	0	0	0	0	0	0	0	0	2
chr17_66096632_66096251_-381	chr17	66096250	66096632	-	na	4	0	0	0	0	0	0	0	0	0	0	0	0	0	0	0	0	0	0	0	4
chr17_75508285_75506305_-1980	chr17	75506304	75508285	-	na	1	0	0	0	0	0	0	0	0	0	0	0	0	0	0	0	0	0	0	0	1
chr17_76304941_76287192_-17749	chr17	76287191	76304941	-	QRICH2	2	0	0	0	0	0	0	0	0	18	0	0	0	0	0	4	0	16	0	8	48
chr17_76744674_76738396_+6278	chr17	76738395	76744674	+	na	1	0	0	0	0	0	0	0	0	0	0	0	0	0	0	0	0	0	0	0	1
chr17_76776541_76767386_+9155	chr17	76767385	76776541	+	MFSD11	2	0	0	0	0	0	4	0	0	4	0	0	0	0	0	0	0	0	0	0	10
chr17_78698968_78692417_-6551	chr17	78692416	78698968	-	na	2	0	0	0	0	0	0	0	0	0	0	0	0	0	0	0	0	0	0	0	2
chr17_80791509_80619627_+171882	chr17	80619626	80791509	+	RPTOR	4	0	0	0	0	0	0	0	0	0	0	0	0	0	0	0	0	0	0	0	4
chr17_80791509_80625691_+165818	chr17	80625690	80791509	+	RPTOR	2	0	0	0	0	0	0	0	0	0	0	0	0	0	0	0	0	0	0	0	2
chr17_80791509_80730560_+60949	chr17	80730559	80791509	+	RPTOR	2	0	0	0	0	0	0	0	0	0	0	0	0	0	0	0	0	0	0	0	2
chr17_81694853_81693654_+1199	chr17	81693653	81694853	+	na	2	0	0	0	0	0	0	0	0	0	0	0	0	0	0	0	0	0	0	1	3
chr17_82772507_82756165_+16342	chr17	82756164	82772507	+	TBCD	4	0	0	0	0	0	0	0	0	0	4	0	4	0	0	0	0	0	0	0	12
chr17_82911789_82884145_+27644	chr17	82884144	82911789	+	TBCD	8	0	0	0	0	0	0	0	0	0	0	0	0	0	0	0	4	0	0	0	12
chr17_82903478_82884145_+19333	chr17	82884144	82903478	+	TBCD	8	0	0	4	0	0	0	12	0	6	0	0	0	0	16	0	0	0	0	0	46
chr17_82921577_82884145_+37432	chr17	82884144	82921577	+	TBCD	4	0	0	0	0	0	0	0	0	0	0	0	0	0	0	0	0	0	0	0	4
chr17_82900731_82884145_+16586	chr17	82884144	82900731	+	TBCD	6	0	0	0	0	0	0	0	0	0	0	0	0	0	0	0	0	0	0	0	6
chr17_82911789_82900651_+11138	chr17	82900650	82911789	+	TBCD	6	0	4	0	0	6	3	2	3	6	0	0	0	0	8	9	0	0	4	0	51
chr17_82911789_82905936_+5853	chr17	82905935	82911789	+	TBCD	2	0	0	0	0	2	0	12	2	0	0	0	0	0	13	10	0	2	2	0	45
chr18_204692_192842_+11850	chr18	192841	204692	+	USP14	2	0	0	0	0	0	0	0	0	0	0	0	0	2	0	0	0	0	0	0	4
chr18_2131540_2059566_-71974	chr18	2059565	2131540	-	RP11-161I6.2	2	0	0	0	0	0	0	0	0	0	0	0	0	0	0	0	0	0	0	0	2
chr18_21044186_21008059_-36127	chr18	21008058	21044186	-	ROCK1	4	0	0	0	0	0	0	0	0	0	0	0	0	0	0	0	0	0	0	0	4
chr18_36160015_36141137_+18878	chr18	36141136	36160015	+	ELP2	2	0	0	0	0	0	0	0	0	0	0	0	0	0	0	0	2	0	2	2	8
chr18_46855615_46844054_-11561	chr18	46844053	46855615	-	PIAS2	2	0	0	0	0	0	0	0	0	0	0	0	0	0	0	0	0	0	0	0	2
chr18_47869436_47865059_-4377	chr18	47865058	47869436	-	SMAD2	4	0	0	0	0	0	0	0	0	0	0	0	0	0	0	0	0	0	0	0	4
chr18_48670744_48663752_+6992	chr18	48663751	48670744	+	na	1	0	0	0	0	0	0	0	0	0	0	0	0	0	0	0	0	0	0	0	1
chr18_51059916_51058125_+1791	chr18	51058124	51059916	+	SMAD4	2	0	0	0	0	0	0	0	0	0	0	2	0	0	0	0	0	0	0	0	4
chr18_57685115_57684036_-1079	chr18	57684035	57685115	-	na	2	0	0	0	0	0	0	0	0	0	0	0	0	0	0	0	0	0	0	0	2
chr18_58252054_58165788_+86266	chr18	58165787	58252054	+	NEDD4L	10	0	0	2	0	4	0	0	0	4	0	0	0	0	0	2	22	0	6	0	50
chr18_58932528_58929930_+2598	chr18	58929929	58932528	+	na	1	0	0	0	0	0	0	0	0	0	0	0	0	0	0	0	0	0	0	0	1
chr18_6312056_6213149_-98907	chr18	6213148	6312056	-	L3MBTL4	2	0	0	4	0	4	6	0	0	0	0	2	0	0	0	0	4	0	0	2	24
chr18_6312056_6215750_-96306	chr18	6215749	6312056	-	L3MBTL4	8	0	0	0	0	0	0	0	0	0	0	0	0	0	0	4	0	0	0	0	12
chr18_62268948_62244792_+24156	chr18	62244791	62268948	+	KIAA1468	2	0	0	0	0	0	0	0	0	0	0	0	0	0	0	0	0	0	0	0	2
chr18_9588853_9584721_-4132	chr18	9584720	9588853	-	na	2	0	0	0	0	0	0	0	0	0	0	0	0	0	0	0	0	0	0	0	2
chr19_10162748_10151398_-11350	chr19	10151397	10162748	-	DNMT1	2	0	0	0	0	0	0	0	0	0	0	0	0	0	0	0	0	0	0	0	2
chr19_1432690_1417500_+15190	chr19	1417499	1432690	+	na	2	0	0	0	0	0	0	0	0	0	0	0	0	0	0	0	0	0	0	0	2
chr19_32643631_32643123_-508	chr19	32643122	32643631	-	ANKRD27	6	0	0	0	0	0	0	0	0	2	0	0	0	4	0	0	0	0	0	0	12
chr19_32939885_32926190_-13695	chr19	32926189	32939885	-	CEP89	2	0	0	0	0	0	0	0	0	0	0	0	0	0	0	0	0	0	0	0	2
chr19_3435207_3425106_+10101	chr19	3425105	3435207	+	NFIC	2	0	0	4	0	0	0	2	8	0	0	4	0	0	0	0	0	0	0	0	20
chr19_34443911_34438645_+5266	chr19	34438644	34443911	+	UBA2	2	0	24	0	0	0	0	0	0	0	0	0	0	0	0	0	4	0	0	0	30
chr19_35259821_35258945_+876	chr19	35258944	35259821	+	na	2	0	0	0	0	0	0	0	0	0	0	0	0	0	0	0	0	0	0	0	2
chr19_38918813_38917724_-1089	chr19	38917723	38918813	-	CTC-360G5.8	6	0	0	0	0	0	0	8	0	0	0	0	0	4	0	0	0	2	0	0	20
chr19_39370125_39348288_+21837	chr19	39348287	39370125	+	na	2	0	0	0	0	0	0	0	0	0	0	0	0	0	0	0	0	0	0	0	2
chr19_4418076_4405912_+12164	chr19	4405911	4418076	+	na	1	0	0	0	0	0	0	0	0	0	0	0	0	0	0	0	0	0	0	0	1
chr19_44794281_44793474_+807	chr19	44793473	44794281	+	CBLC	6	0	0	0	0	0	0	0	0	0	0	0	0	4	0	4	0	0	0	0	14
chr19_52730005_52728730_-1275	chr19	52728729	52730005	-	ZNF611	3	0	0	0	0	0	0	0	8	0	0	0	0	0	4	0	0	0	0	0	15
chr19_53385027_53380722_+4305	chr19	53380721	53385027	+	na	3	0	0	0	0	8	0	3	0	0	0	0	0	0	0	0	0	0	0	2	16
chr19_55103568_55098784_-4784	chr19	55098783	55103568	-	PPP1R12C	2	0	0	0	0	0	0	0	0	0	0	0	0	0	0	0	0	0	0	0	2
chr19_8474244_8455405_+18839	chr19	8455404	8474244	+	HNRNPM	6	0	0	0	0	0	0	2	0	2	0	0	0	0	0	0	0	0	0	0	10
chr19_8483211_8468774_+14437	chr19	8468773	8483211	+	HNRNPM	4	0	0	0	0	0	0	0	0	0	0	0	0	0	0	0	0	0	0	0	4
chr19_8474244_8468774_+5470	chr19	8468773	8474244	+	HNRNPM	4	0	0	0	0	0	0	2	0	10	0	0	0	0	0	0	2	0	0	0	18
chr19_8483204_8474167_+9037	chr19	8474166	8483204	+	na	1	0	0	0	0	0	0	0	0	0	0	0	0	0	0	0	0	0	0	0	1
chr19_9993806_9992827_-979	chr19	9992826	9993806	-	COL5A3	2	0	0	0	0	0	0	0	0	0	0	0	0	0	0	0	0	0	0	0	2
chr2_103405026_103400824_+4202	chr2	103400823	103405026	+	na	2	0	0	0	0	0	0	0	0	0	0	0	0	0	0	0	0	0	0	0	2
chr2_106166083_106122970_-43113	chr2	106122969	106166083	-	na	1	0	0	0	0	0	0	0	0	0	0	0	0	0	0	0	0	0	0	0	1
chr2_106166083_106158058_-8025	chr2	106158057	106166083	-	UXS1	10	0	0	0	0	0	0	0	0	0	0	0	0	0	0	0	0	0	8	0	18
chr2_110841405_110768368_+73037	chr2	110768367	110841405	+	ACOXL	2	0	0	0	0	0	0	0	0	0	0	0	0	0	0	0	0	0	0	0	2
chr2_111049288_110963624_+85664	chr2	110963623	111049288	+	na	1	0	0	0	0	0	0	0	0	0	0	0	0	0	0	0	0	0	0	0	1
chr2_119882623_119877323_+5300	chr2	119877322	119882623	+	PTPN4	6	0	0	0	0	0	0	0	0	6	0	0	0	0	0	0	0	0	0	0	12
chr2_121469960_121409024_-60936	chr2	121409023	121469960	-	CLASP1	2	0	0	0	0	0	0	0	0	0	0	0	0	0	0	0	0	0	0	0	2
chr2_122236310_122233767_+2543	chr2	122233766	122236310	+	na	1	0	0	0	0	0	0	0	0	0	0	0	0	0	0	4	2	0	0	0	7
chr2_127290273_127271336_-18937	chr2	127271335	127290273	-	na	5	0	0	0	0	0	0	0	0	0	0	0	0	0	0	0	0	0	0	0	5
chr2_135638655_135631718_+6937	chr2	135631717	135638655	+	R3HDM1	4	0	0	0	0	0	0	0	0	0	0	0	0	0	0	0	0	0	0	0	4
chr2_135680324_135631718_+48606	chr2	135631717	135680324	+	R3HDM1	4	0	0	0	0	0	0	0	0	0	4	0	0	0	0	0	0	0	0	0	8
chr2_147391995_147389773_-2222	chr2	147389772	147391995	-	na	2	0	0	0	0	0	0	0	0	0	0	0	0	0	0	0	0	0	0	0	2
chr2_148233395_148178700_+54695	chr2	148178699	148233395	+	MBD5	6	0	0	0	0	0	0	0	0	4	0	0	0	0	0	0	0	0	0	0	10
chr2_153337780_153332574_+5206	chr2	153332573	153337780	+	na	1	0	0	0	0	0	0	0	0	0	0	0	0	0	0	0	0	0	0	0	1
chr2_15558634_15553426_-5208	chr2	15553425	15558634	-	NBAS	12	0	0	0	0	0	0	0	0	0	0	0	4	0	0	0	0	0	2	0	18
chr2_156228004_156225717_-2287	chr2	156225716	156228004	-	na	2	0	0	0	0	0	0	0	0	0	0	0	0	0	0	0	0	0	0	0	2
chr2_158621421_158457153_+164268	chr2	158457152	158621421	+	na	1	0	0	0	0	0	0	0	0	0	0	0	0	0	0	0	0	0	0	0	1
chr2_159259843_159254456_-5387	chr2	159254455	159259843	-	WDSUB1	2	0	0	0	0	0	0	0	0	0	0	0	0	0	0	0	0	0	0	0	2
chr2_159764674_159729076_+35598	chr2	159729075	159764674	+	2017-03-07	4	0	0	0	0	0	0	0	0	0	0	0	0	0	0	0	0	0	0	0	4
chr2_165936991_165880679_-56312	chr2	165880678	165936991	-	na	2	0	0	0	0	0	0	0	0	0	0	0	0	0	0	0	0	0	0	0	2
chr2_168183602_168012634_-170968	chr2	168012633	168183602	-	STK39	4	0	0	0	0	0	0	0	0	0	0	0	0	0	0	0	0	0	0	0	4
chr2_172565073_172562220_+2853	chr2	172562219	172565073	+	na	4	0	0	0	0	0	2	0	0	0	0	0	0	0	0	0	0	0	0	0	6
chr2_172566933_172562220_+4713	chr2	172562219	172566933	+	PDK1	8	0	0	0	0	0	0	0	0	0	0	0	2	0	0	0	0	0	0	2	12
chr2_172985493_172960760_+24733	chr2	172960759	172985493	+	RAPGEF4	2	0	0	0	0	0	0	0	0	0	0	0	0	0	0	0	0	0	0	0	2
chr2_172990925_172960760_+30165	chr2	172960759	172990925	+	RAPGEF4	2	0	0	0	0	0	0	0	0	0	0	0	0	0	0	0	0	0	0	0	2
chr2_176328912_176296860_+32052	chr2	176296859	176328912	+	MTX2	20	0	0	0	0	0	6	0	0	0	0	0	0	0	0	0	0	0	0	0	26
chr2_176337577_176296860_+40717	chr2	176296859	176337577	+	MTX2	2	0	0	0	0	6	0	0	0	2	0	0	0	0	0	0	0	0	2	0	12
chr2_178542361_178535732_+6629	chr2	178535731	178542361	+	na	4	0	0	0	0	0	0	0	0	0	0	1	0	0	0	0	0	0	0	0	5
chr2_186099830_186081330_-18500	chr2	186081329	186099830	-	LINC01473	8	0	0	2	0	0	0	2	4	0	0	0	0	0	0	0	0	0	0	0	16
chr2_189744788_189667895_+76893	chr2	189667894	189744788	+	na	1	0	0	0	0	0	0	0	0	0	0	0	0	0	0	0	0	0	0	0	1
chr2_190573419_190568073_+5346	chr2	190568072	190573419	+	na	1	0	0	0	0	0	0	0	0	0	1	0	0	0	0	0	0	0	0	0	2
chr2_196701180_196656633_+44547	chr2	196656632	196701180	+	na	3	0	0	0	0	0	0	0	0	0	0	0	0	0	0	0	0	0	0	0	3
chr2_196902742_196875746_-26996	chr2	196875745	196902742	-	PGAP1	8	0	0	0	0	0	0	0	0	0	0	0	0	0	0	0	0	0	0	0	8
chr2_196920150_196890828_-29322	chr2	196890827	196920150	-	PGAP1	2	0	0	0	0	0	0	0	0	0	0	0	0	0	0	0	0	0	0	0	2
chr2_200419496_200329431_+90065	chr2	200329430	200419496	+	na	1	0	0	0	0	0	2	0	0	0	0	0	0	0	0	1	0	0	0	0	4
chr2_200440784_200329431_+111353	chr2	200329430	200440784	+	na	1	0	0	0	0	0	0	0	0	0	0	0	0	0	0	0	0	0	1	0	2
chr2_201024039_201016991_-7048	chr2	201016990	201024039	-	FAM126B	4	0	0	0	0	0	0	0	0	0	0	0	0	0	0	0	0	0	0	2	6
chr2_201604697_201545543_-59154	chr2	201545542	201604697	-	ALS2CR11	4	0	0	0	0	0	0	0	0	0	0	0	0	0	0	0	4	0	0	0	8
chr2_201768945_201760881_-8064	chr2	201760880	201768945	-	ALS2	2	0	0	0	0	0	0	0	0	0	0	0	0	0	0	0	0	0	2	0	4
chr2_202844906_202825695_-19211	chr2	202825694	202844906	-	ICA1L	2	0	0	0	0	0	0	0	0	0	0	0	0	0	0	0	0	0	0	0	2
chr2_208348023_208345111_+2912	chr2	208345110	208348023	+	PIKFYVE	6	0	0	6	2	0	0	4	0	8	6	2	0	0	0	0	0	0	0	4	38
chr2_214797117_214745067_-52050	chr2	214745066	214797117	-	BARD1	10	0	0	0	0	0	4	8	0	4	8	0	6	10	0	0	0	0	0	0	50
chr2_214797117_214752447_-44670	chr2	214752446	214797117	-	BARD1	2	0	0	0	0	8	2	8	0	4	8	12	6	4	0	2	18	0	8	10	92
chr2_214797117_214780560_-16557	chr2	214780559	214797117	-	BARD1	2	0	0	0	0	0	16	4	0	6	0	0	0	0	0	0	2	0	0	0	30
chr2_214797117_214792297_-4820	chr2	214792296	214797117	-	na	2	0	0	0	0	0	0	0	0	0	0	6	0	0	0	0	0	0	0	0	8
chr2_220753768_220740284_+13484	chr2	220740283	220753768	+	na	1	0	0	0	0	0	0	0	0	0	0	0	0	0	0	0	0	0	0	0	1
chr2_222934687_222887830_+46857	chr2	222887829	222934687	+	ACSL3	4	0	0	0	0	0	0	0	0	0	0	0	0	0	0	0	0	0	0	0	4
chr2_222909150_222887830_+21320	chr2	222887829	222909150	+	ACSL3	2	0	0	0	0	0	0	0	0	2	0	0	0	0	0	8	0	0	2	0	14
chr2_231087181_231075511_+11670	chr2	231075510	231087181	+	PSMD1	2	0	0	0	2	4	10	2	0	4	0	10	8	4	0	0	2	0	4	12	64
chr2_231296253_231272955_+23298	chr2	231272954	231296253	+	ARMC9	2	0	0	0	0	0	0	0	0	0	0	0	0	0	0	0	0	0	0	0	2
chr2_233277673_233270002_+7671	chr2	233270001	233277673	+	ATG16L1	6	0	0	0	0	0	0	0	0	0	0	0	0	0	0	0	0	0	0	0	6
chr2_235807331_235750354_+56977	chr2	235750353	235807331	+	AGAP1	4	0	0	0	0	0	0	0	0	0	0	0	0	0	0	0	0	0	0	0	4
chr2_23977075_23958301_+18774	chr2	23958300	23977075	+	UBXN2A	4	0	0	0	0	0	0	0	0	0	0	0	0	0	0	0	0	0	0	0	4
chr2_240007370_239990074_-17296	chr2	239990073	240007370	-	NDUFA10	2	36	24	26	4	8	12	6	10	20	14	4	12	2	6	38	12	0	12	18	266
chr2_241169867_241153476_+16391	chr2	241153475	241169867	+	na	1	0	0	0	0	0	0	0	0	0	0	0	0	0	0	0	0	0	0	0	1
chr2_241268541_241262711_-5830	chr2	241262710	241268541	-	na	1	0	0	0	0	0	0	0	0	0	0	0	0	0	0	0	0	0	0	0	1
chr2_241484331_241475857_+8474	chr2	241475856	241484331	+	FARP2	2	0	0	0	0	0	0	0	0	0	0	0	0	0	0	0	0	0	0	0	2
chr2_24303862_24286212_-17650	chr2	24286211	24303862	-	ITSN2	4	0	0	0	0	0	0	2	0	0	0	0	0	0	0	0	0	0	0	0	6
chr2_24762776_24726589_+36187	chr2	24726588	24762776	+	NCOA1	2	0	0	0	0	0	0	0	0	0	0	0	0	0	0	0	0	0	0	0	2
chr2_28045799_27894616_+151183	chr2	27894615	28045799	+	na	1	0	0	0	0	0	0	0	0	0	0	0	0	0	0	0	0	0	0	0	1
chr2_31405964_31397668_-8296	chr2	31397667	31405964	-	XDH	4	0	0	0	0	0	0	0	0	0	0	0	0	0	0	0	0	0	0	0	4
chr2_32128479_32087492_+40987	chr2	32087491	32128479	+	SPAST	2	0	0	0	0	0	0	0	0	0	0	0	0	0	0	0	0	0	0	0	2
chr2_32147258_32136563_+10695	chr2	32136562	32147258	+	SPAST	6	0	0	0	0	0	0	0	0	0	0	0	0	0	0	0	0	0	0	0	6
chr2_32209561_32197344_+12217	chr2	32197343	32209561	+	SLC30A6	4	0	0	0	0	0	0	0	0	0	0	0	0	0	0	0	0	0	2	0	6
chr2_35096009_35093279_-2730	chr2	35093278	35096009	-	na	1	0	0	0	0	0	0	0	0	0	0	0	0	0	0	0	0	0	0	0	1
chr2_37272432_37267430_-5002	chr2	37267429	37272432	-	PRKD3	2	0	0	0	0	0	0	0	0	0	0	0	0	0	0	0	0	0	0	0	2
chr2_38881578_38880179_+1399	chr2	38880178	38881578	+	na	2	0	0	0	0	0	0	0	0	0	0	0	0	0	0	0	0	0	0	0	2
chr2_39309519_39292773_-16746	chr2	39292772	39309519	-	na	1	0	0	0	0	0	1	0	0	0	0	0	0	0	0	0	0	0	0	0	2
chr2_39337581_39331917_-5664	chr2	39331916	39337581	-	MAP4K3	32	0	0	0	0	0	0	4	0	6	0	4	2	0	8	12	0	0	12	0	80
chr2_44715353_44704283_+11070	chr2	44704282	44715353	+	CAMKMT	4	4	2	26	0	0	0	0	0	0	0	0	0	0	0	6	8	0	0	2	52
chr2_47823360_47822218_-1142	chr2	47822217	47823360	-	FBXO11	4	0	0	0	0	0	0	0	2	0	0	0	0	0	0	0	0	0	0	0	6
chr2_53926023_53885690_-40333	chr2	53885689	53926023	-	PSME4	6	0	0	0	0	0	0	0	0	0	0	0	0	0	0	0	0	0	0	0	6
chr2_58222042_58198594_-23448	chr2	58198593	58222042	-	FANCL	2	0	0	0	0	0	0	0	0	0	0	0	0	0	0	0	0	0	0	0	2
chr2_58232112_58198594_-33518	chr2	58198593	58232112	-	FANCL	58	0	10	12	2	4	2	8	0	36	0	10	0	20	4	10	16	16	34	0	242
chr2_61222663_61214060_-8603	chr2	61214059	61222663	-	na	2	0	0	0	0	0	0	0	0	0	0	0	0	0	0	0	0	0	0	0	2
chr2_61333971_61325375_-8596	chr2	61325374	61333971	-	USP34	4	0	0	0	0	0	0	0	0	0	0	0	0	0	0	0	0	0	4	4	12
chr2_61395233_61378363_-16870	chr2	61378362	61395233	-	USP34	4	0	8	0	0	0	0	0	0	0	0	0	0	0	0	0	0	0	0	0	12
chr2_61883548_61872082_-11466	chr2	61872081	61883548	-	CCT4	4	0	0	0	0	0	0	0	0	4	0	0	0	2	0	0	0	0	0	0	10
chr2_63934013_63897496_-36517	chr2	63897495	63934013	-	VPS54	2	0	0	0	0	0	0	0	0	0	0	0	0	0	0	0	0	0	0	0	2
chr2_63944655_63933673_-10982	chr2	63933672	63944655	-	VPS54	2	0	0	0	0	0	0	0	0	0	0	0	0	0	0	0	0	0	0	0	2
chr2_63981887_63968957_-12930	chr2	63968956	63981887	-	VPS54	2	0	0	0	0	0	0	0	0	0	0	0	0	0	0	0	0	0	0	0	2
chr2_69363670_69345904_-17766	chr2	69345903	69363670	-	GFPT1	2	0	0	2	0	0	4	0	0	2	0	0	0	0	0	0	0	0	0	0	10
chr2_71370005_71355719_+14286	chr2	71355718	71370005	+	na	3	0	0	0	0	0	0	0	0	0	0	0	1	0	0	0	0	0	0	3	7
chr2_71380565_71363153_+17412	chr2	71363152	71380565	+	ZNF638	4	0	0	0	0	2	0	0	0	0	0	0	4	0	0	8	2	0	0	4	24
chr2_71418639_71396141_+22498	chr2	71396140	71418639	+	ZNF638	3	0	0	8	0	0	0	0	0	0	0	0	0	0	10	8	2	0	2	0	33
chr2_72733118_72731007_-2111	chr2	72731006	72733118	-	EXOC6B	4	0	0	4	0	0	0	0	0	0	0	0	4	0	0	0	4	0	4	20	40
chr2_86121594_86116530_+5064	chr2	86116529	86121594	+	PTCD3	2	0	0	0	0	0	0	0	0	0	0	0	0	0	0	0	0	0	0	0	2
chr2_99371730_99369392_+2338	chr2	99369391	99371730	+	na	1	0	0	0	0	0	0	0	0	0	0	0	0	0	0	0	0	0	0	0	1
chr20_13580981_13528446_-52535	chr20	13528445	13580981	-	TASP1	2	0	0	0	0	0	0	0	0	0	0	0	0	0	0	0	0	0	0	0	2
chr20_290307_223974_-66333	chr20	223973	290307	-	C20orf96	2	0	0	0	0	0	0	0	0	0	0	0	0	0	0	0	0	0	0	0	2
chr20_25441776_25418105_+23671	chr20	25418104	25441776	+	GINS1	4	0	0	0	0	0	0	0	0	0	0	0	0	0	0	0	0	0	0	0	4
chr20_3326281_3322217_-4064	chr20	3322216	3326281	-	na	1	0	0	0	0	0	0	0	0	0	0	0	0	0	0	0	0	0	0	0	1
chr20_34424525_34408651_+15874	chr20	34408650	34424525	+	na	1	0	0	0	0	0	0	0	0	0	0	0	0	0	2	0	0	0	0	0	3
chr20_35384133_35366557_-17576	chr20	35366556	35384133	-	UQCC1	2	0	0	6	0	0	12	4	0	0	0	0	0	4	0	6	0	0	4	6	44
chr20_35658982_35653528_-5454	chr20	35653527	35658982	-	CPNE1	4	0	0	0	2	0	4	0	0	12	0	4	8	4	0	0	0	0	0	0	38
chr20_37068186_37065424_-2762	chr20	37065423	37068186	-	RBL1	8	0	0	0	0	2	0	0	0	0	0	0	0	0	0	0	2	0	2	0	14
chr20_3805058_3800288_+4770	chr20	3800287	3805058	+	CDC25B	2	0	0	0	0	0	0	0	0	0	0	0	0	0	0	0	0	0	0	0	2
chr20_38541192_38531167_+10025	chr20	38531166	38541192	+	RALGAPB	2	0	0	0	0	0	0	0	0	0	0	0	0	0	0	0	0	0	0	0	2
chr20_38994880_38983699_+11181	chr20	38983698	38994880	+	DHX35	4	0	0	0	0	0	0	0	8	0	4	0	0	0	0	0	0	0	0	4	20
chr20_41551360_41533050_-18310	chr20	41533049	41551360	-	CHD6	14	12	16	6	0	14	0	20	0	10	0	12	0	10	0	20	0	0	0	10	144
chr20_47347926_47220258_-127668	chr20	47220257	47347926	-	ZMYND8	2	0	3	0	0	0	0	0	0	0	0	0	0	0	0	0	0	0	0	0	5
chr20_47347926_47262288_-85638	chr20	47262287	47347926	-	na	1	0	0	0	0	0	0	0	0	0	0	0	0	0	0	0	0	0	0	0	1
chr20_47347926_47290187_-57739	chr20	47290186	47347926	-	na	1	0	0	0	0	0	0	0	0	0	0	0	0	0	1	0	0	0	0	0	2
chr20_48963898_48941199_+22699	chr20	48941198	48963898	+	ARFGEF2	2	0	0	0	0	0	0	0	0	0	0	0	0	0	0	0	0	0	0	0	2
chr20_51697482_51689064_-8418	chr20	51689063	51697482	-	ATP9A	2	0	0	0	0	0	0	0	0	0	0	0	0	0	0	0	0	0	0	0	2
chr20_59915199_59867711_-47488	chr20	59867710	59915199	-	SYCP2	4	0	0	0	0	0	0	0	0	0	0	0	0	0	0	0	0	0	0	0	4
chr20_6094988_6085066_-9922	chr20	6085065	6094988	-	FERMT1	3	0	0	0	0	0	0	0	0	0	0	0	0	0	0	0	0	0	0	0	3
chr20_8010315_7996026_-14289	chr20	7996025	8010315	-	TMX4	4	0	4	2	2	2	0	0	0	8	0	4	0	0	0	2	0	0	0	0	28
chr21_15766141_15762891_+3250	chr21	15762890	15766141	+	na	1	0	0	0	0	0	0	0	0	0	0	0	0	0	0	0	0	2	1	1	5
chr21_33624760_33621996_-2764	chr21	33621995	33624760	-	CRYZL1	4	0	0	0	0	0	0	0	0	0	0	0	0	0	0	0	0	0	0	0	4
chr21_36260732_36247517_+13215	chr21	36247516	36260732	+	DOPEY2	8	0	0	0	0	0	8	0	0	0	0	12	0	0	0	0	0	0	0	0	28
chr21_36289206_36280285_+8921	chr21	36280284	36289206	+	DOPEY2	2	0	0	0	0	0	0	0	0	0	0	0	0	0	0	0	0	0	0	0	2
chr21_36293575_36280285_+13290	chr21	36280284	36293575	+	DOPEY2	4	0	0	2	0	0	0	0	0	0	0	0	0	0	0	0	0	0	0	2	8
chr21_37422652_37420299_+2353	chr21	37420298	37422652	+	na	1	0	0	0	0	0	0	0	0	0	0	0	0	0	0	0	0	0	0	0	1
chr21_42754064_42686192_+67872	chr21	42686191	42754064	+	PDE9A	4	0	0	0	0	0	0	0	0	0	0	0	0	0	0	0	0	0	0	0	4
chr21_43750545_43734069_+16476	chr21	43734068	43750545	+	na	1	0	0	0	0	0	0	0	0	0	0	0	0	0	0	0	0	0	0	0	1
chr21_45755452_45735392_+20060	chr21	45735391	45755452	+	na	1	0	0	0	0	0	0	0	0	0	0	0	0	0	0	0	0	0	0	0	1
chr21_45760441_45735392_+25049	chr21	45735391	45760441	+	PCBP3	3	0	0	0	0	0	0	0	0	0	0	0	0	0	0	0	0	0	0	0	3
chr22_20094795_20091435_+3360	chr22	20091434	20094795	+	DGCR8	4	0	0	0	0	0	0	0	0	0	0	0	2	0	0	0	0	0	0	0	6
chr22_21675115_21669913_+5202	chr22	21669912	21675115	+	na	2	0	0	0	3	0	1	3	0	1	3	1	0	1	0	0	1	0	3	0	19
chr22_31768863_31758546_+10317	chr22	31758545	31768863	+	DEPDC5	10	0	4	0	0	4	2	8	0	4	0	0	0	2	0	2	0	0	4	0	40
chr22_33006824_32980645_-26179	chr22	32980644	33006824	-	SYN3	10	0	0	0	0	0	0	0	0	0	0	0	0	0	0	0	0	0	0	0	10
chr22_38495046_38493710_-1336	chr22	38493709	38495046	-	DDX17	2	0	0	4	8	0	2	0	0	2	4	0	0	4	0	0	0	12	0	0	38
chr22_38568289_38552666_-15623	chr22	38552665	38568289	-	DMC1	6	0	0	0	0	0	0	0	0	0	0	0	0	8	4	0	0	0	0	4	22
chr22_41339191_41338313_+878	chr22	41338312	41339191	+	ZC3H7B	4	0	24	0	0	0	0	0	0	0	8	0	0	0	12	0	0	0	4	0	52
chr22_45718493_45700282_+18211	chr22	45700281	45718493	+	ATXN10	2	0	10	0	0	0	0	0	0	0	0	0	0	0	0	0	0	0	0	0	12
chr22_50595262_50586530_+8732	chr22	50586529	50595262	+	na	1	0	0	0	0	0	0	0	0	0	0	0	0	0	0	0	0	0	0	0	1
chr3_10150818_10146609_+4209	chr3	10146608	10150818	+	na	1	0	0	0	0	0	0	0	0	0	0	0	0	0	0	0	0	0	0	0	1
chr3_107733023_107710452_+22571	chr3	107710451	107733023	+	BBX	2	0	0	12	0	0	0	0	8	0	0	0	0	0	0	4	2	0	0	0	28
chr3_115071353_114710268_-361085	chr3	114710267	115071353	-	ZBTB20	2	0	0	0	0	0	0	0	0	0	0	0	0	0	0	0	0	0	0	0	2
chr3_119504021_119500695_+3326	chr3	119500694	119504021	+	TIMMDC1	2	0	18	6	4	0	24	10	8	0	0	0	6	0	0	2	8	0	0	0	88
chr3_121121704_121041700_+80004	chr3	121041699	121121704	+	STXBP5L	2	0	0	0	0	0	0	0	0	0	0	0	0	0	0	0	0	0	0	0	2
chr3_121233688_121205923_+27765	chr3	121205922	121233688	+	STXBP5L	2	0	0	0	0	0	0	0	0	0	0	0	0	0	0	0	0	0	0	0	2
chr3_126647296_126621742_-25554	chr3	126621741	126647296	-	TXNRD3	4	0	0	0	0	0	0	0	0	6	0	4	0	0	0	0	0	0	0	0	14
chr3_127662311_127660378_+1933	chr3	127660377	127662311	+	PODXL2	2	0	0	0	0	0	0	0	0	0	0	0	0	0	0	0	0	0	0	0	2
chr3_129469417_129463560_+5857	chr3	129463559	129469417	+	IFT122	4	0	0	8	0	0	6	2	0	0	4	0	0	0	4	0	2	0	0	4	34
chr3_136423044_136417885_-5159	chr3	136417884	136423044	-	STAG1	2	0	0	0	0	0	0	0	0	0	0	0	0	0	0	2	0	0	4	0	8
chr3_138532570_138500110_-32460	chr3	138500109	138532570	-	CEP70	4	0	0	4	0	0	0	2	2	2	0	4	0	0	0	2	0	0	2	0	22
chr3_138629156_138619711_+9445	chr3	138619710	138629156	+	FAIM	2	0	0	0	0	0	0	0	0	0	0	0	0	0	0	0	0	0	0	0	2
chr3_141540609_141512163_+28446	chr3	141512162	141540609	+	RASA2	4	0	8	8	4	0	2	18	0	4	2	0	0	0	4	4	4	0	8	2	72
chr3_142335509_142318592_-16917	chr3	142318591	142335509	-	XRN1	2	0	0	0	0	0	0	0	0	0	0	0	0	0	0	0	0	0	0	0	2
chr3_142542703_142485140_-57563	chr3	142485139	142542703	-	na	1	0	0	0	0	0	0	0	0	0	0	0	0	0	0	0	0	0	0	0	1
chr3_146124229_146102755_-21474	chr3	146102754	146124229	-	na	2	0	0	0	0	0	0	0	0	0	0	0	0	0	0	0	0	0	0	0	2
chr3_146222092_146201035_-21057	chr3	146201034	146222092	-	na	2	0	0	0	0	0	0	0	0	0	0	0	0	0	0	0	0	0	0	0	2
chr3_151430380_151409243_+21137	chr3	151409242	151430380	+	MED12L	2	0	0	0	0	0	0	2	0	0	0	0	0	0	0	0	0	0	0	0	4
chr3_154311674_154284583_-27091	chr3	154284582	154311674	-	DHX36	8	0	0	0	0	0	0	0	0	0	0	0	0	0	0	4	0	0	0	0	12
chr3_172133546_172081363_+52183	chr3	172081362	172133546	+	na	1	0	0	1	1	2	0	0	0	2	0	2	0	0	0	0	0	0	0	0	9
chr3_176644123_176626257_-17866	chr3	176626256	176644123	-	na	2	0	0	0	0	0	0	0	0	0	0	0	0	0	0	0	0	0	0	0	2
chr3_177332294_177321429_+10865	chr3	177321428	177332294	+	na	1	0	0	0	0	0	0	0	0	0	0	0	0	0	0	0	0	0	0	0	1
chr3_182842117_182836388_+5729	chr3	182836387	182842117	+	na	2	0	0	0	0	0	0	0	0	0	0	0	0	0	0	0	0	0	0	0	2
chr3_184920198_184839698_+80500	chr3	184839697	184920198	+	na	1	0	0	0	0	0	0	0	0	0	0	0	0	0	0	0	0	0	0	0	1
chr3_184983094_184913519_+69575	chr3	184913518	184983094	+	VPS8	2	0	0	0	0	0	0	0	0	0	0	0	0	0	0	0	0	0	0	0	2
chr3_184928533_184924862_+3671	chr3	184924861	184928533	+	VPS8	4	0	0	4	0	0	0	2	0	0	0	0	0	0	0	0	0	0	0	2	12
chr3_184966713_184924862_+41851	chr3	184924861	184966713	+	VPS8	2	0	0	0	0	0	0	0	0	0	0	0	0	0	0	0	0	0	0	0	2
chr3_196077122_196067518_-9604	chr3	196067517	196077122	-	TFRC	4	0	0	0	0	0	0	0	0	0	0	0	0	0	0	0	0	0	0	0	4
chr3_196393619_196391813_-1806	chr3	196391812	196393619	-	UBXN7	4	0	0	0	0	0	2	0	12	8	0	0	0	0	4	4	0	0	11	4	49
chr3_196733815_196716858_+16957	chr3	196716857	196733815	+	na	2	0	0	0	0	0	0	1	0	0	0	0	0	0	0	0	0	0	0	0	3
chr3_197119530_197081051_-38479	chr3	197081050	197119530	-	na	2	0	0	0	0	0	0	0	0	0	0	0	0	0	0	0	0	0	0	0	2
chr3_197875775_197865423_+10352	chr3	197865422	197875775	+	LRCH3	8	0	6	10	0	11	2	20	8	26	6	14	10	10	4	18	10	0	4	10	177
chr3_28028603_28010470_-18133	chr3	28010469	28028603	-	na	2	0	0	0	0	0	0	0	0	0	0	0	0	0	0	0	0	0	0	0	2
chr3_29698618_29640812_+57806	chr3	29640811	29698618	+	na	1	0	0	0	0	0	0	0	0	0	0	0	0	0	0	0	0	0	0	0	1
chr3_37299371_37286014_+13357	chr3	37286013	37299371	+	GOLGA4	4	0	0	0	0	0	0	0	0	0	0	0	0	0	0	0	0	0	0	0	4
chr3_41754488_41715237_-39251	chr3	41715236	41754488	-	ULK4	2	0	0	0	2	0	0	6	0	0	0	0	0	0	0	0	0	0	0	0	10
chr3_41717861_41715237_-2624	chr3	41715236	41717861	-	ULK4	4	0	0	0	0	0	0	0	0	0	0	0	2	0	0	0	0	0	0	0	6
chr3_43343478_43299754_+43724	chr3	43299753	43343478	+	SNRK	4	0	0	0	0	0	0	0	0	0	0	0	0	0	0	0	0	0	0	0	4
chr3_43303792_43299754_+4038	chr3	43299753	43303792	+	SNRK	2	0	6	0	0	0	22	8	4	14	0	0	4	0	6	10	6	0	4	8	94
chr3_47638780_47622207_-16573	chr3	47622206	47638780	-	SMARCC1	2	0	0	2	0	0	0	0	0	2	0	0	0	0	0	0	0	0	0	0	6
chr3_47676782_47670658_-6124	chr3	47670657	47676782	-	SMARCC1	4	0	0	0	0	0	0	8	0	0	0	0	0	0	4	0	0	0	0	0	16
chr3_47729094_47670658_-58436	chr3	47670657	47729094	-	SMARCC1	2	0	0	0	0	0	0	0	0	0	0	0	0	0	0	0	0	0	0	0	2
chr3_48550234_48543580_-6654	chr3	48543579	48550234	-	PFKFB4	2	0	2	0	0	0	0	2	0	0	0	0	0	0	0	0	0	0	0	0	6
chr3_48794049_48772955_-21094	chr3	48772954	48794049	-	PRKAR2A	2	0	0	0	0	0	0	0	0	2	0	0	0	0	0	0	0	0	0	0	4
chr3_50075330_50054335_+20995	chr3	50054334	50075330	+	RBM6	2	0	0	0	0	0	0	0	0	0	0	0	0	0	0	0	0	0	0	0	2
chr3_50058562_50054335_+4227	chr3	50054334	50058562	+	RBM6	2	0	0	0	0	0	0	0	0	8	0	0	4	0	0	0	0	0	0	4	18
chr3_50062108_50060956_+1152	chr3	50060955	50062108	+	RBM6	4	0	0	2	0	0	0	0	0	0	2	0	0	2	0	0	0	0	0	0	10
chr3_50253184_50252100_+1084	chr3	50252099	50253184	+	na	1	0	2	0	0	0	0	2	0	4	0	2	2	0	0	4	0	0	0	0	17
chr3_52928341_52916150_-12191	chr3	52916149	52928341	-	SFMBT1	6	0	0	0	0	2	0	0	0	0	0	0	0	0	0	0	0	0	0	0	8
chr3_52928341_52918484_-9857	chr3	52918483	52928341	-	SFMBT1	6	0	0	0	0	0	0	2	0	0	2	0	0	4	0	0	0	0	0	0	14
chr3_57267792_57242856_+24936	chr3	57242855	57267792	+	APPL1	2	0	0	0	0	0	0	0	0	16	0	0	6	0	0	0	6	0	0	2	32
chr3_57672438_57657680_-14758	chr3	57657679	57672438	-	DENND6A	2	0	0	0	0	2	0	0	0	4	0	0	0	0	0	0	4	0	0	2	14
chr3_57909150_57896247_+12903	chr3	57896246	57909150	+	SLMAP	2	0	0	0	0	0	0	0	0	0	0	0	0	0	0	0	0	0	0	0	2
chr3_61623555_61615276_+8279	chr3	61615275	61623555	+	na	1	0	0	0	1	0	0	0	0	0	0	0	2	0	0	0	0	0	0	0	4
chr3_63913225_63912588_+637	chr3	63912587	63913225	+	ATXN7	2	2	18	0	2	6	0	2	2	0	10	4	0	14	2	4	0	12	12	0	92
chr3_65401470_65361199_-40271	chr3	65361198	65401470	-	MAGI1	2	0	0	0	0	0	0	0	0	0	0	6	0	0	0	0	0	0	0	0	8
chr3_65442849_65391142_-51707	chr3	65391141	65442849	-	MAGI1	6	0	0	0	0	4	0	0	0	0	0	0	0	0	0	0	0	0	2	0	12
chr3_78990807_78938601_-52206	chr3	78938600	78990807	-	na	2	0	0	0	0	0	0	0	0	0	0	0	0	0	0	0	0	0	0	0	2
chr3_8913720_8890389_-23331	chr3	8890388	8913720	-	na	1	0	0	0	0	0	0	0	0	0	0	0	0	0	0	0	0	0	0	0	1
chr3_8948570_8935871_-12699	chr3	8935870	8948570	-	RAD18	3	0	0	0	0	0	0	0	0	2	0	0	2	0	4	4	0	0	0	0	15
chr3_98773983_98768430_+5553	chr3	98768429	98773983	+	ST3GAL6	4	0	0	0	0	4	4	0	0	4	0	4	0	0	0	0	0	0	0	0	20
chr4_101109078_101080532_-28546	chr4	101080531	101109078	-	PPP3CA	2	0	0	0	0	0	0	0	0	0	0	0	0	0	0	0	0	0	0	0	2
chr4_105434161_105396249_-37912	chr4	105396248	105434161	-	PPA2	2	0	0	0	0	0	0	0	0	0	0	0	0	0	0	0	0	0	0	0	2
chr4_113318620_113302767_+15853	chr4	113302766	113318620	+	ANK2	2	0	0	0	0	0	0	0	0	0	0	0	0	0	0	0	0	0	0	0	2
chr4_118133609_118125992_-7617	chr4	118125991	118133609	-	na	1	0	0	0	0	0	0	0	0	0	0	0	0	0	0	0	0	0	0	0	1
chr4_119164394_119128595_+35799	chr4	119128594	119164394	+	na	1	0	0	0	0	0	0	0	0	0	0	0	0	0	0	0	0	0	0	0	1
chr4_129082373_129039041_-43332	chr4	129039040	129082373	-	SCLT1	3	0	0	0	0	0	0	0	0	0	0	0	0	0	0	0	0	0	0	0	3
chr4_129749720_129696292_-53428	chr4	129696291	129749720	-	na	2	0	0	0	0	0	0	0	0	0	0	0	0	0	0	0	0	0	0	0	2
chr4_139073567_139067684_-5883	chr4	139067683	139073567	-	ELF2	4	0	0	0	0	4	0	0	0	0	0	0	0	0	0	0	0	0	0	4	12
chr4_142124760_142108093_-16667	chr4	142108092	142124760	-	INPP4B	8	0	0	0	0	0	0	0	0	0	0	0	0	0	0	0	0	0	0	0	8
chr4_142405324_142260492_-144832	chr4	142260491	142405324	-	INPP4B	2	0	0	0	0	0	0	0	0	0	0	0	0	0	0	0	0	0	0	0	2
chr4_145849561_145845956_-3605	chr4	145845955	145849561	-	ZNF827	2	0	0	4	20	0	0	4	0	8	0	0	0	0	0	0	0	16	12	6	72
chr4_146517120_146503849_-13271	chr4	146503848	146517120	-	SLC10A7	2	0	0	0	0	0	0	0	0	0	0	0	2	0	0	0	0	0	0	0	4
chr4_150808398_150761783_-46615	chr4	150761782	150808398	-	LRBA	2	0	0	0	4	0	2	2	2	14	0	2	6	0	0	0	10	0	4	7	55
chr4_150808398_150798081_-10317	chr4	150798080	150808398	-	LRBA	2	0	0	0	0	0	0	0	12	8	0	0	0	0	0	0	6	0	4	0	32
chr4_150896456_150851885_-44571	chr4	150851884	150896456	-	LRBA	2	0	0	0	0	0	0	0	0	0	0	0	0	0	0	0	0	0	0	0	2
chr4_152469988_152411303_-58685	chr4	152411302	152469988	-	na	2	0	0	0	0	0	0	0	1	1	0	0	1	0	0	1	0	5	0	2	13
chr4_161510421_161455004_-55417	chr4	161455003	161510421	-	na	2	0	0	0	0	0	0	0	0	0	0	0	0	0	0	0	0	0	0	0	2
chr4_169590809_169580842_-9967	chr4	169580841	169590809	-	NEK1	2	0	8	0	0	0	2	0	0	0	0	0	0	0	0	0	2	0	0	0	14
chr4_18988373_18968580_-19793	chr4	18968579	18988373	-	na	1	0	0	0	0	0	0	0	0	0	0	0	0	0	0	0	0	0	0	0	1
chr4_25333988_25333183_+805	chr4	25333182	25333988	+	ZCCHC4	8	0	10	0	8	2	4	2	0	6	0	6	2	0	0	4	12	0	4	0	68
chr4_25776360_25757534_-18826	chr4	25757533	25776360	-	SEL1L3	2	0	0	0	0	0	0	2	0	0	0	0	0	0	0	0	0	0	0	0	4
chr4_26640187_26613169_+27018	chr4	26613168	26640187	+	TBC1D19	2	0	0	0	0	0	0	0	0	0	0	0	0	0	0	0	0	0	0	0	2
chr4_26720125_26620613_+99512	chr4	26620612	26720125	+	na	1	0	0	0	0	0	0	0	0	0	0	0	0	0	0	0	0	0	0	0	1
chr4_2827267_2823009_+4258	chr4	2823008	2827267	+	na	1	0	0	0	0	0	0	0	0	0	0	0	0	0	0	0	0	0	0	0	1
chr4_34125862_34121083_-4779	chr4	34121082	34125862	-	na	1	0	0	0	0	0	0	0	0	0	0	0	0	0	0	0	0	0	0	0	1
chr4_36214480_36210390_-4090	chr4	36210389	36214480	-	ARAP2	4	0	0	0	0	0	8	0	0	0	12	0	0	0	0	2	0	0	2	0	28
chr4_40124205_40119932_+4273	chr4	40119931	40124205	+	N4BP2	2	0	0	0	0	0	6	0	0	0	0	0	4	0	0	2	0	0	0	0	14
chr4_42579863_42574619_-5244	chr4	42574618	42579863	-	ATP8A1	2	0	0	0	0	0	0	0	0	0	0	0	0	0	0	0	0	0	0	0	2
chr4_48603388_48580865_-22523	chr4	48580864	48603388	-	FRYL	2	0	0	0	0	0	0	0	0	0	0	0	0	0	0	0	0	0	0	0	2
chr4_51886638_51863437_+23201	chr4	51863436	51886638	+	DCUN1D4	4	0	0	0	0	0	0	0	4	0	0	0	2	0	0	0	3	0	0	0	13
chr4_52631144_52610541_-20603	chr4	52610540	52631144	-	USP46	2	0	0	0	0	0	0	0	0	0	0	0	0	0	0	0	0	0	0	0	2
chr4_84293409_84148047_-145362	chr4	84148046	84293409	-	RP11-8L2.1	2	0	0	0	0	0	0	0	0	0	0	0	0	0	0	0	0	0	0	0	2
chr4_88658491_88649840_+8651	chr4	88649839	88658491	+	na	1	0	0	0	0	0	0	0	0	0	0	0	0	0	0	0	0	0	0	0	1
chr4_94586444_94573351_+13093	chr4	94573350	94586444	+	PDLIM5	3	6	38	3	30	10	8	4	26	8	0	15	7	9	3	4	2	8	8	7	199
chr5_10394143_10377798_+16345	chr5	10377797	10394143	+	2017-03-06	2	0	0	0	0	0	0	0	0	0	0	0	0	0	0	0	0	0	0	0	2
chr5_10394785_10386994_+7791	chr5	10386993	10394785	+	2017-03-06	8	0	0	0	0	0	0	0	0	0	0	0	0	0	0	0	0	0	0	0	8
chr5_105246366_105243293_-3073	chr5	105243292	105246366	-	na	4	0	0	0	0	0	0	0	0	0	0	0	0	0	0	0	0	0	0	0	4
chr5_122022407_122019260_+3147	chr5	122019259	122022407	+	SRFBP1	8	0	0	0	0	0	16	2	0	0	0	0	0	0	0	2	0	0	0	0	28
chr5_138328529_138319219_-9310	chr5	138319218	138328529	-	CDC25C	8	0	0	0	0	0	0	0	0	0	12	0	0	0	0	0	0	0	0	0	20
chr5_138386621_138381516_+5105	chr5	138381515	138386621	+	na	2	0	0	0	0	0	0	0	0	0	0	0	0	0	0	0	0	0	0	0	2
chr5_139623461_139614586_+8875	chr5	139614585	139623461	+	na	1	0	0	0	0	2	0	1	2	2	2	0	0	1	0	2	0	0	0	0	13
chr5_154034967_153997803_-37164	chr5	153997802	154034967	-	FAM114A2	2	0	0	8	2	14	6	4	0	16	0	20	2	0	4	0	2	0	0	4	84
chr5_157530883_157518823_-12060	chr5	157518822	157530883	-	ADAM19	4	0	0	0	0	0	0	0	0	0	0	0	0	0	0	0	0	0	0	0	4
chr5_170924423_170911073_+13350	chr5	170911072	170924423	+	na	2	0	0	0	0	0	0	0	0	0	0	0	0	0	0	0	0	0	0	0	2
chr5_176958154_176943335_-14819	chr5	176943334	176958154	-	UIMC1	4	0	14	22	26	18	20	6	14	12	46	8	10	6	4	20	8	18	24	4	284
chr5_177957662_177950309_+7353	chr5	177950308	177957662	+	na	2	0	0	0	0	0	0	0	0	0	0	0	0	0	0	0	0	0	0	0	2
chr5_29208939_29183305_+25634	chr5	29183304	29208939	+	CTD-2118P12.1	6	0	0	0	0	0	0	0	0	0	0	0	0	0	0	0	0	0	0	0	6
chr5_29208939_29193050_+15889	chr5	29193049	29208939	+	na	1	0	0	0	0	0	0	0	0	0	0	0	0	0	0	0	0	0	0	0	1
chr5_31451640_31448547_-3093	chr5	31448546	31451640	-	DROSHA	2	0	0	0	0	0	0	0	0	2	0	2	0	0	0	0	0	0	0	0	6
chr5_32417792_32379115_-38677	chr5	32379114	32417792	-	na	2	0	0	0	0	0	0	0	0	0	0	0	0	0	0	0	0	0	0	0	2
chr5_36227565_36211844_-15721	chr5	36211843	36227565	-	na	1	0	0	0	0	1	0	0	0	0	1	0	0	0	3	0	0	0	0	0	6
chr5_40775503_40728345_-47158	chr5	40728344	40775503	-	PRKAA1	2	0	0	0	0	0	0	0	0	0	0	0	0	0	0	0	0	0	0	0	2
chr5_42629103_42514080_+115023	chr5	42514079	42629103	+	na	1	0	0	0	0	0	0	0	0	0	0	0	0	0	0	0	0	0	0	0	1
chr5_50778650_50750151_+28499	chr5	50750150	50778650	+	na	1	0	0	0	0	0	0	0	0	0	0	0	1	0	0	0	0	0	0	0	2
chr5_50815524_50750151_+65373	chr5	50750150	50815524	+	na	1	0	0	0	0	0	0	0	0	0	0	0	0	0	0	0	0	0	0	0	1
chr5_50797233_50750151_+47082	chr5	50750150	50797233	+	na	1	0	0	0	0	2	0	0	0	0	0	0	0	1	0	0	1	0	4	1	10
chr5_50778129_50750151_+27978	chr5	50750150	50778129	+	na	2	0	0	0	0	0	0	0	0	0	0	0	0	0	0	0	0	0	0	0	2
chr5_50797233_50778069_+19164	chr5	50778068	50797233	+	PARP8	2	0	4	0	22	6	12	10	0	10	4	4	8	0	0	0	4	2	0	0	88
chr5_59988598_59180595_-808003	chr5	59180594	59988598	-	PDE4D	4	0	0	0	0	0	0	0	0	0	0	0	0	0	0	0	0	0	0	0	4
chr5_62601848_62550367_+51481	chr5	62550366	62601848	+	IPO11	4	0	0	0	0	0	0	2	0	0	0	0	0	0	0	0	0	0	0	0	6
chr5_66014725_65988635_+26090	chr5	65988634	66014725	+	ERBIN	2	0	0	0	8	6	16	30	0	8	0	2	8	6	0	8	8	10	14	2	128
chr5_66054951_66012049_+42902	chr5	66012048	66054951	+	ERBIN	4	0	0	4	0	2	0	0	0	0	0	0	0	0	0	0	0	0	0	0	10
[truncated: 35,151 more rows]

## Sheet: Sheet2
CircId	CHROM	start	end	strand	GeneName	GC1	N1	GC2	N2	GC3	N3	GC4	N4	GC5	N5	GC6	N6	GC7	N7	GC8	N8	GC9	N9	GC10	N10	Total_unique_reads
chr10_102377128_102376272_+856	chr10	102376271	102377128	+	GBF1	2	0	0	0	0	0	0	0	0	0	0	0	0	0	0	0	0	0	0	0	2
chr10_110100848_109777498_+323350	chr10	109777497	110100848	+	ADD3	10	0	0	0	0	0	0	0	0	0	0	0	0	0	0	0	0	0	0	0	10
chr10_110100848_109821181_+279667	chr10	109821180	110100848	+	ADD3	16	0	0	0	0	0	0	0	0	0	0	0	0	0	0	0	0	0	0	0	16
chr10_112447467_110100625_+2346842	chr10	110100624	112447467	+	SMC3	4	0	0	0	0	0	0	0	0	0	0	0	0	0	0	0	0	0	0	0	4
chr10_113908523_113901666_+6857	chr10	113901665	113908523	+	NHLRC2	4	0	0	0	0	0	0	0	0	0	0	0	0	0	0	0	0	0	0	0	4
chr10_117345449_117290186_-55263	chr10	117290185	117345449	-	PDZD8	2	0	0	0	0	0	0	0	0	0	0	0	0	0	0	0	0	0	0	0	2
chr10_11964125_11921200_-42925	chr10	11921199	11964125	-	UPF2	2	0	0	0	0	0	0	0	0	0	0	0	0	0	0	0	0	0	0	0	2
chr10_12143195_12081472_+61723	chr10	12081471	12143195	+	DHTKD1	2	0	0	0	0	0	0	0	0	0	0	0	0	0	0	0	0	0	0	0	2
chr10_122884852_122880671_+4181	chr10	122880670	122884852	+	RP11-564D11.3	2	0	0	0	0	0	0	0	0	0	0	0	0	0	0	0	0	0	0	0	2
chr10_123361550_123345989_+15561	chr10	123345988	123361550	+	RP11-282I1.1	4	0	0	0	0	0	0	0	0	0	0	0	0	0	0	0	0	0	0	0	4
chr10_123807685_123807551_+134	chr10	123807550	123807685	+	na	4	0	0	0	0	0	0	0	0	0	0	0	0	0	0	0	0	0	0	0	4
chr10_123884617_123880211_-4406	chr10	123880210	123884617	-	CPXM2	4	0	0	0	0	0	0	0	0	0	0	0	0	0	0	0	0	0	0	0	4
chr10_12403369_12400016_+3353	chr10	12400015	12403369	+	na	14	0	0	2	0	4	0	4	0	2	0	0	0	4	4	8	0	0	0	0	42
chr10_12403369_12400721_+2648	chr10	12400720	12403369	+	na	12	0	0	0	0	0	0	0	0	0	0	0	0	0	0	0	0	0	0	0	12
chr10_124784712_124784073_-639	chr10	124784072	124784712	-	na	2	0	0	0	0	0	0	0	0	0	0	0	0	0	0	0	0	0	0	0	2
chr10_124943307_124826595_+116712	chr10	124826594	124943307	+	FAM175B	4	0	0	0	0	0	0	0	0	0	0	0	0	0	0	0	0	0	0	0	4
chr10_124943307_124942457_+850	chr10	124942456	124943307	+	RP11-298J20.4	4	0	12	16	2	0	40	4	20	12	10	2	1	6	6	8	8	40	2	0	193
chr10_124962408_124942457_+19951	chr10	124942456	124962408	+	RP11-298J20.4	6	28	0	0	0	0	0	4	0	4	18	4	2	8	0	6	4	0	0	0	84
chr10_124966781_124942457_+24324	chr10	124942456	124966781	+	ZRANB1	6	0	0	0	0	0	0	0	0	0	0	0	0	0	0	0	0	0	0	0	6
chr10_124987504_124942457_+45047	chr10	124942456	124987504	+	ZRANB1	6	0	0	0	0	0	0	0	0	0	0	0	0	0	0	0	0	0	0	0	6
chr10_12553356_12529822_+23534	chr10	12529821	12553356	+	CAMK1D	4	0	0	0	0	0	0	0	0	0	0	0	0	0	0	0	0	0	0	0	4
chr10_12553356_12539496_+13860	chr10	12539495	12553356	+	CAMK1D	2	0	0	0	0	0	0	0	0	0	0	0	0	0	0	0	0	0	0	0	2
chr10_12598051_12553225_+44826	chr10	12553224	12598051	+	MIR4480	2	0	0	0	0	0	0	0	0	0	0	0	0	0	0	0	0	0	0	0	2
chr10_12609113_12553225_+55888	chr10	12553224	12609113	+	MIR4480	3	0	0	0	0	0	0	0	0	0	0	0	0	0	0	0	0	0	0	0	3
chr10_12615853_12615587_+266	chr10	12615586	12615853	+	na	2	0	0	0	0	0	0	0	0	0	0	0	0	0	0	0	0	0	0	0	2
chr10_12666810_12649654_+17156	chr10	12649653	12666810	+	CAMK1D	10	0	0	0	0	0	0	0	0	0	0	0	0	0	0	0	0	0	0	0	10
chr10_12679968_12666736_+13232	chr10	12666735	12679968	+	CAMK1D	4	0	0	0	0	0	0	0	0	0	0	0	0	0	0	0	0	0	0	0	4
chr10_130133581_130124690_-8891	chr10	130124689	130133581	-	PPIAP32	2	0	0	0	0	0	0	0	0	0	0	0	0	0	0	0	0	0	0	0	2
chr10_133295282_133285085_-10197	chr10	133285084	133295282	-	TUBGCP2	3	0	0	0	0	0	0	0	0	0	0	0	0	0	0	0	0	0	0	0	3
chr10_13645136_13637997_+7139	chr10	13637996	13645136	+	RP11-295P9.3	12	0	0	0	0	0	0	0	0	0	0	0	0	0	0	0	0	0	0	0	12
chr10_20899450_20831196_-68254	chr10	20831195	20899450	-	NEBL	2	0	0	0	0	0	0	0	0	0	0	0	0	0	0	0	0	0	0	0	2
chr10_20958966_20815625_-143341	chr10	20815624	20958966	-	NEBL	2	0	0	0	0	0	0	0	0	0	0	0	0	0	0	0	0	0	0	0	2
chr10_21670704_21668917_+1787	chr10	21668916	21670704	+	MLLT10	2	0	0	0	0	0	0	0	0	0	0	0	0	0	0	0	0	0	0	0	2
chr10_21742128_21617181_+124947	chr10	21617180	21742128	+	MLLT10	2	0	0	0	0	0	0	0	0	0	0	0	0	0	0	0	0	0	0	0	2
chr10_22329465_22326431_+3034	chr10	22326430	22329465	+	BMI1	2	0	0	0	0	0	0	0	0	0	0	0	0	0	0	0	0	0	0	0	2
chr10_22401277_22359411_+41866	chr10	22359410	22401277	+	SPAG6	10	0	0	0	0	0	0	0	0	0	0	0	0	0	0	0	0	0	0	0	10
chr10_263658_263204_-454	chr10	263203	263658	-	na	2	6	10	6	0	0	0	0	0	2	0	0	0	0	0	0	0	0	0	0	26
chr10_27116133_27114768_-1365	chr10	27114767	27116133	-	YME1L1	2	0	0	0	0	0	0	0	0	0	0	0	0	0	0	0	0	0	0	0	2
chr10_273499_245901_-27598	chr10	245900	273499	-	na	4	0	0	0	0	0	0	0	0	0	0	0	0	0	0	0	0	0	0	0	4
chr10_27594002_27569787_+24215	chr10	27569786	27594002	+	na	2	0	0	0	0	0	0	0	0	0	0	0	0	0	0	0	0	0	0	0	2
chr10_32481782_32451592_+30190	chr10	32451591	32481782	+	CCDC7	10	0	0	0	0	0	4	0	0	0	0	0	0	0	0	0	0	0	4	0	18
chr10_32501765_32451592_+50173	chr10	32451591	32501765	+	CCDC7	4	0	0	0	0	0	0	0	0	0	0	0	0	0	0	0	0	0	0	0	4
chr10_32584304_32481123_+103181	chr10	32481122	32584304	+	CCDC7	2	0	0	0	0	0	0	0	0	0	0	0	0	0	0	0	0	0	0	0	2
chr10_32584304_32565558_+18746	chr10	32565557	32584304	+	CCDC7	22	0	0	0	0	0	0	0	0	0	0	3	6	0	0	0	0	4	14	4	53
chr10_33330803_33213386_-117417	chr10	33213385	33330803	-	NRP1	2	0	0	0	0	0	0	0	0	0	0	0	0	0	0	0	0	0	0	0	2
chr10_34269899_34251602_-18297	chr10	34251601	34269899	-	PARD3	4	0	8	0	0	0	0	0	0	0	0	0	0	0	0	0	0	0	0	0	12
chr10_34545288_34470085_-75203	chr10	34470084	34545288	-	PARD3	3	0	0	0	0	0	0	0	0	0	0	0	0	0	0	0	0	0	0	0	3
chr10_34700204_34696318_-3886	chr10	34696317	34700204	-	PARD3	10	0	0	0	0	0	0	0	0	0	0	0	0	0	0	0	0	0	0	0	10
chr10_35569240_35553019_+16221	chr10	35553018	35569240	+	CCNY	6	0	0	0	0	0	0	0	0	0	0	0	0	0	0	0	0	0	0	0	6
chr10_43552688_43552132_-556	chr10	43552131	43552688	-	na	4	0	0	0	0	0	0	0	0	0	0	0	0	0	0	0	0	0	0	0	4
chr10_46008966_46003203_+5763	chr10	46003202	46008966	+	TIMM23	2	0	0	0	0	0	0	0	0	0	0	0	0	0	0	0	0	0	0	0	2
chr10_4847660_4830675_+16985	chr10	4830674	4847660	+	AKR1E2	2	0	0	0	0	0	0	0	0	0	0	0	0	0	0	2	6	0	0	0	10
chr10_4873307_4830675_+42632	chr10	4830674	4873307	+	AKR1E2	6	0	0	0	0	0	0	0	0	0	0	10	0	0	0	0	14	0	4	0	34
chr10_4908420_4830675_+77745	chr10	4830674	4908420	+	AKR1E2	4	0	0	0	0	0	0	0	0	0	0	0	0	0	0	0	10	0	8	0	22
chr10_4933330_4830675_+102655	chr10	4830674	4933330	+	AKR1E2	6	0	0	0	0	0	0	0	0	0	0	6	0	0	0	0	8	0	0	0	20
chr10_5714207_5699525_+14682	chr10	5699524	5714207	+	FAM208B	1	0	0	0	20	6	0	18	0	10	0	6	4	4	0	0	6	0	16	20	111
chr10_73229497_73228729_-768	chr10	73228728	73229497	-	na	6	0	0	0	0	0	0	0	0	0	0	0	0	0	0	0	0	0	0	0	6
chr10_74398579_74242738_+155841	chr10	74242737	74398579	+	ADK	8	0	0	0	0	0	0	0	0	0	0	0	0	0	0	0	0	0	0	0	8
chr10_74734395_74715649_+18746	chr10	74715648	74734395	+	na	8	0	0	0	0	0	0	0	0	0	0	0	0	0	0	0	0	0	0	0	8
chr10_76179919_76178891_+1028	chr10	76178890	76179919	+	na	2	0	0	0	0	0	0	0	0	0	0	0	0	0	0	0	0	0	0	0	2
chr10_77873928_77873664_-264	chr10	77873663	77873928	-	na	8	0	0	0	0	0	0	0	0	0	0	0	0	0	0	0	0	0	0	0	8
chr10_94032252_94030683_+1569	chr10	94030682	94032252	+	PLCE1	4	0	0	2	0	0	30	2	8	0	6	0	18	4	0	6	0	0	0	14	94
chr10_94443423_94441896_+1527	chr10	94441895	94443423	+	TBC1D12	2	0	0	0	0	0	0	2	0	0	2	0	0	0	4	6	0	0	0	0	16
chr10_97389019_97388252_-767	chr10	97388251	97389019	-	RRP12	4	0	0	0	0	0	0	0	0	0	0	0	0	0	0	0	0	0	0	0	4
chr10_97437750_97436417_-1333	chr10	97436416	97437750	-	EXOSC1	3	0	0	8	22	32	20	26	8	14	2	6	0	40	8	12	8	4	28	28	269
chr11_10042981_9989493_-53488	chr11	9989492	10042981	-	SBF2	4	0	0	0	0	0	0	0	0	0	0	0	0	0	0	0	0	0	0	0	4
chr11_105268311_105258051_-10260	chr11	105258050	105268311	-	RP11-94P11.4	6	0	0	0	0	0	0	0	0	0	0	0	0	0	0	0	0	0	0	0	6
chr11_116897317_116515687_-381630	chr11	116515686	116897317	-	SIK3	10	0	0	0	0	0	0	0	0	0	0	0	0	0	0	0	0	0	0	0	10
chr11_116897317_116517114_-380203	chr11	116517113	116897317	-	SIK3	4	0	0	0	0	0	0	0	0	0	0	0	0	0	0	0	0	0	0	0	4
chr11_116897317_116595515_-301802	chr11	116595514	116897317	-	SIK3	4	0	0	0	0	0	0	0	0	0	0	0	0	0	0	0	0	0	0	0	4
chr11_118464304_118462190_+2114	chr11	118462189	118464304	+	na	4	0	0	0	0	0	0	0	0	0	0	0	0	0	0	0	0	0	0	0	4
chr11_118607188_118581225_-25963	chr11	118581224	118607188	-	na	4	0	0	0	0	0	0	0	0	0	0	0	0	0	0	0	0	0	0	0	4
chr11_126876330_126797569_-78761	chr11	126797568	126876330	-	na	2	0	0	0	0	0	0	0	0	0	0	0	0	0	0	0	0	0	0	0	2
chr11_129127305_129123446_-3859	chr11	129123445	129127305	-	ARHGAP32	4	12	0	0	0	0	0	0	0	0	0	0	0	0	0	3	0	0	0	0	19
chr11_129171150_129164319_-6831	chr11	129164318	129171150	-	ARHGAP32	6	0	0	0	0	0	0	0	0	0	0	0	0	0	0	0	0	0	0	0	6
chr11_129267361_129040928_-226433	chr11	129040927	129267361	-	ARHGAP32	6	0	0	0	0	0	0	0	0	0	0	0	0	0	0	0	0	0	0	0	6
chr11_129960999_129923248_-37751	chr11	129923247	129960999	-	PRDM10	4	0	0	0	0	0	0	0	0	0	0	0	0	0	0	0	0	0	0	0	4
chr11_14887829_14885776_-2053	chr11	14885775	14887829	-	CYP2R1	2	0	0	0	0	0	0	0	0	0	0	0	0	0	0	0	0	0	0	0	2
chr11_18042426_18021015_-21411	chr11	18021014	18042426	-	TPH1	4	0	0	0	0	0	0	0	0	0	0	0	0	0	0	0	0	0	0	0	4
chr11_19351027_19350373_+654	chr11	19350372	19351027	+	NAV2	2	0	0	0	0	4	0	0	0	0	0	0	0	0	0	0	2	0	0	0	8
chr11_21575093_21560189_+14904	chr11	21560188	21575093	+	NELL1	2	0	0	0	0	0	0	0	0	0	0	0	0	0	0	0	0	0	0	0	2
chr11_21856411_21843975_+12436	chr11	21843974	21856411	+	na	4	0	0	0	0	0	0	0	0	0	0	0	0	0	0	0	0	0	0	0	4
chr11_22079702_21961341_+118361	chr11	21961340	22079702	+	na	2	0	0	0	0	0	0	0	0	0	0	0	0	0	0	0	0	0	0	0	2
chr11_27066662_27047103_-19559	chr11	27047102	27066662	-	BBOX1-AS1	20	0	0	0	0	0	0	0	0	0	0	0	0	0	0	0	0	0	0	0	20
chr11_27127459_27062810_-64649	chr11	27062809	27127459	-	BBOX1-AS1	4	0	0	0	0	0	0	0	0	0	0	0	0	0	0	0	0	0	0	0	4
chr11_32938547_32927157_+11390	chr11	32927156	32938547	+	QSER1	2	0	0	0	0	0	0	0	0	0	0	0	0	0	0	0	0	0	0	0	2
chr11_33286952_33286413_+539	chr11	33286412	33286952	+	na	4	0	0	0	0	0	0	0	2	0	0	0	0	0	0	2	0	0	0	0	8
chr11_43758151_43750911_+7240	chr11	43750910	43758151	+	RP11-472I20.4	4	0	0	0	0	0	0	0	0	0	0	0	0	0	0	0	0	0	0	0	4
chr11_44083894_44067649_+16245	chr11	44067648	44083894	+	ACCS	4	0	0	0	0	0	0	0	0	0	0	0	0	0	0	0	0	0	0	0	4
chr11_46791871_46783274_-8597	chr11	46783273	46791871	-	CKAP5	4	0	0	0	0	0	0	0	0	0	0	0	0	0	0	0	0	0	0	0	4
chr11_47422989_47422574_-415	chr11	47422573	47422989	-	PSMC3	2	0	0	0	0	0	0	0	0	0	0	0	0	0	0	0	0	0	0	0	2
chr11_47540857_47500861_-39996	chr11	47500860	47540857	-	CELF1	4	0	0	0	0	0	0	0	0	0	0	0	0	0	0	0	0	0	0	0	4
chr11_5939290_5937401_-1889	chr11	5937400	5939290	-	TRIM5	46	0	0	0	0	0	0	0	0	0	0	0	0	0	0	0	2	0	0	0	48
chr11_61138835_61132354_-6481	chr11	61132353	61138835	-	VPS37C	2	0	0	0	0	0	0	0	0	0	0	0	0	0	0	0	0	0	0	0	2
chr11_61368705_61364476_+4229	chr11	61364475	61368705	+	TMEM138	2	0	0	0	0	0	0	0	0	0	0	0	0	0	0	0	0	0	0	0	2
chr11_67121358_66756353_+365005	chr11	66756352	67121358	+	C11orf80	4	0	0	0	0	0	0	0	0	0	0	0	0	0	0	0	0	0	0	0	4
chr11_6956622_6932094_+24528	chr11	6932093	6956622	+	ZNF215	4	0	0	0	0	0	0	0	0	0	0	0	0	0	0	0	2	0	0	0	6
chr11_73927544_73924615_+2929	chr11	73924614	73927544	+	PAAF1	4	0	0	0	0	0	0	0	0	0	0	0	0	0	0	0	0	0	0	0	4
chr11_74640841_74629217_+11624	chr11	74629216	74640841	+	POLD3	2	0	0	0	0	0	0	0	0	0	0	0	0	0	0	0	0	0	0	0	2
chr11_74640841_74634583_+6258	chr11	74634582	74640841	+	POLD3	2	0	0	0	0	0	0	0	0	0	0	0	0	0	0	0	0	0	0	0	2
chr11_79721622_79627271_-94351	chr11	79627270	79721622	-	na	3	0	0	0	0	0	0	0	0	0	0	0	0	0	0	0	0	0	0	0	3
chr11_83184908_83161327_+23581	chr11	83161326	83184908	+	PCF11	4	0	0	4	0	0	14	4	0	6	0	0	8	0	0	0	0	0	0	0	40
chr11_83184908_83163679_+21229	chr11	83163678	83184908	+	PCF11	8	0	0	0	0	0	0	0	0	0	0	0	0	0	0	0	0	0	0	0	8
chr11_85718843_85695128_-23715	chr11	85695127	85718843	-	SYTL2	2	0	0	0	0	0	2	0	0	0	0	0	0	0	0	0	0	0	0	2	6
chr11_93168171_93148653_-19518	chr11	93148652	93168171	-	SLC36A4	6	0	0	0	0	0	0	0	0	0	0	0	0	0	0	0	0	0	0	0	6
chr11_93386041_93365347_-20694	chr11	93365346	93386041	-	na	8	0	0	0	0	0	0	0	0	0	0	0	0	0	0	0	0	0	0	0	8
chr11_94185934_94153491_+32443	chr11	94153490	94185934	+	PANX1	2	0	0	0	0	0	0	0	0	0	0	0	0	0	0	0	0	0	0	0	2
chr12_102293277_102275586_+17691	chr12	102275585	102293277	+	na	2	0	0	0	0	0	0	0	0	0	0	0	0	0	0	0	0	0	0	0	2
chr12_1028572_998324_+30248	chr12	998323	1028572	+	ERC1	4	0	0	0	0	0	0	4	0	0	0	0	8	0	0	0	0	0	0	0	16
chr12_104057513_104049895_-7618	chr12	104049894	104057513	-	GLT8D2	2	0	0	0	0	0	0	0	0	0	0	0	0	0	0	0	0	0	0	0	2
chr12_106059414_106051277_-8137	chr12	106051276	106059414	-	RP11-114F10.2	2	0	0	0	0	0	0	0	0	0	0	0	0	0	0	0	0	0	0	0	2
chr12_108761063_108759938_-1125	chr12	108759937	108761063	-	na	4	0	0	0	0	0	0	0	0	0	0	0	4	0	0	0	0	0	0	0	8
chr12_108818558_108817038_-1520	chr12	108817037	108818558	-	SSH1	2	0	0	0	0	0	4	0	0	0	0	0	0	0	0	0	0	0	0	0	6
chr12_11047188_11028401_-18787	chr12	11028400	11047188	-	PRH1-PRR4	4	0	3	0	0	0	0	0	0	0	0	0	0	0	0	0	0	4	4	0	15
chr12_11124323_11121010_-3313	chr12	11121009	11124323	-	PRR4	2	0	0	0	0	0	0	0	0	2	0	0	6	0	0	0	0	0	2	0	12
chr12_116237705_116230533_-7172	chr12	116230532	116237705	-	MED13L	1	6	4	8	13	6	16	4	13	8	4	14	3	5	14	12	10	8	7	6	162
chr12_116237705_116236821_-884	chr12	116236820	116237705	-	MED13L	2	0	8	4	0	0	0	4	0	2	4	12	0	0	6	8	0	0	0	0	50
chr12_116949706_116918531_+31175	chr12	116918530	116949706	+	FBXW8	4	0	0	0	0	0	0	0	0	0	0	0	0	0	0	0	0	0	0	0	4
chr12_116964854_116918531_+46323	chr12	116918530	116964854	+	FBXW8	2	0	0	0	0	2	4	2	0	0	0	0	0	0	0	0	0	0	0	0	10
chr12_117004501_116985206_+19295	chr12	116985205	117004501	+	FBXW8	6	0	0	0	0	0	0	0	0	0	0	0	0	0	0	0	0	0	0	0	6
chr12_121186497_121175388_+11109	chr12	121175387	121186497	+	P2RX7	4	0	0	0	0	0	0	0	0	0	0	0	0	0	0	0	0	0	0	0	4
chr12_123261803_123260274_-1529	chr12	123260273	123261803	-	RP11-282O18.3	2	0	0	0	0	0	0	0	0	0	0	0	0	0	0	0	0	0	0	0	2
chr12_124012475_124011381_+1094	chr12	124011380	124012475	+	ZNF664	3	0	0	0	0	0	0	0	0	0	0	0	0	0	0	0	0	0	0	0	3
chr12_124817707_124807766_-9941	chr12	124807765	124817707	-	SCARB1	4	0	0	0	0	0	0	0	0	0	0	0	0	0	0	0	0	0	0	0	4
chr12_127507561_127468139_+39422	chr12	127468138	127507561	+	na	2	0	0	0	0	0	0	0	0	0	0	0	0	0	0	0	0	0	0	0	2
chr12_133122256_133120288_-1968	chr12	133120287	133122256	-	na	4	0	0	0	0	0	0	0	0	0	0	0	0	0	0	0	0	0	0	0	4
chr12_19466850_19462510_+4340	chr12	19462509	19466850	+	AEBP2	4	0	0	0	0	0	0	0	0	0	0	0	0	0	0	0	0	0	4	0	8
chr12_2843581_2822794_+20787	chr12	2822793	2843581	+	ITFG2	2	0	0	0	0	0	0	0	0	0	0	0	0	0	0	0	0	0	0	0	2
chr12_29270638_29260234_+10404	chr12	29260233	29270638	+	FAR2	6	0	0	0	0	0	0	0	0	0	0	0	0	0	0	0	0	0	0	0	6
chr12_29341218_29339851_-1367	chr12	29339850	29341218	-	na	4	0	0	0	0	0	0	6	0	0	0	0	2	0	0	2	6	0	0	8	28
chr12_29341816_29338531_-3285	chr12	29338530	29341816	-	ERGIC2	3	0	0	0	2	4	0	0	0	4	4	5	0	0	2	0	0	0	0	0	24
chr12_34387686_34383864_+3822	chr12	34383863	34387686	+	na	4	0	0	0	0	0	0	0	0	0	0	0	0	0	0	0	0	0	0	0	4
chr12_46275375_46273591_+1784	chr12	46273590	46275375	+	na	2	0	0	0	0	0	0	0	0	0	0	0	0	0	0	0	0	0	0	0	2
chr12_48346734_48346222_+512	chr12	48346221	48346734	+	na	2	0	0	0	0	0	0	0	0	0	0	0	0	0	0	2	2	0	0	6	12
chr12_48941188_48939655_-1533	chr12	48939654	48941188	-	RP11-302B13.5	3	0	0	0	0	0	0	4	0	0	0	6	0	2	1	6	1	14	0	0	37
chr12_49500205_49496525_+3680	chr12	49496524	49500205	+	SPATS2	2	0	0	0	0	0	0	0	0	0	0	0	0	0	0	0	0	0	0	0	2
chr12_53272857_53269526_+3331	chr12	53269525	53272857	+	ESPL1	2	0	0	0	0	0	0	0	0	0	0	0	0	0	0	0	0	0	0	0	2
chr12_56160517_56160243_+274	chr12	56160242	56160517	+	MYL6	2	0	0	0	0	0	0	0	0	0	0	0	0	0	0	0	0	0	0	0	2
chr12_56298763_56298342_+421	chr12	56298341	56298763	+	na	14	0	0	0	12	0	0	0	0	0	0	0	0	2	0	1	0	0	0	0	29
chr12_57398198_57395749_-2449	chr12	57395748	57398198	-	R3HDM2	3	0	6	0	0	14	16	10	2	10	6	0	0	4	0	12	2	12	6	0	103
chr12_57529779_57529532_+247	chr12	57529531	57529779	+	MBD6	2	0	0	0	0	0	0	0	0	0	0	0	0	0	0	0	0	0	0	0	2
chr12_59734434_59734231_-203	chr12	59734230	59734434	-	na	4	24	0	0	0	0	0	0	0	0	0	0	0	0	0	0	0	0	0	0	28
chr12_66228370_66203714_+24656	chr12	66203713	66228370	+	IRAK3	2	0	0	0	0	0	0	0	0	0	0	0	0	0	0	0	0	0	0	0	2
chr12_68752190_68748076_+4114	chr12	68748075	68752190	+	SLC35E3	4	0	0	0	0	0	0	0	0	0	0	0	0	4	0	0	0	0	0	0	8
chr12_69262562_69258999_+3563	chr12	69258998	69262562	+	CPSF6	2	0	0	0	0	0	0	0	0	0	0	0	0	0	6	0	0	0	0	0	8
chr12_70243449_70219393_-24056	chr12	70219392	70243449	-	LINC01481	2	0	0	0	0	0	0	0	0	0	0	0	0	0	0	0	0	0	0	0	2
chr12_71046741_71031609_-15132	chr12	71031608	71046741	-	CTD-2021H9.2	12	0	0	0	0	0	0	0	0	0	0	0	0	0	0	0	8	0	0	0	20
chr12_71660427_71610180_-50247	chr12	71610179	71660427	-	ZFC3H1	4	0	0	0	0	0	0	0	0	0	0	0	0	0	0	0	0	0	0	0	4
chr12_71660427_71657526_-2901	chr12	71657525	71660427	-	ZFC3H1	2	0	0	0	0	0	0	0	0	0	0	0	0	0	0	2	0	0	0	0	4
chr12_79596658_79574866_-21792	chr12	79574865	79596658	-	PAWR	4	0	0	2	0	0	2	0	0	0	0	0	0	0	0	0	0	0	0	0	8
chr12_82403130_82369387_+33743	chr12	82369386	82403130	+	METTL25	2	0	0	2	0	0	0	6	8	0	12	0	4	4	0	4	0	0	0	0	42
chr12_85424204_85399493_+24711	chr12	85399492	85424204	+	na	2	0	0	0	0	0	0	0	0	0	0	0	0	0	0	0	0	0	0	0	2
chr12_85713416_85685058_+28358	chr12	85685057	85713416	+	na	2	0	0	0	0	0	0	0	0	0	0	0	0	0	0	0	0	0	0	0	2
chr12_86840553_86838666_-1887	chr12	86838665	86840553	-	RP11-202H2.1	2	0	0	0	0	0	0	0	0	0	0	0	0	0	0	0	0	0	0	0	2
chr12_8714041_8713815_+226	chr12	8713814	8714041	+	na	2	0	0	0	0	0	0	0	0	0	0	0	0	0	0	0	0	0	0	0	2
chr12_87548850_87527758_-21092	chr12	87527757	87548850	-	na	4	0	0	0	0	0	0	0	0	0	0	0	0	0	0	0	0	0	0	0	4
chr12_96035590_96002960_-32630	chr12	96002959	96035590	-	LTA4H	2	0	0	0	0	0	0	0	0	0	0	0	0	0	0	0	0	0	0	0	2
chr12_99782097_99694314_-87783	chr12	99694313	99782097	-	ANKS1B	2	0	0	0	0	0	0	0	0	0	0	0	0	0	0	0	0	0	0	0	2
chr13_100449305_100305751_+143554	chr13	100305750	100449305	+	PCCA	3	0	0	0	0	0	0	0	0	0	0	0	0	0	0	0	0	0	0	0	3
chr13_100539370_100262729_+276641	chr13	100262728	100539370	+	PCCA	4	0	0	0	0	0	0	0	0	0	0	0	0	0	0	0	0	0	0	0	4
chr13_102873343_102865748_+7595	chr13	102865747	102873343	+	ERCC5	2	0	0	0	0	0	0	0	0	0	0	0	0	0	0	0	0	0	0	0	2
chr13_106512812_106492411_-20401	chr13	106492410	106512812	-	EFNB2	4	0	0	0	2	0	0	0	0	0	0	0	0	0	0	0	0	0	0	0	6
chr13_112602239_112600422_-1817	chr13	112600421	112602239	-	na	2	0	0	0	0	0	0	0	0	0	0	0	0	0	0	0	0	0	0	0	2
chr13_113309862_113305629_+4233	chr13	113305628	113309862	+	LAMP1	4	0	0	0	0	0	0	0	0	0	0	0	0	0	0	0	0	0	0	0	4
chr13_113534240_113531341_+2899	chr13	113531340	113534240	+	TMCO3	2	0	0	0	0	0	0	0	0	0	0	0	0	0	0	0	0	0	0	0	2
chr13_114058518_114052052_-6466	chr13	114052051	114058518	-	RASA3	2	0	0	0	0	0	0	0	0	0	0	0	0	0	0	0	0	0	0	0	2
chr13_114077215_114073720_-3495	chr13	114073719	114077215	-	RASA3	4	0	0	0	0	0	0	0	0	0	0	0	0	0	0	0	0	0	0	0	4
chr13_19956611_19865471_+91140	chr13	19865470	19956611	+	na	2	0	0	0	0	0	0	0	0	0	0	0	0	0	0	0	0	0	0	0	2
chr13_19957448_19865471_+91977	chr13	19865470	19957448	+	na	2	0	0	0	0	0	0	0	0	0	0	0	0	0	0	0	0	0	0	0	2
chr13_21547917_21539302_-8615	chr13	21539301	21547917	-	MICU2	2	0	0	0	0	0	0	0	0	0	0	0	0	0	0	0	0	0	0	0	2
chr13_26353880_26324772_+29108	chr13	26324771	26353880	+	CDK8	2	0	0	0	0	0	0	0	0	0	0	0	0	0	4	2	0	0	0	0	8
chr13_45337388_45336536_-852	chr13	45336535	45337388	-	na	4	0	0	0	0	0	0	0	0	0	0	0	0	0	0	0	0	0	4	0	8
chr13_49136601_49136403_+198	chr13	49136402	49136601	+	na	2	0	0	0	0	0	0	0	0	4	0	0	0	0	0	0	0	0	0	0	6
chr13_59932815_59879229_-53586	chr13	59879228	59932815	-	DIAPH3	4	0	0	0	0	0	0	0	0	0	0	0	0	0	0	0	0	0	0	0	4
chr13_64034537_63932450_-102087	chr13	63932449	64034537	-	LINC00355	4	0	0	0	0	0	0	0	0	0	0	0	0	0	0	0	2	0	0	0	6
chr13_64245478_64219225_+26253	chr13	64219224	64245478	+	na	4	0	0	0	0	0	0	0	0	0	0	0	0	0	0	0	0	0	0	0	4
chr13_65996008_65975163_+20845	chr13	65975162	65996008	+	na	4	0	0	0	0	0	0	0	0	0	0	0	0	0	0	0	0	0	0	0	4
chr13_66924896_66903504_-21392	chr13	66903503	66924896	-	PCDH9	2	0	0	0	0	0	0	0	0	0	0	0	0	0	0	0	0	0	0	0	2
chr13_79028600_78979645_-48955	chr13	78979644	79028600	-	na	2	0	0	0	0	0	0	0	0	0	0	0	0	0	0	0	0	0	0	0	2
chr13_83711098_83710058_-1040	chr13	83710057	83711098	-	na	2	0	0	0	0	0	0	0	0	0	0	0	0	0	0	0	0	0	0	0	2
chr13_87560417_87460924_-99493	chr13	87460923	87560417	-	MIR4500HG	4	0	0	0	0	0	0	0	0	0	0	0	0	0	0	0	0	0	0	0	4
chr13_87715494_87712794_-2700	chr13	87712793	87715494	-	na	8	0	0	0	0	0	0	0	0	0	0	0	0	0	0	0	0	0	0	0	8
chr13_88903804_88903557_+247	chr13	88903556	88903804	+	na	2	0	0	0	0	0	0	0	0	0	0	0	0	0	0	0	0	0	0	0	2
chr13_95609513_95602423_-7090	chr13	95602422	95609513	-	DZIP1	2	0	0	0	0	0	2	0	0	0	0	0	0	0	0	0	0	0	0	0	4
chr13_95947143_95898441_-48702	chr13	95898440	95947143	-	UGGT2	4	0	0	0	0	0	0	0	0	0	0	0	0	0	0	0	0	0	0	0	4
chr13_99072508_99071510_-998	chr13	99071509	99072508	-	na	6	0	0	0	0	0	0	0	0	0	0	0	0	0	0	0	0	0	0	0	6
chr13_99843523_99842996_-527	chr13	99842995	99843523	-	na	2	0	0	0	0	0	0	0	0	0	0	0	0	0	0	0	0	0	0	0	2
chr14_100958343_100913432_+44911	chr14	100913431	100958343	+	SNHG23	2	0	0	0	0	0	0	0	0	0	0	0	0	0	0	0	0	0	0	0	2
chr14_102223957_102221138_-2819	chr14	102221137	102223957	-	na	4	0	0	0	0	0	0	0	0	0	0	0	0	0	0	0	0	0	0	0	4
chr14_102223957_102221154_-2803	chr14	102221153	102223957	-	na	4	0	0	0	0	0	0	0	0	0	0	0	0	0	0	0	0	0	0	0	4
chr14_102344389_102343821_-568	chr14	102343820	102344389	-	na	2	0	0	0	0	0	0	0	0	4	0	0	0	8	0	0	0	0	0	0	14
chr14_102726561_102707430_+19131	chr14	102707429	102726561	+	RCOR1	4	0	0	0	0	0	0	0	0	0	0	0	0	0	0	0	0	0	0	0	4
chr14_103589688_103580707_+8981	chr14	103580706	103589688	+	APOPT1	4	0	0	0	0	0	0	0	0	0	0	0	0	0	0	0	0	0	0	0	4
chr14_103704256_103702074_+2182	chr14	103702073	103704256	+	na	4	0	0	0	0	0	0	0	0	0	0	0	0	0	0	0	0	0	0	0	4
chr14_104704781_104704037_-744	chr14	104704036	104704781	-	na	8	0	0	0	0	0	0	0	0	0	0	0	0	0	0	0	0	0	0	0	8
chr14_21359609_21357286_-2323	chr14	21357285	21359609	-	SUPT16H	2	0	0	0	0	0	0	0	0	0	0	0	0	0	0	0	0	0	0	0	2
chr14_24084745_24080235_-4510	chr14	24080234	24084745	-	NRL	6	0	0	0	0	0	0	0	0	0	0	0	2	0	4	0	0	0	0	0	12
chr14_27259882_27220234_-39648	chr14	27220233	27259882	-	CTD-3006G17.2	8	0	0	0	0	0	0	0	0	0	0	0	0	0	0	0	0	0	0	0	8
chr14_28411299_28405423_+5876	chr14	28405422	28411299	+	CTD-2591A6.2	6	0	0	0	0	0	0	0	0	0	0	0	0	0	0	0	0	0	0	0	6
chr14_28411299_28405426_+5873	chr14	28405425	28411299	+	CTD-2591A6.2	6	0	0	0	0	0	0	0	0	0	0	0	0	0	0	0	0	0	0	0	6
chr14_30217251_30191299_-25952	chr14	30191298	30217251	-	PRKD1	6	0	0	0	0	0	0	0	0	0	0	0	0	0	0	0	0	0	0	0	6
chr14_31383771_31381661_-2110	chr14	31381660	31383771	-	HEATR5A	4	0	0	0	0	0	0	0	0	0	0	0	0	0	0	0	0	0	0	0	4
chr14_31730761_31727351_+3410	chr14	31727350	31730761	+	na	2	0	0	0	0	0	16	0	0	0	0	0	0	0	0	0	0	0	4	0	22
chr14_34554912_34551714_-3198	chr14	34551713	34554912	-	na	16	30	28	4	3	4	28	8	0	4	0	14	4	4	20	12	6	0	20	14	219
chr14_37369624_37282277_+87347	chr14	37282276	37369624	+	MIPOL1	2	0	20	0	0	0	0	0	0	0	0	0	0	0	0	0	0	0	0	0	22
chr14_50486194_50231197_-254997	chr14	50231196	50486194	-	CDKL1	2	0	0	0	0	0	0	0	0	0	0	0	0	0	0	0	0	0	0	0	2
chr14_51096233_51009080_-87153	chr14	51009079	51096233	-	TRIM9	2	0	0	0	0	0	0	0	0	0	0	0	0	0	0	0	0	0	0	0	2
chr14_51288063_51243856_+44207	chr14	51243855	51288063	+	TMX1	2	0	0	0	0	0	0	0	0	0	0	0	0	0	0	0	0	0	0	0	2
chr14_56345070_56317456_+27614	chr14	56317455	56345070	+	RP11-930O11.1	2	0	0	0	0	0	0	0	0	0	0	0	0	0	0	0	0	0	0	0	2
chr14_60879835_60849007_+30828	chr14	60849006	60879835	+	MNAT1	2	0	0	0	0	0	0	0	0	0	0	0	0	0	0	0	2	0	0	0	4
chr14_63101995_62730531_-371464	chr14	62730530	63101995	-	KCNH5	4	0	0	0	0	0	0	0	0	0	0	0	0	0	0	0	0	0	0	0	4
chr14_63599973_63598756_-1217	chr14	63598755	63599973	-	na	12	0	0	8	0	0	0	0	0	0	0	0	10	0	0	0	4	0	8	0	42
chr14_65455718_65432037_+23681	chr14	65432036	65455718	+	FUT8	4	16	0	13	0	0	0	16	4	2	0	6	4	26	0	8	0	12	4	6	121
chr14_65478414_65426634_+51780	chr14	65426633	65478414	+	FUT8	2	0	0	0	0	0	0	0	0	0	0	0	0	0	0	0	0	0	0	0	2
chr14_66531292_66531051_+241	chr14	66531050	66531292	+	na	4	0	0	0	0	0	0	0	0	0	0	0	0	0	0	0	0	0	0	0	4
chr14_67387456_67340440_-47016	chr14	67340439	67387456	-	ATP6V1D	188	0	0	0	0	0	0	0	0	0	0	0	0	0	0	0	0	0	0	0	188
chr14_68353577_68111680_+241897	chr14	68111679	68353577	+	na	2	0	0	0	0	0	0	0	0	0	0	0	0	0	0	0	0	0	0	0	2
chr14_71467247_71413948_+53299	chr14	71413947	71467247	+	SIPA1L1	2	0	0	0	3	0	4	4	0	8	0	2	4	0	0	1	0	0	0	0	28
chr14_71919246_71908165_+11081	chr14	71908164	71919246	+	RP6-114E22.1	2	0	0	0	0	0	0	0	0	0	0	0	0	0	0	0	0	0	0	0	2
chr14_71964875_71908165_+56710	chr14	71908164	71964875	+	RGS6	2	0	0	0	0	0	0	0	0	0	0	0	0	0	0	0	0	0	0	0	2
chr14_71993603_71964772_+28831	chr14	71964771	71993603	+	AC005477.1	2	0	0	0	0	0	0	0	0	0	0	0	0	0	0	0	0	0	0	0	2
chr14_74516941_74515720_-1221	chr14	74515719	74516941	-	LTBP2	6	0	0	0	0	0	0	0	0	0	0	0	0	0	0	0	0	0	0	0	6
chr14_75902224_75820007_+82217	chr14	75820006	75902224	+	TTLL5	4	0	0	0	0	0	0	0	0	0	0	0	0	0	0	0	0	0	0	0	4
chr14_75902224_75882685_+19539	chr14	75882684	75902224	+	TTLL5	2	0	0	0	0	0	0	0	0	0	0	0	0	0	0	0	0	0	0	0	2
chr14_77518167_77512157_-6010	chr14	77512156	77518167	-	SPTLC2	2	0	0	0	0	0	0	0	0	0	0	0	0	0	0	0	0	0	0	0	2
chr14_80793110_80706111_-86999	chr14	80706110	80793110	-	CEP128	2	0	0	0	0	0	0	0	0	0	0	0	0	0	0	0	0	0	0	0	2
chr14_89162969_89161701_-1268	chr14	89161700	89162969	-	na	4	0	2	6	10	8	10	12	6	12	0	8	0	8	0	2	0	8	0	0	96
chr14_92673113_92671774_-1339	chr14	92671773	92673113	-	na	2	0	0	0	0	0	0	0	0	0	0	0	0	0	0	0	0	0	0	0	2
chr14_93542696_92123820_+1418876	chr14	92123819	93542696	+	SLC24A4	2	0	0	0	0	0	0	0	0	0	0	0	0	0	0	0	0	0	0	0	2
chr14_96565214_96535879_+29335	chr14	96535878	96565214	+	PAPOLA	4	0	0	0	0	0	0	0	0	0	0	0	0	0	0	0	0	0	0	0	4
chr14_96565214_96536991_+28223	chr14	96536990	96565214	+	PAPOLA	4	0	0	0	0	0	0	0	0	0	0	0	0	0	0	0	0	0	0	0	4
chr14_96814311_96812945_+1366	chr14	96812944	96814311	+	na	4	0	0	0	0	0	0	0	0	0	0	0	0	0	0	0	0	0	0	0	4
chr14_99465813_99399056_-66757	chr14	99399055	99465813	-	SETD3	3	0	0	0	0	0	0	0	0	0	0	0	4	0	0	0	0	0	0	0	7
chr14_99985536_99984852_+684	chr14	99984851	99985536	+	na	8	8	0	8	0	4	4	0	0	12	0	0	0	0	0	0	0	0	0	0	44
chr15_101178980_101151720_-27260	chr15	101151719	101178980	-	CHSY1	2	0	0	0	0	0	0	0	0	2	0	0	0	0	0	0	0	0	0	0	4
chr15_101178980_101173820_-5160	chr15	101173819	101178980	-	CHSY1	2	0	0	0	0	0	0	0	0	0	0	0	0	0	0	0	0	0	0	0	2
chr15_101178980_101176552_-2428	chr15	101176551	101178980	-	na	2	0	0	0	0	0	0	0	0	0	0	0	0	0	0	0	0	0	0	0	2
chr15_101178980_101176832_-2148	chr15	101176831	101178980	-	na	8	0	0	0	0	0	0	0	0	0	0	0	0	0	0	0	0	0	0	0	8
chr15_23003153_22995099_-8054	chr15	22995098	23003153	-	TUBGCP5	2	0	0	0	2	0	0	0	0	0	0	0	0	0	0	0	0	0	0	0	4
chr15_32784674_32784391_+283	chr15	32784390	32784674	+	na	2	0	0	0	0	0	0	0	0	0	0	0	0	0	0	0	0	0	0	0	2
chr15_40220717_40165053_+55664	chr15	40165052	40220717	+	BUB1B	4	0	0	0	0	0	0	0	0	0	0	0	0	0	0	0	0	0	0	0	4
chr15_40375774_40372068_+3706	chr15	40372067	40375774	+	DISP2	2	0	0	0	0	0	0	0	0	0	0	0	0	0	0	0	0	0	0	0	2
chr15_40551723_40544328_-7395	chr15	40544327	40551723	-	na	2	0	0	0	0	0	0	0	8	0	0	0	0	0	6	0	0	0	0	0	16
chr15_40615378_40598829_+16549	chr15	40598828	40615378	+	CASC5	4	0	0	0	0	0	0	0	0	0	0	0	0	0	0	0	0	0	0	0	4
chr15_40903831_40902616_+1215	chr15	40902615	40903831	+	na	2	0	0	0	0	0	0	0	6	0	0	8	4	0	4	2	0	2	0	0	28
chr15_41010448_41010284_+164	chr15	41010283	41010448	+	na	4	0	0	0	0	0	0	0	0	0	0	0	0	0	0	0	0	0	0	0	4
chr15_44523679_44523242_-437	chr15	44523241	44523679	-	na	4	0	0	0	0	0	0	0	0	2	0	0	0	4	0	0	0	0	0	0	10
chr15_49308777_49225205_+83572	chr15	49225204	49308777	+	GALK2	2	0	0	0	0	4	0	0	0	2	0	0	4	0	0	0	0	0	4	0	16
chr15_56850186_56682254_-167932	chr15	56682253	56850186	-	ZNF280D	4	0	0	0	0	0	0	0	0	0	0	0	0	0	0	0	0	0	0	0	4
chr15_56850186_56827524_-22662	chr15	56827523	56850186	-	ZNF280D	2	0	0	0	0	0	0	0	0	0	0	0	0	0	0	0	0	0	0	0	2
chr15_56852536_56848479_-4057	chr15	56848478	56852536	-	na	2	0	0	0	0	0	0	0	0	0	0	0	0	0	0	0	0	0	0	0	2
chr15_56917694_56827524_-90170	chr15	56827523	56917694	-	ZNF280D	4	0	0	0	0	0	0	0	0	0	0	0	0	0	0	0	0	0	0	0	4
chr15_61041134_61015798_-25336	chr15	61015797	61041134	-	RORA	3	0	0	0	0	0	0	0	0	0	0	0	0	0	0	0	0	0	0	0	3
chr15_64504346_64499293_+5053	chr15	64499292	64504346	+	ZNF609	2	0	0	0	0	0	0	0	0	0	0	0	0	0	0	0	0	0	0	0	2
chr15_65883824_65879671_+4153	chr15	65879670	65883824	+	RAB11A	4	0	0	0	0	0	0	0	0	0	0	0	0	0	0	0	0	0	0	0	4
chr15_67236820_67231230_-5590	chr15	67231229	67236820	-	AAGAB	6	0	0	4	0	0	0	0	0	2	0	0	0	0	0	4	0	0	2	0	18
chr15_69446587_69426336_+20251	chr15	69426335	69446587	+	KIF23	8	0	0	0	0	0	0	0	0	0	0	0	0	0	0	0	0	0	0	0	8
chr15_70664814_70656930_-7884	chr15	70656929	70664814	-	UACA	6	0	0	0	0	0	4	0	0	0	0	0	0	0	0	4	0	0	2	0	16
chr15_70984257_70973249_+11008	chr15	70973248	70984257	+	LRRC49	4	0	0	0	0	0	0	0	0	0	0	0	0	2	0	0	0	0	0	0	6
chr15_76297348_76274412_-22936	chr15	76274411	76297348	-	ETFA	4	0	0	0	0	0	0	0	0	0	0	0	0	0	0	4	0	0	0	4	12
chr15_79413557_79411400_+2157	chr15	79411399	79413557	+	na	4	0	0	0	0	0	0	0	0	0	16	0	0	0	0	0	0	0	0	0	20
chr15_79469145_79456098_+13047	chr15	79456097	79469145	+	KIAA1024	12	0	0	0	0	0	0	2	0	0	0	0	4	2	0	0	0	12	0	0	32
chr15_79475183_79463953_-11230	chr15	79463952	79475183	-	na	2	0	0	0	0	0	0	0	0	0	0	0	0	0	0	0	0	0	0	0	2
chr15_81926025_81859826_-66199	chr15	81859825	81926025	-	RP11-499F3.2	2	0	0	0	4	0	2	0	0	0	0	0	2	0	0	0	0	0	0	0	10
chr15_81926025_81925673_-352	chr15	81925672	81926025	-	na	4	0	0	0	0	0	0	0	0	0	0	0	2	4	0	0	4	0	0	0	14
chr15_84641262_84632197_+9065	chr15	84632196	84641262	+	SCAND2P	2	0	0	0	0	0	0	0	0	0	0	0	0	0	0	0	0	0	0	0	2
chr15_84641262_84637347_+3915	chr15	84637346	84641262	+	SCAND2P	3	0	6	0	0	4	0	0	0	5	0	0	0	2	0	0	0	0	2	0	22
chr15_90085387_90084193_-1194	chr15	90084192	90085387	-	IDH2	2	0	0	0	0	0	0	0	0	0	0	0	0	0	0	0	0	0	0	0	2
chr15_90271831_90271188_+643	chr15	90271187	90271831	+	na	2	0	0	0	0	0	0	0	0	0	0	0	0	0	0	0	0	0	0	0	2
chr15_90715042_90713143_-1899	chr15	90713142	90715042	-	CRTC3-AS1	26	0	0	0	0	0	0	0	0	0	4	0	0	0	0	4	0	0	0	0	34
chr15_90822296_90822027_-269	chr15	90822026	90822296	-	na	4	0	0	0	0	0	0	0	0	0	4	0	0	4	8	6	0	0	0	0	26
chr15_91268605_91245975_+22630	chr15	91245974	91268605	+	SV2B	4	0	0	0	0	0	0	0	0	0	0	0	0	0	0	0	0	0	0	0	4
chr15_91368601_91368251_+350	chr15	91368250	91368601	+	na	2	0	0	0	0	0	0	0	0	0	0	0	0	0	0	0	0	0	0	0	2
chr15_96687111_96682589_+4522	chr15	96682588	96687111	+	na	2	0	0	0	0	0	0	0	0	0	0	0	0	0	0	0	0	0	0	0	2
chr15_97372391_97364152_+8239	chr15	97364151	97372391	+	na	3	0	0	0	0	0	0	0	0	0	0	0	0	0	0	0	0	0	0	0	3
chr15_99602109_99598430_+3679	chr15	99598429	99602109	+	MEF2A	4	0	0	0	0	0	0	0	0	0	0	0	0	0	0	8	0	0	0	0	12
chr16_19871950_19861837_-10113	chr16	19861836	19871950	-	GPRC5B	4	0	0	0	0	0	0	0	0	0	0	0	0	0	0	0	0	0	0	0	4
chr16_21983301_21962761_+20540	chr16	21962760	21983301	+	UQCRC2	2	0	0	0	0	0	0	0	0	0	0	0	0	0	0	0	0	0	0	0	2
chr16_2246986_2246095_-891	chr16	2246094	2246986	-	ECI1	4	0	0	0	0	0	0	2	0	2	18	0	0	0	0	0	0	0	0	6	32
chr16_23120246_23102319_-17927	chr16	23102318	23120246	-	USP31	4	0	0	0	0	0	0	0	0	0	0	0	0	0	0	0	0	0	0	0	4
chr16_28489386_28487456_-1930	chr16	28487455	28489386	-	CLN3	2	0	0	0	0	0	15	0	0	0	0	0	0	0	0	0	0	0	4	0	21
chr16_28873269_28870709_+2560	chr16	28870708	28873269	+	SH2B1	2	0	0	0	0	0	0	0	0	0	0	0	0	0	0	0	0	0	0	0	2
chr16_31091342_31090775_-567	chr16	31090774	31091342	-	VKORC1	14	32	0	0	36	0	0	48	0	0	58	0	0	0	24	0	0	6	0	0	218
chr16_319976_304304_-15672	chr16	304303	319976	-	AXIN1	2	0	0	0	0	0	0	0	0	0	0	0	0	0	0	0	0	0	0	0	2
chr16_323882_304304_-19578	chr16	304303	323882	-	AXIN1	2	0	0	0	0	0	0	0	0	0	0	0	0	0	0	0	0	0	0	0	2
chr16_3384959_3384857_+102	chr16	3384856	3384959	+	na	2	0	0	0	0	0	0	0	0	0	0	0	0	0	0	0	0	0	0	0	2
chr16_47134410_47109483_-24927	chr16	47109482	47134410	-	NETO2	4	0	0	0	0	0	0	0	0	0	0	0	0	0	0	0	0	0	0	0	4
chr16_48277479_48252208_+25271	chr16	48252207	48277479	+	LONP2	2	0	0	0	0	0	0	0	0	0	0	0	0	0	0	0	0	0	0	0	2
chr16_50319572_50319308_-264	chr16	50319307	50319572	-	na	2	0	0	0	0	0	0	0	0	0	0	0	0	0	0	0	0	0	0	0	2
chr16_53844298_53235185_+609113	chr16	53235184	53844298	+	CHD9	2	0	0	0	0	0	0	0	0	0	0	0	0	0	0	0	0	0	0	0	2
chr16_56162106_56151690_-10416	chr16	56151689	56162106	-	RP11-461O7.1	2	0	0	0	0	0	0	0	0	0	0	0	0	0	0	0	0	0	0	0	2
chr16_58560362_58559804_-558	chr16	58559803	58560362	-	CNOT1	2	4	9	22	2	22	16	18	2	14	12	30	0	4	2	12	7	0	12	8	198
chr16_66732505_66723755_-8750	chr16	66723754	66732505	-	DYNC1LI2	4	0	0	0	0	0	0	0	0	0	0	0	0	0	0	0	0	0	0	0	4
chr16_66732505_66730112_-2393	chr16	66730111	66732505	-	DYNC1LI2	2	0	0	0	0	0	0	4	0	4	0	0	0	0	0	0	0	0	0	0	10
chr16_66749313_66723755_-25558	chr16	66723754	66749313	-	DYNC1LI2	2	0	0	0	0	0	0	0	0	0	0	0	0	0	0	0	0	0	0	0	2
chr16_68123121_68121987_+1134	chr16	68121986	68123121	+	NFATC3	20	0	0	36	8	0	0	0	22	66	8	2	0	28	8	0	0	0	0	0	198
chr16_68126610_68121987_+4623	chr16	68121986	68126610	+	NFATC3	14	0	44	34	18	46	70	70	44	72	7	22	24	38	10	62	44	72	20	32	743
chr16_70372777_70364543_+8234	chr16	70364542	70372777	+	DDX19A	2	0	0	0	0	0	0	0	0	0	0	0	0	0	0	0	0	0	0	0	2
chr16_71714587_71652790_-61797	chr16	71652789	71714587	-	PHLPP2	4	0	0	0	0	0	0	0	0	0	0	0	0	0	0	0	0	0	0	0	4
chr16_75622464_75600220_-22244	chr16	75600219	75622464	-	ADAT1	4	0	0	0	0	0	0	0	10	0	0	0	0	2	0	0	0	0	0	0	16
chr16_76553907_76498567_+55340	chr16	76498566	76553907	+	CNTNAP4	2	0	0	0	0	0	0	0	0	0	0	0	0	0	0	0	0	0	0	0	2
chr16_78164289_77640867_+523422	chr16	77640866	78164289	+	VAT1L	4	0	0	0	0	0	0	0	0	0	0	0	0	0	0	0	0	0	0	0	4
chr16_78164289_77668645_+495644	chr16	77668644	78164289	+	VAT1L	16	0	0	0	0	0	0	0	0	0	0	0	0	0	0	0	0	0	0	0	16
chr16_78613637_78608439_+5198	chr16	78608438	78613637	+	na	2	0	0	0	0	2	0	0	0	0	0	0	0	0	0	0	0	0	0	0	4
chr16_89422305_89418284_-4021	chr16	89418283	89422305	-	RP1-168P16.1	2	0	0	0	0	0	6	10	2	2	8	0	0	0	0	0	2	0	0	0	32
chr16_89427069_89418284_-8785	chr16	89418283	89427069	-	RP1-168P16.1	2	0	2	0	0	0	0	0	0	0	0	0	0	0	0	0	0	0	0	0	4
chr16_89817972_89795906_-22066	chr16	89795905	89817972	-	FANCA	2	0	0	0	0	0	0	0	0	0	0	0	0	0	0	0	0	0	0	0	2
chr17_1612753_1600807_-11946	chr17	1600806	1612753	-	SLC43A2	2	0	0	0	0	0	0	0	0	0	0	0	0	0	0	0	0	0	0	0	2
chr17_18028659_18016061_-12598	chr17	18016060	18028659	-	ATPAF2	2	0	0	0	0	0	0	0	0	0	0	0	4	0	0	0	0	0	0	0	6
chr17_18039050_18016061_-22989	chr17	18016060	18039050	-	ATPAF2	2	0	0	0	0	0	0	0	0	0	0	0	0	0	0	0	0	0	0	0	2
chr17_20932836_20924359_+8477	chr17	20924358	20932836	+	CCDC144NL-AS1	4	0	0	0	0	0	0	0	0	0	0	0	0	0	0	0	0	0	0	0	4
chr17_21019185_21011040_-8145	chr17	21011039	21019185	-	USP22	2	0	0	0	0	0	0	0	0	0	0	0	0	0	0	0	0	0	0	0	2
chr17_28132809_28122603_+10206	chr17	28122602	28132809	+	NLK	2	0	0	0	0	0	0	4	0	0	0	0	0	0	0	0	0	0	0	0	6
chr17_28275737_28272069_-3668	chr17	28272068	28275737	-	CTD-2008P7.5	2	0	0	0	0	0	0	0	0	0	0	0	0	0	0	0	0	0	0	0	2
chr17_30252242_30248855_+3387	chr17	30248854	30252242	+	RP11-354P11.2	4	0	0	0	0	0	0	0	0	0	0	0	0	0	0	0	0	0	0	0	4
chr17_31073677_31071912_+1765	chr17	31071911	31073677	+	RP11-848P1.9	2	0	0	0	0	0	0	0	0	0	0	0	0	0	0	0	0	0	0	0	2
chr17_31392011_31374013_+17998	chr17	31374012	31392011	+	NF1	6	0	0	0	0	0	0	0	0	0	0	0	0	0	0	0	0	0	0	0	6
chr17_31426101_31374013_+52088	chr17	31374012	31426101	+	NF1	4	0	0	0	0	0	0	0	0	0	0	0	0	0	0	0	0	0	0	0	4
chr17_32373453_32351739_+21714	chr17	32351738	32373453	+	ZNF207	1	0	0	0	0	0	0	0	0	0	4	0	0	0	0	0	0	0	0	0	5
chr17_3610972_3608427_-2545	chr17	3608426	3610972	-	TRPV1	8	0	0	0	0	0	0	0	0	0	0	0	0	0	0	0	0	0	0	0	8
chr17_39083540_39082874_-666	chr17	39082873	39083540	-	PLXDC1	4	0	0	0	0	0	0	0	0	0	0	0	0	0	0	0	0	0	0	0	4
chr17_39653750_39652009_+1741	chr17	39652008	39653750	+	STARD3	2	0	0	0	0	0	0	0	0	0	0	0	0	0	0	0	0	0	0	0	2
chr17_4034292_3964174_-70118	chr17	3964173	4034292	-	ZZEF1	4	0	0	0	0	0	0	0	0	0	0	0	0	0	0	0	0	0	0	0	4
chr17_4296809_4282798_-14011	chr17	4282797	4296809	-	UBE2G1	2	0	0	0	0	0	0	4	0	0	0	0	0	0	0	0	0	0	0	0	6
chr17_46965039_46963697_+1342	chr17	46963696	46965039	+	na	2	0	0	0	0	0	0	0	0	0	0	4	0	2	0	0	0	0	2	0	10
chr17_46965039_46963835_+1204	chr17	46963834	46965039	+	na	2	0	0	0	0	0	0	0	0	0	0	0	0	0	0	0	0	0	0	0	2
chr17_48118037_48109967_-8070	chr17	48109966	48118037	-	na	1	0	0	0	5	0	0	2	10	2	0	1	0	2	0	0	0	3	0	6	32
chr17_48137337_48133535_-3802	chr17	48133534	48137337	-	SKAP1	2	0	0	0	0	4	0	0	3	0	0	0	0	0	0	0	0	0	0	0	9
chr17_48193771_48162469_-31302	chr17	48162468	48193771	-	SKAP1	2	0	0	0	0	0	0	0	0	0	0	0	0	0	0	0	0	0	0	0	2
chr17_5031669_5030708_+961	chr17	5030707	5031669	+	na	2	8	0	0	0	0	0	0	0	0	0	0	0	0	0	0	0	0	0	0	10
chr17_51040355_51038638_+1717	chr17	51038637	51040355	+	na	4	0	0	0	0	0	0	0	0	0	0	0	0	0	0	0	0	0	0	0	4
chr17_51068012_51041501_-26511	chr17	51041500	51068012	-	SPAG9	2	0	0	0	11	0	0	0	0	0	0	0	0	0	2	0	0	0	0	0	15
chr17_52805437_52773226_-32211	chr17	52773225	52805437	-	na	8	0	0	0	0	0	0	0	0	0	0	0	0	0	0	0	0	0	0	0	8
chr17_57529724_55767335_+1762389	chr17	55767334	57529724	+	ANKFN1	8	0	0	0	0	0	0	0	0	0	0	0	0	0	0	0	0	0	0	0	8
chr17_58005041_58003651_-1390	chr17	58003650	58005041	-	SRSF1	20	0	0	0	0	0	0	0	0	0	0	0	0	0	12	0	4	0	0	0	36
chr17_58880567_58840055_+40512	chr17	58840054	58880567	+	na	4	2	0	0	0	0	0	0	0	0	0	0	0	0	0	0	0	0	0	0	6
chr17_58985617_58955649_+29968	chr17	58955648	58985617	+	PPM1E	2	0	0	0	0	0	0	0	0	0	0	0	0	0	0	0	0	0	0	0	2
chr17_59043868_59031896_-11972	chr17	59031895	59043868	-	TRIM37	4	0	0	0	0	0	0	0	0	0	0	0	0	0	0	0	0	0	0	0	4
chr17_59607173_59605115_+2058	chr17	59605114	59607173	+	DHX40	4	0	0	0	0	0	0	0	0	0	0	0	0	0	0	0	0	0	0	0	4
chr17_59773944_59731421_+42523	chr17	59731420	59773944	+	VMP1	4	0	0	0	0	0	0	0	0	2	0	0	0	0	0	0	0	0	0	0	6
chr17_59773944_59764971_+8973	chr17	59764970	59773944	+	VMP1	6	0	0	0	0	0	0	0	0	0	0	0	0	0	0	0	2	0	0	0	8
chr17_59953340_59935193_+18147	chr17	59935192	59953340	+	RPS6KB1	2	0	0	0	0	0	0	0	0	0	0	0	0	0	0	0	0	0	0	0	2
chr17_60226231_60179171_-47060	chr17	60179170	60226231	-	USP32	4	0	0	0	0	0	0	0	0	0	0	0	0	0	0	0	0	0	0	0	4
chr17_66123424_65961463_-161961	chr17	65961462	66123424	-	CEP112	12	0	0	0	0	0	0	0	0	0	0	0	0	0	0	0	0	0	0	0	12
chr17_66132763_66123265_-9498	chr17	66123264	66132763	-	CEP112	4	0	0	0	0	0	0	0	0	0	0	0	0	0	0	0	0	0	0	0	4
chr17_66139600_66096251_-43349	chr17	66096250	66139600	-	CEP112	2	0	0	0	0	0	0	0	0	0	0	0	0	0	0	0	0	0	12	0	14
chr17_67914565_67910877_+3688	chr17	67910876	67914565	+	BPTF	2	0	0	0	0	0	0	0	0	0	0	0	0	0	0	0	0	0	0	0	2
chr17_72404816_72401304_-3512	chr17	72401303	72404816	-	LINC00511	4	0	0	0	0	0	0	0	0	0	0	0	0	0	0	0	0	0	0	0	4
chr17_72422168_72422029_+139	chr17	72422028	72422168	+	na	6	0	0	0	0	0	0	2	2	0	0	2	4	0	0	2	0	0	2	0	20
chr17_75793536_75791760_+1776	chr17	75791759	75793536	+	UNK	2	0	0	0	0	0	0	0	0	0	0	0	0	0	0	0	0	0	0	0	2
chr17_75797397_75791760_+5637	chr17	75791759	75797397	+	UNK	2	0	0	2	2	4	0	2	0	0	0	0	0	0	0	2	0	0	0	0	14
chr17_77144413_77142646_+1767	chr17	77142645	77144413	+	SEC14L1	2	0	0	0	0	0	0	0	0	0	0	0	0	0	0	0	0	0	0	0	2
chr17_78009697_78004170_+5527	chr17	78004169	78009697	+	TNRC6C	4	0	14	0	0	0	0	0	0	0	0	0	0	4	0	0	0	2	0	0	24
chr17_78401057_78400735_+322	chr17	78400734	78401057	+	PGS1	2	0	0	0	12	0	0	0	0	0	0	0	0	0	0	0	0	0	0	0	14
chr17_80643810_80619627_+24183	chr17	80619626	80643810	+	RPTOR	16	0	0	0	0	2	4	0	0	0	0	0	2	0	0	0	0	0	0	0	24
chr17_80685898_80604109_+81789	chr17	80604108	80685898	+	RPTOR	2	0	0	0	0	0	0	0	0	0	0	0	0	0	0	0	0	0	0	0	2
chr17_80707999_80619627_+88372	chr17	80619626	80707999	+	RPTOR	2	0	0	0	0	0	0	0	0	0	0	0	0	0	0	0	0	0	0	0	2
chr17_80709114_80707841_+1273	chr17	80707840	80709114	+	RPTOR	4	0	0	0	0	0	0	0	0	0	0	0	0	0	0	0	0	0	0	0	4
chr17_80730706_80619627_+111079	chr17	80619626	80730706	+	RPTOR	8	0	0	0	0	0	0	0	0	0	0	0	0	0	0	0	0	0	0	0	8
chr17_81271024_81270525_-499	chr17	81270524	81271024	-	SLC38A10	4	0	0	2	0	0	0	2	0	2	0	0	4	0	0	0	0	6	0	0	20
chr17_82814934_82752140_+62794	chr17	82752139	82814934	+	TBCD	6	0	0	0	0	0	0	0	0	0	0	0	0	0	0	0	0	0	0	0	6
chr17_8372081_8368983_-3098	chr17	8368982	8372081	-	RP11-849F2.7	2	0	0	0	0	0	0	0	0	0	0	0	0	0	0	0	0	0	0	0	2
chr18_1197610_1159179_+38431	chr18	1159178	1197610	+	RP11-78F17.1	4	0	0	0	0	0	0	0	0	0	0	0	0	0	0	0	0	0	0	0	4
chr18_13666713_13666479_-234	chr18	13666478	13666713	-	na	2	0	0	0	0	0	0	0	0	0	0	0	0	0	0	0	0	0	0	0	2
chr18_13671973_13666479_-5494	chr18	13666478	13671973	-	FAM210A	2	0	0	0	0	0	0	0	0	0	0	0	0	0	0	1	0	0	0	0	3
chr18_24083081_24022541_+60540	chr18	24022540	24083081	+	TTC39C	2	0	0	0	0	0	0	0	0	0	0	0	0	0	0	0	0	0	0	0	2
chr18_26944366_26916535_-27831	chr18	26916534	26944366	-	CHST9	2	0	0	0	0	0	0	0	0	0	0	0	0	0	0	0	0	0	0	0	2
chr18_32124845_32111754_+13091	chr18	32111753	32124845	+	RNF138	2	0	0	0	0	0	0	0	0	0	0	0	0	0	0	0	0	0	0	0	2
chr18_34023651_33943065_-80586	chr18	33943064	34023651	-	NOL4	2	0	0	0	0	0	0	0	0	0	0	0	0	0	0	0	0	0	0	0	2
chr18_34194996_34093465_-101531	chr18	34093464	34194996	-	NOL4	2	0	0	0	0	0	0	0	0	0	0	0	0	0	0	0	0	0	0	0	2
chr18_44703107_44701175_+1932	chr18	44701174	44703107	+	SETBP1	3	0	0	0	0	2	8	8	0	2	0	24	0	6	0	8	0	0	0	4	65
chr18_44712794_44701175_+11619	chr18	44701174	44712794	+	SETBP1	4	18	6	4	4	32	4	20	24	2	16	16	0	28	18	18	0	0	2	4	220
chr18_47097404_47091174_-6230	chr18	47091173	47097404	-	RP11-49K24.4	2	0	0	0	0	0	0	0	0	0	0	0	0	0	0	0	0	0	0	0	2
chr18_47134704_47130244_-4460	chr18	47130243	47134704	-	RP11-49K24.6	2	0	0	0	0	0	2	0	0	0	0	0	0	0	0	0	0	0	0	0	4
chr18_47896809_47841792_-55017	chr18	47841791	47896809	-	SMAD2	2	0	0	0	0	0	0	0	0	4	0	0	0	0	0	0	0	0	0	0	6
chr18_47896809_47841851_-54958	chr18	47841850	47896809	-	SMAD2	2	0	0	0	0	0	0	0	8	0	0	0	0	0	0	0	0	0	0	0	10
chr18_51067187_51054781_+12406	chr18	51054780	51067187	+	SMAD4	4	0	2	26	2	6	2	6	0	2	0	0	6	2	0	8	6	0	0	0	72
chr18_51177576_51175895_-1681	chr18	51175894	51177576	-	na	2	0	0	2	0	0	4	0	0	0	6	0	0	0	0	0	0	0	0	0	14
chr18_56962529_56699791_+262738	chr18	56699790	56962529	+	WDR7	2	0	0	0	0	0	2	0	0	0	0	0	0	0	0	0	0	0	0	0	4
chr18_57508153_57476437_+31716	chr18	57476436	57508153	+	ONECUT2	2	0	0	0	0	0	0	0	0	0	0	0	0	0	0	0	0	0	0	0	2
chr18_58953799_58898504_+55295	chr18	58898503	58953799	+	ZNF532	2	0	0	0	0	0	0	0	0	0	0	0	0	0	0	0	0	0	0	0	2
chr18_63281214_63280887_-327	chr18	63280886	63281214	-	na	2	0	1	0	8	0	2	0	0	0	0	0	0	0	0	0	0	0	0	0	13
chr18_69054133_69010934_+43199	chr18	69010933	69054133	+	CCDC102B	3	0	0	0	0	0	0	0	0	0	0	0	0	0	0	0	0	0	0	2	5
chr18_69295559_69247625_+47934	chr18	69247624	69295559	+	na	2	0	0	0	0	0	0	0	0	0	0	0	0	0	0	0	0	0	0	0	2
chr18_75016677_74918849_+97828	chr18	74918848	75016677	+	ZNF407	2	0	0	0	0	0	0	0	0	0	0	0	0	0	0	0	0	0	0	0	2
chr18_75289361_75285448_+3913	chr18	75285447	75289361	+	na	2	0	0	0	0	0	0	0	0	0	0	0	0	0	0	0	0	0	0	0	2
chr18_76247642_76246721_-921	chr18	76246720	76247642	-	na	2	0	0	0	0	0	0	0	0	0	0	0	0	0	0	0	0	0	0	0	2
chr18_79977701_79973421_-4280	chr18	79973420	79977701	-	TXNL4A	2	0	0	0	0	0	0	0	0	0	0	0	0	0	0	0	0	0	0	0	2
chr18_79979632_79977598_-2034	chr18	79977597	79979632	-	TXNL4A	2	0	0	0	0	0	0	0	0	0	0	0	0	0	0	0	0	0	0	0	2
chr18_8720496_8714139_+6357	chr18	8714138	8720496	+	MTCL1	4	0	26	2	0	10	4	8	0	0	0	2	0	2	0	4	2	0	6	0	70
chr18_9235909_9208657_+27252	chr18	9208656	9235909	+	ANKRD12	4	0	0	0	0	0	0	0	0	0	0	0	0	0	0	0	0	0	0	0	4
chr19_10340293_10339050_+1243	chr19	10339049	10340293	+	na	4	0	0	0	0	0	0	0	0	0	0	0	0	0	0	0	0	0	0	0	4
chr19_12046760_12043640_-3120	chr19	12043639	12046760	-	CTD-2006C1.10	2	0	0	0	0	0	0	0	0	0	0	0	0	0	0	0	0	0	0	0	2
chr19_12209431_12207332_+2099	chr19	12207331	12209431	+	CTD-2666L21.1	4	0	0	0	0	0	0	0	0	0	0	0	0	0	0	0	0	0	0	0	4
chr19_12528696_12526920_-1776	chr19	12526919	12528696	-	CTD-2192J16.20	4	0	0	8	0	0	0	8	0	0	0	0	0	0	0	0	0	0	6	0	26
chr19_13506225_13452876_-53349	chr19	13452875	13506225	-	CACNA1A	4	0	0	0	0	0	0	0	0	0	0	0	0	0	0	0	0	0	0	0	4
chr19_14413224_14408847_-4377	chr19	14408846	14413224	-	DDX39A	2	0	0	0	0	0	0	0	0	0	0	0	0	0	0	0	0	0	0	0	2
chr19_19311496_19310906_+590	chr19	19310905	19311496	+	na	4	0	0	0	0	0	0	0	0	0	0	0	0	0	0	0	0	0	0	0	4
chr19_23395409_23373742_-21667	chr19	23373741	23395409	-	ZNF91	6	0	0	0	0	0	0	0	0	0	0	0	0	0	0	0	0	0	0	0	6
chr19_23833112_23831597_+1515	chr19	23831596	23833112	+	na	26	0	0	0	0	2	0	4	0	10	0	4	8	0	0	0	12	0	12	0	78
chr19_23833521_23831597_+1924	chr19	23831596	23833521	+	RP11-255H23.2	6	0	0	16	0	4	0	0	0	12	0	4	6	2	0	12	4	0	8	14	88
chr19_36450001_36449231_-770	chr19	36449230	36450001	-	ZNF566	8	0	0	0	0	0	0	4	0	0	0	0	0	0	0	0	0	0	0	0	12
chr19_37207254_37199400_-7854	chr19	37199399	37207254	-	ZNF585B	16	0	0	0	0	0	0	9	0	0	0	6	0	2	0	0	0	20	2	0	55
chr19_37740194_37738903_-1291	chr19	37738902	37740194	-	ZNF573	6	0	8	0	0	0	0	0	0	0	0	0	4	0	0	0	2	0	0	0	20
chr19_43544234_43543391_-843	chr19	43543390	43544234	-	XRCC1	2	0	0	0	0	0	0	0	0	0	0	0	0	0	0	0	0	0	0	0	2
chr19_4384827_4382560_+2267	chr19	4382559	4384827	+	na	4	0	0	0	0	0	0	0	0	0	0	0	0	0	0	0	0	0	0	0	4
chr19_44708187_44707867_+320	chr19	44707866	44708187	+	na	2	0	0	0	0	0	0	0	0	0	0	0	0	0	0	0	0	0	0	0	2
chr19_44900130_44899965_-165	chr19	44899964	44900130	-	na	2	0	0	0	0	0	0	0	2	0	0	0	0	2	0	0	0	2	0	0	8
chr19_45703294_45702904_+390	chr19	45702903	45703294	+	na	6	0	0	0	0	0	0	0	0	0	4	0	0	0	0	0	0	0	0	0	10
chr19_46922356_46918488_+3868	chr19	46918487	46922356	+	ARHGAP35	10	0	0	0	0	2	0	0	0	5	0	0	4	0	0	0	8	0	0	4	33
chr19_46937408_46918488_+18920	chr19	46918487	46937408	+	ARHGAP35	52	0	0	4	0	0	0	0	0	26	0	16	0	0	20	0	12	0	0	0	130
chr19_47292173_47289998_+2175	chr19	47289997	47292173	+	C5AR1	4	0	0	0	0	6	0	0	0	0	0	0	0	0	0	0	0	0	0	0	10
chr19_47778814_47277801_+501013	chr19	47277800	47778814	+	GLTSCR2	3	0	0	0	0	0	0	0	0	0	0	0	0	0	0	0	0	0	0	0	3
chr19_48482663_48479123_+3540	chr19	48479122	48482663	+	CYTH2	10	0	0	0	0	4	0	0	0	0	0	0	0	0	0	0	0	0	0	0	14
chr19_48599538_48596739_+2799	chr19	48596738	48599538	+	SULT2B1	8	0	0	0	0	0	0	0	0	0	0	0	0	0	0	0	0	0	0	0	8
chr19_48969855_48968792_-1063	chr19	48968791	48969855	-	GYS1	2	0	0	2	0	0	0	0	0	0	0	2	0	0	0	0	0	0	0	0	6
chr19_49146698_49145168_+1530	chr19	49145167	49146698	+	PPFIA3	4	0	0	0	0	0	0	0	0	0	0	0	0	0	0	0	0	0	0	0	4
chr19_52385742_52383849_+1893	chr19	52383848	52385742	+	na	8	0	0	0	0	0	0	0	2	0	10	0	2	0	0	0	9	0	8	0	39
chr19_52392788_52369787_+23001	chr19	52369786	52392788	+	ZNF880	2	0	0	0	0	0	0	0	0	4	0	0	0	0	0	0	0	0	0	0	6
chr19_52584197_52574077_+10120	chr19	52574076	52584197	+	ZNF701	4	0	0	4	0	0	0	0	0	0	0	0	2	0	0	2	0	0	0	0	12
chr19_52842151_52838351_-3800	chr19	52838350	52842151	-	na	2	0	0	0	0	0	0	0	0	0	0	0	0	0	0	2	0	2	0	0	6
chr19_52895592_52886427_-9165	chr19	52886426	52895592	-	ZNF320	2	0	0	0	0	0	0	0	0	0	0	0	0	0	0	0	0	0	0	0	2
chr19_54458994_54458709_-285	chr19	54458708	54458994	-	na	4	0	0	0	0	0	0	0	0	0	0	0	0	0	0	0	0	0	0	0	4
chr19_57780146_57776543_+3603	chr19	57776542	57780146	+	ZNF586	8	0	0	4	0	0	0	0	0	4	14	4	4	0	4	2	0	20	0	0	64
chr19_58263676_58260851_+2825	chr19	58260850	58263676	+	na	10	0	0	0	0	2	0	10	0	10	8	4	0	0	0	10	0	0	6	4	64
chr19_5992453_5987403_-5050	chr19	5987402	5992453	-	na	2	0	0	0	0	0	0	0	0	0	0	0	0	0	0	0	0	0	0	0	2
chr19_9604932_9604691_-241	chr19	9604690	9604932	-	na	2	0	0	0	0	0	0	0	0	0	0	0	0	0	0	0	0	0	0	0	2
chr19_9660874_9652953_-7921	chr19	9652952	9660874	-	ZNF562	4	0	0	0	0	0	0	4	0	0	0	0	4	0	0	6	0	0	0	0	18
chr1_100017815_99993603_+24212	chr1	99993602	100017815	+	SLC35A3	2	0	0	0	0	0	0	0	0	0	0	0	0	0	0	0	0	0	0	2	4
chr1_100061949_100043073_+18876	chr1	100043072	100061949	+	MFSD14A	2	0	0	4	0	0	0	0	0	4	0	0	0	0	0	0	0	0	0	0	10
chr1_10119613_10098592_+21021	chr1	10098591	10119613	+	UBE4B	2	0	0	0	0	0	0	0	0	0	0	0	0	0	0	0	0	0	0	0	2
chr1_10303246_10297174_+6072	chr1	10297173	10303246	+	KIF1B	2	0	0	0	0	0	0	0	0	0	0	0	0	0	0	0	0	0	0	0	2
chr1_10779834_10760701_-19133	chr1	10760700	10779834	-	CASZ1	4	0	0	0	0	0	0	0	0	0	0	0	0	0	0	0	0	0	0	0	4
chr1_108338690_108331171_+7519	chr1	108331170	108338690	+	SLC25A24P1	4	0	0	0	0	0	0	0	0	0	0	0	0	0	0	0	0	0	0	0	4
chr1_109095160_109091956_-3204	chr1	109091955	109095160	-	na	4	0	0	0	0	0	0	0	0	0	0	0	0	0	0	0	0	0	0	0	4
chr1_110356031_110351191_+4840	chr1	110351190	110356031	+	LAMTOR5-AS1	4	0	0	0	0	0	0	0	0	0	0	0	0	0	0	0	0	0	0	0	4
chr1_114749904_114730258_-19646	chr1	114730257	114749904	-	CSDE1	2	0	0	0	0	0	0	0	0	0	0	0	0	0	0	0	0	0	0	0	2
chr1_117460612_117368419_+92193	chr1	117368418	117460612	+	MAN1A2	2	0	0	0	0	0	0	0	0	0	0	0	0	0	0	0	0	0	0	0	2
chr1_118144171_118144027_-144	chr1	118144026	118144171	-	na	4	0	0	0	0	0	0	0	0	0	0	0	0	0	0	0	0	0	0	0	4
chr1_12305417_12299202_+6215	chr1	12299201	12305417	+	VPS13D	2	0	0	0	0	0	0	0	0	0	0	0	0	0	0	0	0	0	0	0	2
chr1_12308609_11922636_-385973	chr1	11922635	12308609	-	KIAA2013	2	0	0	0	0	0	0	0	0	0	0	0	0	0	0	0	0	0	0	0	2
chr1_12321964_11924468_+397496	chr1	11924467	12321964	+	VPS13D	4	0	0	0	0	0	0	0	0	0	0	0	0	0	0	0	0	0	0	0	4
chr1_12322746_11924468_+398278	chr1	11924467	12322746	+	VPS13D	28	0	0	0	0	0	0	0	0	0	0	0	0	0	0	0	0	0	0	0	28
chr1_13715614_13715067_+547	chr1	13715066	13715614	+	PRDM2	3	0	0	0	0	0	0	0	0	0	0	0	0	0	0	0	0	0	0	0	3
chr1_13753994_13742005_+11989	chr1	13742004	13753994	+	PRDM2	2	0	0	0	0	0	0	0	0	0	0	0	0	0	0	0	0	0	0	0	2
chr1_145842477_145840922_+1555	chr1	145840921	145842477	+	POLR3C	2	0	0	0	0	8	0	0	16	0	0	0	0	0	0	0	0	0	0	0	26
chr1_147259918_147252623_+7295	chr1	147252622	147259918	+	CHD1L	7	0	0	0	12	3	0	4	0	0	4	0	0	0	4	0	10	0	6	0	50
chr1_150595514_150591645_-3869	chr1	150591644	150595514	-	na	14	0	0	0	0	0	0	0	0	0	0	0	0	0	0	0	0	0	0	0	14
chr1_153632240_153626320_-5920	chr1	153626319	153632240	-	S100A13	4	0	0	0	0	2	0	0	0	2	0	0	0	0	4	0	8	0	0	0	20
chr1_155415923_155408138_-7785	chr1	155408137	155415923	-	ASH1L	3	0	0	0	0	0	0	0	0	3	0	0	0	0	0	0	0	0	0	0	6
chr1_155490696_155487678_-3018	chr1	155487677	155490696	-	na	2	0	0	0	0	0	0	0	0	0	0	0	0	0	0	0	0	0	0	0	2
chr1_156199721_156196013_+3708	chr1	156196012	156199721	+	na	4	0	0	0	0	0	0	0	0	0	0	0	0	0	0	0	0	0	0	0	4
chr1_1564916_1561332_-3584	chr1	1561331	1564916	-	SSU72	10	0	0	0	0	0	2	4	0	0	12	0	0	0	0	2	0	0	0	0	30
chr1_163736196_163735514_+682	chr1	163735513	163736196	+	na	2	0	0	0	0	0	0	0	0	0	0	0	0	0	0	0	2	0	0	0	4
chr1_165733388_165728550_-4838	chr1	165728549	165733388	-	na	4	0	0	0	0	0	0	0	0	0	0	0	0	0	0	0	0	0	0	0	4
chr1_168243069_168231514_+11555	chr1	168231513	168243069	+	SFT2D2	6	0	0	0	0	0	6	0	0	0	4	0	0	0	6	0	0	0	0	0	22
chr1_168379782_168308742_+71040	chr1	168308741	168379782	+	RP5-1059H15.1	4	0	0	0	0	0	0	0	0	0	0	0	0	0	0	0	0	0	0	0	4
chr1_168379782_168367491_+12291	chr1	168367490	168379782	+	RP5-1059H15.1	16	0	0	0	0	0	0	0	0	0	0	0	0	0	0	0	0	0	0	0	16
chr1_168379782_168368824_+10958	chr1	168368823	168379782	+	RP5-1059H15.1	2	0	0	0	0	0	0	0	0	0	0	0	0	0	0	0	0	0	0	0	2
chr1_168379782_168369023_+10759	chr1	168369022	168379782	+	RP5-1059H15.1	16	0	0	0	0	0	0	0	0	0	0	0	0	0	0	0	0	0	0	0	16
chr1_168379782_168369495_+10287	chr1	168369494	168379782	+	RP5-1059H15.1	6	0	0	0	0	0	0	0	0	0	0	0	0	0	0	0	0	0	0	0	6
chr1_168379782_168375973_+3809	chr1	168375972	168379782	+	RP5-1059H15.1	6	0	0	0	0	0	0	0	0	0	0	0	0	0	0	0	0	0	0	0	6
chr1_168379782_168377913_+1869	chr1	168377912	168379782	+	na	10	0	0	0	0	0	0	0	0	0	0	0	0	0	0	0	0	0	0	0	10
chr1_168379782_168379609_+173	chr1	168379608	168379782	+	na	4	0	0	0	0	0	0	0	0	0	0	0	0	0	0	0	0	0	0	0	4
chr1_168426805_168379609_+47196	chr1	168379608	168426805	+	na	2	0	0	0	0	0	0	0	0	0	0	0	0	0	0	0	0	0	0	0	2
chr1_169477757_169419013_-58744	chr1	169419012	169477757	-	CCDC181	2	0	0	0	0	0	0	0	0	0	0	0	0	0	0	0	0	0	0	0	2
chr1_173402731_173346518_-56213	chr1	173346517	173402731	-	RP11-296O14.2	4	0	0	0	0	0	0	0	0	0	0	0	0	0	0	0	0	0	0	0	4
chr1_173476785_173440463_-36322	chr1	173440462	173476785	-	RP11-296O14.3	2	0	0	0	0	0	0	0	0	0	0	0	0	0	0	0	0	0	0	0	2
chr1_174190006_174189254_-752	chr1	174189253	174190006	-	na	2	0	0	0	0	0	0	0	0	0	0	0	0	0	0	0	0	0	0	0	2
chr1_178468588_178464278_+4310	chr1	178464277	178468588	+	RASAL2	2	0	0	0	0	0	0	0	0	0	0	0	0	0	0	0	0	0	0	0	2
chr1_180641517_180640703_+814	chr1	180640702	180641517	+	na	2	0	0	0	0	0	0	0	0	0	0	0	0	0	0	0	0	0	0	0	2
chr1_185374556_185366417_+8139	chr1	185366416	185374556	+	na	2	0	0	0	0	0	0	0	0	0	0	0	0	0	0	0	0	0	0	0	2
chr1_185680889_185572997_+107892	chr1	185572996	185680889	+	GS1-204I12.4	2	0	0	0	0	0	0	0	0	0	0	0	0	0	0	0	0	0	0	0	2
chr1_186470395_186451179_+19216	chr1	186451178	186470395	+	RP11-295K2.3	4	0	0	0	0	0	0	0	0	4	0	0	0	0	0	2	0	0	0	0	10
chr1_187269508_187254376_+15132	chr1	187254375	187269508	+	na	2	0	0	0	0	0	0	0	0	0	0	0	0	0	0	0	0	0	0	0	2
chr1_187329060_187092825_+236235	chr1	187092824	187329060	+	LINC01036	1	0	0	0	0	0	0	0	0	0	0	0	0	0	0	0	1	0	0	0	2
chr1_1874118_1815756_-58362	chr1	1815755	1874118	-	GNB1	4	0	0	0	0	0	0	0	0	0	0	0	0	0	0	0	0	0	0	0	4
chr1_187473833_187469169_+4664	chr1	187469168	187473833	+	LINC01037	2	0	0	0	0	0	0	0	0	0	0	0	0	0	0	0	0	0	0	0	2
chr1_1879902_1815756_-64146	chr1	1815755	1879902	-	GNB1	4	0	0	0	0	0	0	0	0	0	0	0	0	0	4	2	0	0	0	0	10
chr1_1879902_1825397_-54505	chr1	1825396	1879902	-	GNB1	2	0	0	0	0	0	0	0	0	0	0	0	0	0	0	0	0	0	0	0	2
chr1_189452170_189380806_+71364	chr1	189380805	189452170	+	na	2	0	0	0	0	0	0	0	0	0	0	0	0	0	0	0	0	0	0	0	2
chr1_19262635_19262182_-453	chr1	19262181	19262635	-	na	8	0	0	0	0	0	0	0	0	0	0	0	0	0	0	0	0	0	0	0	8
chr1_195813242_195810786_+2456	chr1	195810785	195813242	+	na	2	0	0	0	0	0	0	0	0	0	0	0	0	0	0	0	0	0	0	0	2
chr1_196360381_196331156_-29225	chr1	196331155	196360381	-	KCNT2	4	0	0	0	0	0	0	0	0	0	0	0	0	0	0	0	0	0	0	0	4
chr1_19908099_19890385_+17714	chr1	19890384	19908099	+	OTUD3	2	0	0	0	0	0	0	0	0	0	0	0	0	0	0	0	0	0	0	0	2
chr1_200618652_200586101_-32551	chr1	200586100	200618652	-	KIF14	2	0	0	0	0	0	0	0	0	0	0	0	0	0	0	0	0	0	0	0	2
chr1_201623606_201622853_+753	chr1	201622852	201623606	+	NAV1	2	0	0	0	0	0	0	0	0	0	0	0	0	0	0	0	0	0	0	0	2
chr1_206733271_206728710_+4561	chr1	206728709	206733271	+	MAPKAPK2	4	0	0	0	0	0	0	0	0	0	0	0	0	0	0	0	0	0	0	0	4
chr1_21123555_21089138_-34417	chr1	21089137	21123555	-	EIF4G3	2	0	0	0	0	0	0	0	0	0	0	0	0	0	0	0	0	0	0	0	2
chr1_21126179_21089138_-37041	chr1	21089137	21126179	-	EIF4G3	6	0	0	0	0	0	0	0	0	0	0	0	0	0	0	0	0	0	0	0	6
chr1_211856337_211778918_-77419	chr1	211778917	211856337	-	LPGAT1	2	0	0	0	0	0	0	0	0	0	0	0	0	0	0	0	0	0	0	0	2
chr1_211875312_211778918_-96394	chr1	211778917	211875312	-	LPGAT1	52	0	0	0	0	0	0	0	0	0	0	0	0	0	0	0	0	0	0	0	52
chr1_211890471_211778918_-111553	chr1	211778917	211890471	-	LPGAT1	2	0	0	0	0	0	0	0	0	0	0	0	0	0	0	0	0	0	0	0	2
chr1_211897324_211778918_-118406	chr1	211778917	211897324	-	LPGAT1	4	0	0	0	0	0	0	0	0	0	0	0	0	0	0	0	0	0	0	0	4
chr1_212102952_212100252_+2700	chr1	212100251	212102952	+	DTL	8	0	12	0	0	0	0	0	0	0	4	0	0	0	8	0	0	0	0	2	34
chr1_21275195_21272699_-2496	chr1	21272698	21275195	-	ECE1	2	0	0	0	0	0	0	0	0	0	0	0	0	0	0	0	0	0	0	0	2
chr1_219324124_219298726_-25398	chr1	219298725	219324124	-	na	2	0	0	0	0	0	0	0	0	0	0	0	0	0	0	0	0	0	0	0	2
chr1_2194133_2185333_-8800	chr1	2185332	2194133	-	FAAP20	2	0	0	0	0	0	0	0	0	0	0	0	0	0	0	0	0	0	0	0	2
chr1_222603276_222594236_+9040	chr1	222594235	222603276	+	na	2	0	0	0	2	0	4	0	0	0	0	0	0	0	0	0	0	0	0	0	8
chr1_225097239_225085710_+11529	chr1	225085709	225097239	+	DNAH14	6	0	0	0	0	0	0	0	0	0	0	0	0	0	0	0	3	0	0	0	9
chr1_227317246_227016080_-301166	chr1	227016079	227317246	-	CDC42BPA	2	0	0	0	0	0	0	0	0	0	0	0	0	0	0	0	4	0	0	0	6
chr1_227317246_227193786_-123460	chr1	227193785	227317246	-	CDC42BPA	6	0	0	0	0	0	0	0	0	0	0	0	2	0	0	0	4	0	0	0	12
chr1_228395252_228394737_-515	chr1	228394736	228395252	-	na	6	0	0	0	0	0	12	0	4	2	0	0	0	0	0	0	0	0	0	0	24
chr1_23040434_23030469_+9965	chr1	23030468	23040434	+	KDM1A	4	0	0	0	0	0	4	0	0	0	5	0	0	2	2	0	0	0	0	0	17
chr1_231367636_231364327_-3309	chr1	231364326	231367636	-	EGLN1	4	0	0	0	0	0	0	0	0	0	0	0	0	0	0	0	0	0	0	0	4
chr1_231374099_231364327_-9772	chr1	231364326	231374099	-	EGLN1	2	0	0	0	0	0	0	0	0	0	0	0	0	0	0	4	0	0	0	0	6
chr1_232574222_232513857_-60365	chr1	232513856	232574222	-	SIPA1L2	3	0	0	0	0	0	0	0	0	0	0	0	0	0	0	0	0	0	0	0	3
chr1_235494828_235450240_-44588	chr1	235450239	235494828	-	B3GALNT2	4	0	0	0	0	0	0	0	0	0	0	0	0	0	0	0	0	0	0	0	4
chr1_235612506_235612124_-382	chr1	235612123	235612506	-	na	10	0	0	0	0	0	0	0	0	0	0	0	0	0	0	0	0	0	0	0	10
chr1_23825588_23804400_-21188	chr1	23804399	23825588	-	HMGCL	2	0	0	0	0	0	0	0	0	0	0	0	0	0	0	0	0	0	0	0	2
chr1_2403589_2395784_+7805	chr1	2395783	2403589	+	RER1	2	0	0	0	0	0	0	0	0	0	0	0	0	0	0	0	0	0	0	0	2
chr1_243344331_243307787_+36544	chr1	243307786	243344331	+	SDCCAG8	2	0	0	0	0	0	0	0	0	0	0	0	0	0	0	0	0	0	0	0	2
chr1_243695716_243504388_-191328	chr1	243504387	243695716	-	AKT3	4	0	0	0	0	0	0	0	0	0	0	0	0	0	0	0	0	0	0	0	4
chr1_243843282_243504388_-338894	chr1	243504387	243843282	-	AKT3	2	0	0	0	0	0	0	0	0	0	0	0	0	0	0	0	0	0	0	0	2
chr1_244232275_243695591_-536684	chr1	243695590	244232275	-	AKT3	2	0	0	0	0	0	0	0	0	0	0	0	0	0	0	0	0	0	0	0	2
chr1_244259605_243695591_-564014	chr1	243695590	244259605	-	AKT3	2	0	0	0	0	0	0	0	0	0	0	0	0	0	0	0	0	0	0	0	2
chr1_244848856_244845247_-3609	chr1	244845246	244848856	-	HNRNPU	5	0	0	0	0	0	0	0	0	0	0	0	0	0	0	0	0	0	0	0	5
chr1_24535369_24514531_+20838	chr1	24514530	24535369	+	RCAN3	3	0	0	0	0	0	0	0	0	0	0	0	0	0	0	0	0	0	0	0	3
chr1_245611976_245247909_+364067	chr1	245247908	245611976	+	KIF26B	2	0	0	0	0	0	0	0	0	0	0	0	0	0	0	0	0	0	0	0	2
chr1_246440124_246437148_-2976	chr1	246437147	246440124	-	na	2	0	0	0	0	4	0	0	0	3	0	0	0	0	0	0	0	0	3	0	12
chr1_247109987_247108553_-1434	chr1	247108552	247109987	-	na	2	0	0	0	0	0	0	0	0	0	0	0	0	0	0	0	0	0	0	0	2
chr1_247159813_247155566_-4247	chr1	247155565	247159813	-	ZNF124	28	72	108	22	46	50	24	22	40	44	28	30	30	68	92	58	70	110	46	14	1002
chr1_247159813_247156406_-3407	chr1	247156405	247159813	-	ZNF124	94	0	10	64	32	18	54	68	10	80	38	16	80	32	34	38	128	28	86	84	994
chr1_2563416_2562865_+551	chr1	2562864	2563416	+	TNFRSF14	2	0	0	0	7	0	0	0	0	0	0	0	0	0	0	0	0	0	0	0	9
chr1_2564866_2562865_+2001	chr1	2562864	2564866	+	TNFRSF14	2	0	0	0	0	0	0	0	0	0	0	0	0	0	2	0	0	0	0	0	4
chr1_26306679_26296919_-9760	chr1	26296918	26306679	-	UBXN11	2	0	0	0	0	0	0	0	0	0	0	0	0	0	0	0	0	0	0	0	2
chr1_26463433_26453609_-9824	chr1	26453608	26463433	-	RP3-476K8.3	2	0	0	0	0	0	0	2	0	2	12	0	0	0	0	1	0	0	0	2	21
chr1_28697091_28683583_+13508	chr1	28683582	28697091	+	GMEB1	2	0	0	0	0	0	0	0	0	0	0	0	0	0	0	0	0	0	0	4	6
chr1_29154910_29148080_-6830	chr1	29148079	29154910	-	SRSF4	6	0	0	1	0	0	0	2	0	4	6	0	0	0	0	6	0	0	2	0	27
chr1_29190575_29187460_-3115	chr1	29187459	29190575	-	na	8	0	0	0	0	0	0	0	0	0	0	0	0	4	0	0	0	0	0	0	12
chr1_30982640_30980062_-2578	chr1	30980061	30982640	-	PUM1	4	0	0	0	0	0	0	0	0	0	0	0	0	0	0	0	0	4	0	0	8
chr1_35361789_35356651_+5138	chr1	35356650	35361789	+	ZMYM4	4	0	0	0	0	0	0	0	0	0	0	0	0	0	0	0	0	0	0	0	4
chr1_36039984_36013630_+26354	chr1	36013629	36039984	+	AGO3	4	0	0	0	0	0	0	0	0	0	0	0	0	0	0	0	0	0	0	0	4
chr1_36362656_36361221_-1435	chr1	36361220	36362656	-	STK40	8	0	0	0	0	6	0	0	0	4	0	0	0	5	6	0	0	0	4	0	33
chr1_37020580_37013560_-7020	chr1	37013559	37020580	-	na	2	0	0	0	0	0	0	0	0	0	0	0	0	0	0	0	0	0	0	0	2
chr1_37020580_37016372_-4208	chr1	37016371	37020580	-	na	2	0	0	0	0	0	0	0	0	0	0	0	0	0	0	0	0	0	0	0	2
chr1_37022000_37016372_-5628	chr1	37016371	37022000	-	na	4	0	0	0	0	0	0	0	0	0	0	0	0	0	0	0	0	0	0	0	4
chr1_40422114_40406736_+15378	chr1	40406735	40422114	+	SMAP2	4	0	0	0	0	0	0	0	0	0	0	0	0	0	0	8	0	0	0	0	12
chr1_41707548_41628749_-78799	chr1	41628748	41707548	-	HIVEP3	2	0	0	0	0	0	0	0	0	0	0	0	0	0	0	0	0	0	0	0	2
chr1_41849089_41846383_-2706	chr1	41846382	41849089	-	HIVEP3	4	0	0	0	0	0	0	0	0	0	0	0	0	0	0	0	0	0	0	0	4
chr1_41858461_41858331_-130	chr1	41858330	41858461	-	na	8	0	0	0	0	0	0	0	0	0	0	0	0	0	0	0	0	0	0	0	8
chr1_42199230_41628749_-570481	chr1	41628748	42199230	-	FOXJ3	4	0	0	0	0	0	0	0	0	0	0	0	0	0	0	0	0	0	0	0	4
chr1_42278784_42189303_-89481	chr1	42189302	42278784	-	FOXJ3	2	0	0	0	0	0	0	0	0	0	0	0	0	0	0	0	0	0	0	0	2
chr1_42278784_42227883_-50901	chr1	42227882	42278784	-	FOXJ3	2	0	0	0	0	0	0	0	0	0	0	0	0	0	0	0	0	0	0	0	2
chr1_42278784_42265115_-13669	chr1	42265114	42278784	-	FOXJ3	18	0	0	6	0	4	0	16	0	4	8	0	0	0	0	6	0	0	0	0	62
chr1_42278784_42278348_-436	chr1	42278347	42278784	-	FOXJ3	2	0	0	0	0	0	0	0	0	0	0	0	0	0	0	0	0	0	0	0	2
chr1_42318156_42265115_-53041	chr1	42265114	42318156	-	FOXJ3	2	0	0	0	0	0	0	0	0	0	0	0	0	0	0	0	0	0	0	0	2
chr1_42775479_42773563_+1916	chr1	42773562	42775479	+	RP5-994D16.12	2	0	2	0	0	0	8	2	4	2	0	0	0	4	0	0	0	0	2	2	28
chr1_42775721_42773563_+2158	chr1	42773562	42775721	+	RP5-994D16.12	2	0	0	0	0	0	0	0	0	0	0	0	0	0	0	0	0	0	0	2	4
chr1_45698084_45697501_-583	chr1	45697500	45698084	-	na	2	0	0	0	0	0	0	4	0	2	0	2	0	0	2	0	0	0	0	0	12
chr1_49245864_48451552_-794312	chr1	48451551	49245864	-	AGBL4	4	0	0	0	0	0	0	0	0	0	0	0	0	0	0	0	0	0	0	0	4
chr1_49851518_49697277_-154241	chr1	49697276	49851518	-	AGBL4	4	0	0	0	0	0	0	0	0	0	0	0	0	0	0	0	0	0	0	0	4
chr1_50567231_50563306_-3925	chr1	50563305	50567231	-	FAF1	3	0	0	0	0	0	0	0	0	0	0	0	0	0	0	0	0	0	0	0	3
chr1_50596167_50539592_-56575	chr1	50539591	50596167	-	FAF1	6	0	0	0	0	0	0	0	0	0	0	0	0	0	0	0	0	0	0	0	6
chr1_52892975_52886956_+6019	chr1	52886955	52892975	+	ZYG11A	4	0	0	0	0	0	0	0	0	0	0	0	0	0	0	0	0	0	0	0	4
chr1_57884162_57843759_-40403	chr1	57843758	57884162	-	DAB1	8	0	0	0	0	0	0	0	0	0	0	0	0	0	0	0	0	0	0	0	8
chr1_57884162_57876791_-7371	chr1	57876790	57884162	-	DAB1	4	0	0	0	0	0	0	0	0	0	0	0	0	0	0	0	0	0	0	0	4
chr1_58534331_58506060_-28271	chr1	58506059	58534331	-	OMA1	2	0	0	0	0	0	0	4	0	0	0	0	0	0	0	8	0	0	4	0	18
chr1_58536741_58506060_-30681	chr1	58506059	58536741	-	OMA1	38	0	0	4	0	0	38	6	0	10	4	0	12	16	3	16	6	6	14	6	179
chr1_58539310_58506060_-33250	chr1	58506059	58539310	-	OMA1	52	16	24	20	14	25	50	50	24	72	16	38	72	30	32	40	6	2	22	36	641
chr1_5986232_5922060_-64172	chr1	5922059	5986232	-	NPHP4	2	0	0	0	0	0	0	0	0	0	0	0	0	0	0	0	0	0	0	0	2
chr1_60529249_60475942_-53307	chr1	60475941	60529249	-	RP11-776H12.1	2	0	0	0	0	0	0	0	0	0	0	0	0	0	0	0	0	0	0	0	2
chr1_65937700_65913245_+24455	chr1	65913244	65937700	+	PDE4B	8	0	0	0	0	0	0	0	0	0	0	0	0	0	0	0	0	0	0	0	8
chr1_65944726_65913245_+31481	chr1	65913244	65944726	+	PDE4B	2	0	0	0	0	0	0	0	0	0	0	0	0	0	0	0	0	0	0	0	2
chr1_68126335_68126000_-335	chr1	68125999	68126335	-	na	8	0	0	0	0	0	0	0	0	0	0	0	0	0	0	0	0	0	0	0	8
chr1_6888899_6871757_+17142	chr1	6871756	6888899	+	CAMTA1	2	0	0	0	0	0	0	0	0	0	0	0	0	0	0	0	0	0	0	0	2
chr1_69085298_69013503_+71795	chr1	69013502	69085298	+	RP11-424D14.1	2	0	0	0	0	0	0	0	0	0	0	0	0	0	0	0	0	0	0	0	2
chr1_70152543_70145709_-6834	chr1	70145708	70152543	-	LRRC40	2	0	0	0	0	0	0	0	0	0	0	0	0	0	0	0	0	0	0	0	2
chr1_72392362_72363644_-28718	chr1	72363643	72392362	-	na	6	0	0	0	0	0	0	0	0	0	0	0	0	0	0	0	0	0	0	0	6
chr1_72766687_72749166_-17521	chr1	72749165	72766687	-	RP4-660H19.1	4	0	0	0	0	0	0	0	0	0	0	0	0	0	0	0	0	0	0	0	4
chr1_7467901_7459347_+8554	chr1	7459346	7467901	+	CAMTA1	2	0	0	0	0	0	0	0	0	0	0	0	0	0	0	0	0	0	0	0	2
chr1_75789356_75787497_+1859	chr1	75787496	75789356	+	RABGGTB	2	0	0	0	0	0	0	0	0	0	0	0	0	0	0	0	0	0	0	0	2
chr1_77083324_77044204_+39120	chr1	77044203	77083324	+	RP4-564M11.2	2	0	0	0	0	0	0	0	0	0	0	0	0	0	0	0	0	0	0	0	2
chr1_77641655_77631835_-9820	chr1	77631834	77641655	-	ZZZ3	2	0	0	2	0	0	0	4	0	4	0	0	4	0	0	0	0	0	0	6	22
chr1_77641655_77633115_-8540	chr1	77633114	77641655	-	ZZZ3	2	0	0	0	0	0	4	4	0	0	0	0	4	0	0	0	0	0	0	2	16
chr1_80503385_80499193_+4192	chr1	80499192	80503385	+	na	2	0	0	0	0	0	0	0	0	0	0	0	0	0	0	0	0	0	0	0	2
chr1_82853644_82833948_-19696	chr1	82833947	82853644	-	na	2	0	0	0	0	0	0	0	0	0	0	0	0	0	0	0	0	0	0	0	2
chr1_87104703_87103432_+1271	chr1	87103431	87104703	+	RP5-1052I5.2	2	0	0	0	0	0	0	0	0	0	0	0	0	0	0	0	0	0	0	0	2
chr1_90941309_90916640_-24669	chr1	90916639	90941309	-	ZNF644	12	0	0	0	0	0	2	2	0	2	0	4	0	0	0	0	0	0	0	0	22
chr1_92736627_92732510_-4117	chr1	92732509	92736627	-	EVI5	8	0	0	0	4	0	20	0	0	8	8	8	0	2	12	16	0	8	0	0	94
chr1_95278116_93499468_+1778648	chr1	93499467	95278116	+	ABCD3	2	0	0	0	0	0	0	0	0	0	0	0	0	0	0	0	0	0	0	0	2
chr20_11900436_11899589_+847	chr20	11899588	11900436	+	na	2	0	0	0	0	0	0	0	0	0	0	0	0	0	0	0	0	0	0	0	2
chr20_11923783_11917778_+6005	chr20	11917777	11923783	+	BTBD3	2	0	0	0	0	0	0	0	0	4	0	0	0	0	0	0	0	0	0	0	6
chr20_11999196_11917778_+81418	chr20	11917777	11999196	+	BTBD3	4	0	0	0	0	0	0	0	0	0	0	0	0	0	0	0	0	0	0	0	4
chr20_11999196_11918334_+80862	chr20	11918333	11999196	+	BTBD3	4	0	0	0	0	0	0	0	0	0	0	0	0	0	0	0	0	0	0	0	4
chr20_18024952_18023442_-1510	chr20	18023441	18024952	-	na	2	0	0	0	0	0	0	0	0	0	0	0	0	0	0	0	0	0	0	0	2
chr20_20513284_20472756_-40528	chr20	20472755	20513284	-	RALGAPA2	2	0	0	0	0	0	0	0	0	0	0	0	0	0	0	0	0	0	0	0	2
chr20_20521100_20472756_-48344	chr20	20472755	20521100	-	RALGAPA2	2	0	0	0	0	0	0	0	0	4	0	0	0	0	8	0	0	0	0	0	14
chr20_21359960_21326279_+33681	chr20	21326278	21359960	+	XRN2	2	0	0	0	0	0	0	0	0	0	0	0	0	0	0	0	0	0	0	0	2
chr20_21514114_21512174_-1940	chr20	21512173	21514114	-	NKX2-2	8	0	0	0	0	0	0	0	0	0	0	0	0	0	0	0	0	0	0	0	8
chr20_25323392_25302219_-21173	chr20	25302218	25323392	-	ABHD12	2	0	0	0	0	0	0	0	0	0	0	0	0	0	0	0	0	0	0	0	2
chr20_2923285_2905340_+17945	chr20	2905339	2923285	+	PTPRA	2	0	0	0	0	0	0	0	0	0	0	0	0	0	0	0	0	0	0	0	2
chr20_3326281_3318289_-7992	chr20	3318288	3326281	-	C20orf194	4	0	0	0	0	0	0	0	0	0	0	0	0	0	0	0	0	0	0	0	4
chr20_34507908_34479630_+28278	chr20	34479629	34507908	+	ITCH	8	0	0	0	0	0	0	0	0	0	0	0	0	0	0	0	0	0	0	0	8
chr20_35659014_35653528_-5486	chr20	35653527	35659014	-	RP1-309K20.6	1	0	0	0	0	0	0	0	0	0	1	0	0	0	0	0	0	0	0	0	2
chr20_35814964_35798690_+16274	chr20	35798689	35814964	+	PHF20	4	0	0	0	0	0	0	0	0	0	0	0	0	0	0	0	0	0	0	0	4
chr20_44472247_44449960_-22287	chr20	44449959	44472247	-	LINC01620	2	0	0	0	0	0	0	0	0	0	0	0	0	0	0	0	0	0	0	0	2
chr20_44997306_44975324_+21982	chr20	44975323	44997306	+	STK4	2	0	0	0	0	0	0	0	0	0	0	0	0	0	0	0	0	0	0	0	2
chr20_47216262_47214758_+1504	chr20	47214757	47216262	+	na	4	0	0	0	0	0	0	0	0	4	2	4	0	0	4	8	0	0	0	0	26
chr20_47347926_47319113_-28813	chr20	47319112	47347926	-	ZMYND8	2	0	0	0	0	0	0	0	0	0	0	0	0	0	0	0	0	0	0	0	2
chr20_49077064_49074727_+2337	chr20	49074726	49077064	+	CSE1L	2	0	0	0	0	0	0	0	0	0	0	0	0	0	0	0	0	0	0	0	2
chr20_50130947_50127975_-2972	chr20	50127974	50130947	-	TMEM189	4	0	0	0	2	0	0	0	0	0	4	0	0	0	0	0	0	0	0	0	10
chr20_50414746_50143502_-271244	chr20	50143501	50414746	-	CEBPB-AS1	2	0	0	0	0	0	0	0	0	0	0	0	0	0	0	0	0	0	0	0	2
chr20_50904001_50891313_-12688	chr20	50891312	50904001	-	ADNP	8	0	0	0	0	2	0	4	0	0	0	0	0	0	0	0	0	0	0	0	14
chr20_50928825_50901140_-27685	chr20	50901139	50928825	-	ADNP	2	0	0	0	0	0	0	0	0	0	0	0	0	0	0	0	0	0	0	0	2
chr20_51657150_51523081_-134069	chr20	51523080	51657150	-	ATP9A	4	0	0	0	0	0	0	0	0	0	0	0	0	0	0	0	0	0	0	0	4
chr20_56565583_56381433_-184150	chr20	56381432	56565583	-	AURKA	6	0	0	0	0	0	0	0	0	0	0	0	0	0	0	0	0	0	0	0	6
chr20_56566239_56381433_-184806	chr20	56381432	56566239	-	AURKA	6	0	0	0	0	0	0	0	0	0	0	0	0	0	0	0	0	0	0	0	6
chr20_58962158_58919534_-42624	chr20	58919533	58962158	-	na	3	0	0	0	0	0	0	0	0	0	0	0	0	0	0	0	0	0	0	0	3
chr20_6009912_5952011_+57901	chr20	5952010	6009912	+	CRLS1	2	0	0	0	0	0	0	0	0	0	0	0	0	0	0	0	0	0	0	0	2
chr20_62201014_62193416_+7598	chr20	62193415	62201014	+	MTG2	2	0	0	0	0	0	0	0	0	0	0	0	0	0	0	0	0	0	0	0	2
chr20_63931022_63926542_+4480	chr20	63926541	63931022	+	DNAJC5	2	0	0	0	0	0	0	0	0	0	0	0	0	0	0	0	2	0	0	0	4
chr20_6476359_6446723_+29636	chr20	6446722	6476359	+	CASC20	2	0	0	0	0	0	0	0	0	0	0	0	0	0	0	0	0	0	0	0	2
chr20_6477363_6446723_+30640	chr20	6446722	6477363	+	CASC20	2	0	0	0	0	0	0	0	0	0	0	0	0	0	0	0	0	0	0	0	2
chr20_6717228_6716896_+332	chr20	6716895	6717228	+	na	8	0	0	0	0	0	0	0	0	0	0	0	0	0	0	0	0	0	0	0	8
chr20_8174429_8172737_+1692	chr20	8172736	8174429	+	na	2	0	0	0	0	0	0	0	0	0	0	0	0	0	0	0	0	0	0	0	2
chr21_14991306_14964470_-26836	chr21	14964469	14991306	-	NRIP1	8	0	0	0	0	0	0	0	0	0	0	0	0	0	0	0	0	0	0	0	8
chr21_15043574_14968297_-75277	chr21	14968296	15043574	-	NRIP1	2	0	0	2	8	0	2	4	0	0	0	0	4	0	4	0	2	0	0	0	28
chr21_15043574_15014344_-29230	chr21	15014343	15043574	-	NRIP1	3	0	38	4	8	8	21	16	9	20	36	12	8	15	31	7	15	16	12	14	293
chr21_29329693_29325638_+4055	chr21	29325637	29329693	+	BACH1	2	0	0	0	0	0	0	0	0	0	0	0	0	0	0	0	0	0	0	0	2
chr21_29329693_29327281_+2412	chr21	29327280	29329693	+	BACH1	4	0	0	0	0	0	0	0	0	0	0	0	0	0	0	0	0	0	0	0	4
chr21_29459812_29423021_+36791	chr21	29423020	29459812	+	na	6	0	0	0	0	0	0	0	0	0	0	0	0	0	0	0	0	0	0	0	6
chr21_29749145_29707819_+41326	chr21	29707818	29749145	+	GRIK1-AS1	2	0	0	0	0	0	0	0	0	0	0	0	0	0	0	0	0	0	0	0	2
chr21_31464035_31461224_-2811	chr21	31461223	31464035	-	TIAM1	6	0	0	0	0	0	0	0	0	0	0	0	0	0	0	0	0	0	0	0	6
chr21_33584768_33579350_-5418	chr21	33579349	33584768	-	AP000304.12	3	0	0	0	0	0	0	0	0	0	0	0	0	0	0	0	0	0	0	0	3
chr21_33586181_33581302_-4879	chr21	33581301	33586181	-	DONSON	2	0	0	0	0	0	0	0	0	0	0	0	0	0	0	0	0	0	0	0	2
chr21_34125480_34094863_+30617	chr21	34094862	34125480	+	MRPS6	2	0	0	0	0	0	0	0	0	0	0	0	0	0	0	4	0	0	0	0	6
chr21_35887584_35864285_-23299	chr21	35864284	35887584	-	RUNX1	8	0	12	0	0	0	0	0	0	0	0	0	0	0	0	0	0	0	0	0	20
chr21_37099748_37075936_+23812	chr21	37075935	37099748	+	TTC3	2	0	0	0	0	0	0	0	0	0	0	0	0	0	0	0	0	0	0	0	2
chr21_37421866_37420299_+1567	chr21	37420298	37421866	+	DYRK1A	15	0	14	2	8	4	11	4	15	9	19	4	5	8	12	3	4	0	0	4	141
chr21_42846803_42830569_-16234	chr21	42830568	42846803	-	AP001628.6	2	0	0	0	0	0	0	0	0	0	0	0	0	0	0	0	0	0	0	0	2
chr21_45749475_45732675_+16800	chr21	45732674	45749475	+	PCBP3	2	0	0	0	0	0	0	0	0	0	0	0	0	0	0	0	0	0	0	0	2
chr21_45749475_45732701_+16774	chr21	45732700	45749475	+	PCBP3	2	0	0	0	0	0	0	0	0	0	0	0	0	0	0	0	0	0	0	0	2
chr21_45755452_45749381_+6071	chr21	45749380	45755452	+	PCBP3	2	0	0	0	0	0	0	0	0	0	0	0	0	0	0	0	0	0	0	0	2
chr21_46322767_46315474_-7293	chr21	46315473	46322767	-	C21orf58	2	0	0	0	0	0	0	0	0	0	0	0	0	0	0	0	0	0	0	0	2
chr22_20106277_20087150_+19127	chr22	20087149	20106277	+	DGCR8	2	0	0	0	0	0	0	0	0	0	0	0	0	0	0	0	0	0	0	0	2
chr22_20407067_20395333_+11734	chr22	20395332	20407067	+	ZNF74	2	0	0	0	0	0	0	0	0	0	0	0	0	0	0	0	0	0	0	0	2
chr22_20471515_20446443_-25072	chr22	20446442	20471515	-	KLHL22	16	0	16	0	0	0	0	0	0	0	0	0	0	0	0	0	0	0	4	0	36
chr22_21710908_21700976_-9932	chr22	21700975	21710908	-	YPEL1	10	0	0	0	4	0	8	0	0	0	0	4	0	0	0	0	0	0	0	2	28
chr22_21805945_21769195_-36750	chr22	21769194	21805945	-	MAPK1	4	0	0	0	0	0	0	0	0	0	0	0	0	2	0	2	4	0	0	0	12
chr22_23275912_23275353_-559	chr22	23275352	23275912	-	na	2	0	0	0	0	0	0	0	0	0	0	0	0	0	0	0	0	0	0	0	2
chr22_23303051_23299783_-3268	chr22	23299782	23303051	-	na	2	0	0	0	0	0	0	0	2	0	0	0	0	0	0	0	0	0	0	0	4
chr22_23714294_23700726_-13568	chr22	23700725	23714294	-	GUSBP11	2	0	0	0	0	0	0	0	0	0	0	0	0	0	0	0	0	0	0	0	2
chr22_23971693_23971286_+407	chr22	23971285	23971693	+	na	2	0	0	0	0	0	0	0	0	0	0	0	0	0	0	0	1	0	0	0	3
chr22_33006821_33006352_-469	chr22	33006351	33006821	-	na	2	0	0	0	0	0	0	0	0	0	0	0	0	0	0	0	0	0	0	0	2
chr22_33577964_33564848_-13116	chr22	33564847	33577964	-	LARGE1	2	0	0	0	0	2	0	2	0	6	0	0	0	0	0	0	0	0	0	0	12
chr22_33629979_33628565_-1414	chr22	33628564	33629979	-	na	4	0	0	0	0	0	0	0	0	0	0	0	0	0	0	0	0	0	0	0	4
chr22_33765953_33761371_-4582	chr22	33761370	33765953	-	LARGE1	8	12	0	4	0	8	2	8	4	6	12	0	0	3	2	0	0	0	0	0	69
chr22_40926463_40914239_+12224	chr22	40914238	40926463	+	XPNPEP3	2	0	0	0	0	0	0	0	0	0	0	0	0	0	0	0	0	0	0	0	2
chr22_41670626_41668778_-1848	chr22	41668777	41670626	-	na	4	0	0	0	4	0	0	0	0	0	0	0	4	0	0	4	0	0	0	0	16
chr22_43046573_43039780_-6793	chr22	43039779	43046573	-	TTLL1	8	0	8	4	0	18	8	16	20	12	0	4	4	8	8	8	0	0	6	0	132
chr22_44619114_44618973_+141	chr22	44618972	44619114	+	na	2	0	0	0	0	0	0	0	0	0	0	0	0	0	0	0	0	0	0	0	2
chr22_45740538_45702767_+37771	chr22	45702766	45740538	+	ATXN10	4	0	0	0	0	0	0	0	0	0	0	0	0	0	0	0	0	0	0	0	4
chr22_46109908_46097926_+11982	chr22	46097925	46109908	+	MIRLET7BHG	2	0	0	0	0	0	0	4	8	0	2	0	0	0	4	6	0	0	0	0	26
chr22_47728995_47704589_+24406	chr22	47704588	47728995	+	RP11-191L9.4	2	0	0	0	0	0	0	0	0	0	0	0	0	0	0	0	0	0	0	0	2
chr22_49637201_49636930_-271	chr22	49636929	49637201	-	na	2	0	0	0	0	0	0	0	0	0	0	0	0	0	0	0	0	0	0	0	2
chr22_50394079_50372020_+22059	chr22	50372019	50394079	+	PPP6R2	6	0	0	0	0	0	0	0	0	0	0	0	0	0	0	0	0	0	0	0	6
chr22_50406875_50393750_+13125	chr22	50393749	50406875	+	PPP6R2	6	0	0	0	0	0	0	0	0	0	0	0	0	0	0	0	0	0	0	0	6
chr2_107717247_107709691_-7556	chr2	107709690	107717247	-	na	2	0	0	0	0	0	0	0	0	0	0	0	0	0	0	0	0	0	0	0	2
chr2_108773046_108733291_+39755	chr2	108733290	108773046	+	RANBP2	4	0	0	0	0	0	0	0	0	0	0	0	0	0	0	0	0	0	0	0	4
chr2_109347954_109329224_+18730	chr2	109329223	109347954	+	SH3RF3	2	0	0	0	0	0	0	0	0	0	0	0	0	0	0	0	0	0	0	0	2
chr2_120175000_120127688_+47312	chr2	120127687	120175000	+	EPB41L5	2	0	0	16	0	10	0	2	4	40	10	6	0	0	4	14	8	0	2	12	130
chr2_120175004_120127688_+47316	chr2	120127687	120175004	+	EPB41L5	4	4	0	26	0	30	4	16	12	38	34	10	2	14	6	18	22	20	14	6	280
chr2_122222324_122204758_+17566	chr2	122204757	122222324	+	na	2	0	0	0	0	0	0	0	0	0	0	0	0	0	0	0	0	0	0	0	2
chr2_127470385_126170081_-1300304	chr2	126170080	127470385	-	BIN1	2	0	0	0	0	0	0	0	0	0	0	0	0	0	0	0	0	0	0	0	2
chr2_128000451_127945456_-54995	chr2	127945455	128000451	-	SAP130	2	0	0	0	0	0	0	0	0	0	0	0	0	0	0	0	0	0	0	0	2
chr2_131582129_131553013_+29116	chr2	131553012	131582129	+	na	2	0	0	0	0	0	0	0	0	0	0	0	0	0	0	0	2	0	0	0	4
chr2_134869041_134866542_-2499	chr2	134866541	134869041	-	CCNT2-AS1	4	0	0	0	0	2	0	6	0	4	0	0	0	0	0	0	0	0	0	2	18
chr2_135226512_135175327_+51185	chr2	135175326	135226512	+	RAB3GAP1	2	0	0	0	0	0	4	0	0	0	0	0	0	0	0	0	0	0	0	0	6
chr2_135695906_135645379_+50527	chr2	135645378	135695906	+	R3HDM1	2	0	0	0	0	0	0	0	0	0	0	0	4	0	0	0	0	0	0	0	6
chr2_135961498_135930482_-31016	chr2	135930481	135961498	-	DARS	2	0	0	0	0	0	0	0	0	0	0	0	0	0	0	0	0	0	0	0	2
chr2_139701497_139676183_+25314	chr2	139676182	139701497	+	na	4	0	0	0	0	0	0	0	0	0	0	0	0	0	0	0	0	0	0	0	4
chr2_139704181_139701203_+2978	chr2	139701202	139704181	+	na	14	0	0	0	0	0	0	0	0	0	0	0	0	0	0	0	0	0	0	0	14
chr2_144319868_144208603_-111265	chr2	144208602	144319868	-	GTDC1	4	0	0	0	0	0	0	0	0	0	0	0	0	0	0	0	0	0	0	0	4
chr2_146366110_146311765_-54345	chr2	146311764	146366110	-	na	2	0	0	0	0	0	0	0	0	0	0	0	0	0	0	0	0	0	0	0	2
chr2_146366212_146290588_-75624	chr2	146290587	146366212	-	na	2	0	0	0	0	0	0	0	0	0	0	0	0	0	0	0	0	0	0	0	2
chr2_146523340_146522611_-729	chr2	146522610	146523340	-	na	4	0	0	0	0	0	0	0	0	0	0	0	0	0	0	0	0	0	0	0	4
chr2_149486345_149468645_+17700	chr2	149468644	149486345	+	LYPD6	2	0	0	0	0	0	0	0	0	0	0	0	0	0	0	0	0	0	0	0	2
chr2_153337780_153311475_+26305	chr2	153311474	153337780	+	AC079150.3	4	0	0	0	0	0	0	0	0	0	0	0	0	0	0	0	0	0	0	0	4
chr2_154236180_153944483_+291697	chr2	153944482	154236180	+	GALNT13	2	0	0	0	0	0	0	0	0	0	0	0	0	0	0	0	0	0	0	0	2
chr2_154260718_154242030_+18688	chr2	154242029	154260718	+	GALNT13	4	0	0	0	0	0	0	0	0	0	0	0	0	0	0	0	0	0	0	0	4
chr2_155704210_155698967_-5243	chr2	155698966	155704210	-	na	3	0	0	0	0	0	0	0	0	0	0	0	0	0	0	0	0	0	0	0	3
chr2_158642699_158457153_+185546	chr2	158457152	158642699	+	PKP4	4	0	0	0	0	0	0	0	0	0	0	0	0	0	0	0	0	0	0	0	4
chr2_17037379_16964324_+73055	chr2	16964323	17037379	+	AC080094.1	4	0	0	0	0	0	0	0	0	0	0	0	0	0	0	0	0	0	0	0	4
chr2_173367831_173364795_+3036	chr2	173364794	173367831	+	CDCA7	4	0	0	0	0	0	0	0	0	0	0	0	0	0	0	0	0	0	0	0	4
chr2_173761730_173692684_+69046	chr2	173692683	173761730	+	na	2	0	0	0	0	0	0	0	0	0	0	0	0	0	0	0	0	0	0	0	2
chr2_175111654_174141825_-969829	chr2	174141824	175111654	-	CHN1	2	0	0	0	0	0	0	0	0	0	0	0	0	0	0	0	0	0	0	0	2
chr2_17707379_17665503_-41876	chr2	17665502	17707379	-	SMC6	2	0	0	0	0	0	0	0	0	0	0	0	0	0	0	0	0	0	0	0	2
chr2_180991871_180990659_+1212	chr2	180990658	180991871	+	na	4	0	0	0	0	0	0	0	0	0	0	0	0	0	0	0	0	0	0	0	4
chr2_183161195_183151508_+9687	chr2	183151507	183161195	+	NUP35	2	0	0	0	0	0	0	0	0	4	0	0	0	0	0	0	0	0	0	1	7
chr2_183334209_183316755_+17454	chr2	183316754	183334209	+	na	4	0	0	0	0	0	0	0	0	0	0	0	0	0	0	0	0	0	0	0	4
chr2_185502739_185483034_+19705	chr2	185483033	185502739	+	na	4	0	0	0	0	0	0	0	0	0	0	0	0	0	0	0	0	0	0	0	4
chr2_18720172_18719799_+373	chr2	18719798	18720172	+	na	2	0	0	0	0	0	0	0	0	0	0	0	0	0	0	0	0	0	0	0	2
chr2_195716920_195691099_-25821	chr2	195691098	195716920	-	na	4	0	0	0	0	0	0	0	0	0	0	0	0	0	0	0	0	0	0	0	4
chr2_196923125_196912882_-10243	chr2	196912881	196923125	-	PGAP1	7	0	0	6	6	3	8	0	0	0	0	0	12	0	0	4	2	0	0	16	64
chr2_197420231_197418896_-1335	chr2	197418895	197420231	-	SF3B1	2	0	0	0	0	0	0	0	0	0	0	0	0	0	0	0	0	0	0	0	2
chr2_203197391_203190647_+6744	chr2	203190646	203197391	+	NBEAL1	2	0	0	0	0	0	0	0	0	0	0	0	0	0	0	0	0	0	0	0	2
chr2_203408002_203402576_+5426	chr2	203402575	203408002	+	ABI2	2	0	0	0	0	0	0	0	0	0	0	0	0	0	0	0	0	0	0	0	2
chr2_203495353_201420417_-2074936	chr2	201420416	203495353	-	ALS2	4	0	0	0	0	0	0	0	0	0	0	0	0	0	0	0	0	0	0	0	4
chr2_206095791_206056198_-39593	chr2	206056197	206095791	-	INO80D	2	0	0	0	0	0	0	0	0	0	0	0	0	0	0	0	0	0	0	0	2
chr2_206311576_206281801_+29775	chr2	206281800	206311576	+	ZDBF2	2	0	0	0	0	0	0	0	0	0	0	0	0	0	0	0	0	0	0	0	2
chr2_206881891_206841107_+40784	chr2	206841106	206881891	+	na	2	0	0	0	0	0	0	0	0	0	0	0	0	0	0	0	0	0	0	0	2
chr2_208379628_208374742_+4886	chr2	208374741	208379628	+	na	14	0	0	0	0	0	0	0	0	0	0	0	0	0	0	0	0	0	0	0	14
chr2_208656989_208630944_+26045	chr2	208630943	208656989	+	PTH2R	4	0	0	0	0	0	0	0	0	0	0	0	0	0	0	0	0	0	0	0	4
chr2_210155404_210075552_-79852	chr2	210075551	210155404	-	KANSL1L	8	0	0	0	0	0	0	0	0	0	0	0	0	0	0	0	0	0	0	0	8
chr2_210155404_210104104_-51300	chr2	210104103	210155404	-	KANSL1L	18	0	0	0	0	0	4	12	4	0	0	8	8	0	8	10	0	0	0	0	72
chr2_219473903_219471872_+2031	chr2	219471871	219473903	+	SPEG	2	0	0	0	0	0	0	0	0	0	0	0	0	0	0	0	0	0	0	0	2
chr2_220137863_220129412_+8451	chr2	220129411	220137863	+	AC114765.2	4	0	0	0	0	0	0	0	0	0	0	0	0	0	0	0	0	0	0	0	4
chr2_220325234_220322101_+3133	chr2	220322100	220325234	+	AC114765.1	4	0	0	0	0	0	0	0	0	0	0	0	0	0	0	0	0	0	0	0	4
chr2_220450448_220439583_+10865	chr2	220439582	220450448	+	AC114765.1	4	0	0	0	0	0	0	0	0	0	0	0	0	0	0	0	0	0	0	0	4
chr2_222647325_222630113_-17212	chr2	222630112	222647325	-	FARSB	12	0	0	0	0	0	0	0	0	0	0	0	0	0	0	0	0	0	0	0	12
chr2_223895630_223855778_-39852	chr2	223855777	223895630	-	WDFY1	2	0	0	0	0	0	0	0	0	0	0	0	0	0	0	0	0	0	0	0	2
chr2_225409101_225396619_+12482	chr2	225396618	225409101	+	NYAP2	10	0	0	0	0	0	2	0	0	0	0	0	0	0	0	0	0	0	0	0	12
chr2_235590470_235585725_+4745	chr2	235585724	235590470	+	na	2	0	0	0	0	0	0	2	0	0	0	0	0	0	0	0	0	0	0	0	4
chr2_237684755_237682625_+2130	chr2	237682624	237684755	+	na	2	0	0	0	0	0	0	0	0	0	0	0	0	0	0	0	0	0	0	0	2
chr2_23984831_23971351_+13480	chr2	23971350	23984831	+	UBXN2A	4	0	0	0	0	0	0	0	0	0	0	0	0	0	0	0	0	0	0	0	4
chr2_241099500_241089188_-10312	chr2	241089187	241099500	-	MTERF4	4	0	0	0	0	0	0	0	0	0	0	0	0	0	0	0	0	0	0	0	4
chr2_241633986_241575121_-58865	chr2	241575120	241633986	-	THAP4	2	0	0	0	0	0	0	0	0	0	0	0	0	0	0	0	0	0	0	0	2
chr2_24584560_24510969_+73591	chr2	24510968	24584560	+	NCOA1	2	0	16	6	0	0	0	0	2	14	0	2	0	0	0	0	0	0	0	0	42
chr2_25597704_25531473_-66231	chr2	25531472	25597704	-	DTNB	2	0	0	0	0	0	0	0	0	0	0	0	0	0	0	0	0	0	0	0	2
chr2_28129380_28127587_+1793	chr2	28127586	28129380	+	BRE	2	0	0	0	0	0	0	0	0	0	0	0	0	0	0	0	0	0	0	0	2
chr2_28783978_28776851_+7127	chr2	28776850	28783978	+	PPP1CB	6	0	0	2	0	0	0	0	0	0	0	0	4	0	4	0	0	0	0	0	16
chr2_28788809_28752038_+36771	chr2	28752037	28788809	+	PPP1CB	2	0	0	0	0	0	0	0	0	0	0	0	0	0	0	0	0	0	0	0	2
chr2_28793997_28776851_+17146	chr2	28776850	28793997	+	PPP1CB	2	0	0	0	0	0	0	0	0	0	0	0	0	2	2	0	0	0	0	0	6
chr2_28799299_28752038_+47261	chr2	28752037	28799299	+	PPP1CB	4	0	0	0	0	0	0	0	0	0	0	0	0	0	0	0	0	0	0	0	4
chr2_28799433_28752038_+47395	chr2	28752037	28799433	+	PPP1CB	10	0	0	0	0	0	0	0	0	0	0	0	0	0	0	0	0	0	0	0	10
chr2_28947161_28929579_+17582	chr2	28929578	28947161	+	WDR43	2	0	0	0	0	0	0	0	0	0	0	0	0	0	0	0	0	0	0	0	2
chr2_31257847_31226528_-31319	chr2	31226527	31257847	-	CAPN14	4	0	0	0	0	0	0	0	0	0	0	0	0	0	0	0	0	0	0	0	4
chr2_32453954_32377588_+76366	chr2	32377587	32453954	+	BIRC6	2	0	0	0	0	0	0	0	0	0	0	0	0	0	0	0	0	0	0	0	2
chr2_3257455_3157032_-100423	chr2	3157031	3257455	-	TSSC1	2	0	0	0	0	0	0	0	0	0	0	0	0	0	0	0	0	0	0	0	2
chr2_35010153_34987411_-22742	chr2	34987410	35010153	-	AC019064.1	4	0	0	0	0	0	0	0	0	0	0	0	0	0	0	0	0	0	0	0	4
chr2_35096009_34987411_-108598	chr2	34987410	35096009	-	AC019064.1	4	0	0	0	0	0	0	0	0	0	0	0	0	0	0	0	0	0	0	0	4
chr2_37317899_37316237_-1662	chr2	37316236	37317899	-	PRKD3	4	0	0	0	0	2	2	0	0	0	2	2	2	0	0	0	0	0	0	0	14
chr2_43765726_43745866_+19860	chr2	43745865	43765726	+	PLEKHH2	4	0	0	0	0	0	0	2	0	0	0	0	0	0	0	2	0	0	4	0	12
chr2_44209327_44194198_+15129	chr2	44194197	44209327	+	PPM1B	2	0	0	0	0	0	0	0	0	0	0	0	0	0	0	0	0	0	0	0	2
chr2_47343835_47343094_-741	chr2	47343093	47343835	-	na	12	0	0	0	0	4	0	0	0	0	0	0	0	2	2	0	0	0	0	0	20
chr2_54987718_54982515_-5203	chr2	54982514	54987718	-	RTN4	2	0	0	0	0	0	0	0	0	0	0	0	0	0	0	0	0	0	0	0	2
chr2_55095316_55080489_-14827	chr2	55080488	55095316	-	RTN4	4	0	0	0	0	0	0	0	0	0	0	0	0	0	0	0	0	0	0	0	4
chr2_55222493_55195200_-27293	chr2	55195199	55222493	-	CLHC1	2	0	0	0	0	0	0	0	0	0	0	0	0	0	0	0	0	0	0	0	2
chr2_55419140_55355579_-63561	chr2	55355578	55419140	-	CCDC88A	8	0	0	0	0	0	0	0	0	0	0	0	0	0	0	0	0	0	0	0	8
chr2_55615506_55343648_-271858	chr2	55343647	55615506	-	PPP4R3B	3	0	0	0	0	0	0	0	0	0	0	0	0	0	0	0	0	0	0	0	3
chr2_61118116_61113770_+4346	chr2	61113769	61118116	+	RP11-493E12.3	8	0	0	0	0	0	0	0	0	4	0	0	0	0	0	2	0	0	0	0	14
chr2_61118116_61115979_+2137	chr2	61115978	61118116	+	RP11-493E12.3	6	0	0	2	2	0	0	0	0	0	0	2	0	0	0	0	0	0	0	2	14
chr2_61295290_61226528_-68762	chr2	61226527	61295290	-	USP34	2	0	0	0	0	0	0	0	0	0	0	0	0	0	0	0	0	0	0	0	2
chr2_61534518_61498673_-35845	chr2	61498672	61534518	-	XPO1	4	0	0	0	0	0	0	0	0	0	0	0	0	0	0	0	0	0	0	0	4
chr2_63201291_63196122_+5169	chr2	63196121	63201291	+	na	4	0	0	0	0	0	0	0	0	0	0	0	0	0	2	0	0	0	0	0	6
chr2_63500012_63484604_-15408	chr2	63484603	63500012	-	WDPCP	2	0	0	0	0	0	0	0	0	0	0	0	0	0	0	0	0	0	0	0	2
chr2_64001383_63962058_-39325	chr2	63962057	64001383	-	VPS54	2	0	0	0	0	0	0	0	0	0	0	0	0	0	0	0	0	0	0	0	2
chr2_64585545_64572946_+12599	chr2	64572945	64585545	+	AFTPH	8	0	4	2	0	0	10	10	0	8	0	0	4	0	0	4	2	0	0	0	52
chr2_70993775_70988535_-5240	chr2	70988534	70993775	-	AC007040.11	6	0	0	0	0	0	0	0	0	0	0	0	0	0	0	0	0	0	0	0	6
chr2_73455295_73432129_+23166	chr2	73432128	73455295	+	ALMS1	2	0	0	0	0	0	0	0	0	0	0	4	0	0	0	6	0	0	0	0	12
chr2_73491498_73432129_+59369	chr2	73432128	73491498	+	ALMS1	6	0	0	0	0	2	0	0	0	0	0	0	0	0	0	0	0	0	0	0	8
chr2_78494005_78485794_-8211	chr2	78485793	78494005	-	na	6	0	0	0	0	0	0	0	0	0	0	0	0	0	0	0	0	0	0	0	6
chr2_95153259_95148885_-4374	chr2	95148884	95153259	-	ZNF514	8	0	32	30	12	64	8	20	8	16	4	48	12	24	6	18	8	50	2	12	382
chr3_100025558_99967341_+58217	chr3	99967340	100025558	+	CMSS1	2	0	0	0	0	0	0	0	0	0	0	0	0	0	0	0	0	0	0	0	2
chr3_100040197_100004364_+35833	chr3	100004363	100040197	+	CMSS1	6	0	0	0	0	0	0	0	0	0	0	0	0	0	0	0	0	0	0	0	6
chr3_100544876_100519077_+25799	chr3	100519076	100544876	+	TMEM45A	4	0	0	0	0	0	0	0	0	0	0	0	0	0	0	0	0	0	0	0	4
chr3_120093593_120002046_-91547	chr3	120002045	120093593	-	GSK3B	2	0	0	0	0	0	0	0	0	0	0	0	0	0	0	0	0	0	0	0	2
chr3_121045535_120909032_+136503	chr3	120909031	121045535	+	STXBP5L	4	0	0	0	0	0	0	0	0	0	0	0	0	0	0	0	0	0	0	0	4
chr3_122262412_122253948_+8464	chr3	122253947	122262412	+	CASR	2	0	0	0	0	0	0	0	0	0	0	0	0	0	0	0	0	0	0	0	2
chr3_122728871_122727812_+1059	chr3	122727811	122728871	+	PARP14	2	0	0	0	0	0	0	0	0	0	0	0	0	0	0	0	0	0	0	0	2
chr3_122872597_122872060_+537	chr3	122872059	122872597	+	DIRC2	4	0	0	0	0	0	0	0	0	0	0	0	0	0	0	0	0	0	0	0	4
chr3_126781189_126780340_+849	chr3	126780339	126781189	+	CHCHD6	2	0	0	0	0	0	0	0	0	0	0	0	0	0	0	0	0	0	0	0	2
chr3_127030344_127029942_-402	chr3	127029941	127030344	-	na	2	0	0	0	0	0	0	0	0	0	0	0	0	0	0	0	0	0	0	0	2
chr3_128349752_128349624_-128	chr3	128349623	128349752	-	na	2	0	0	0	0	0	0	0	0	0	0	0	0	0	0	0	0	0	0	0	2
chr3_129880562_129827803_-52759	chr3	129827802	129880562	-	TMCC1	2	0	0	0	0	0	0	0	0	2	0	0	0	2	0	2	0	0	0	0	8
chr3_129880562_129880309_-253	chr3	129880308	129880562	-	TMCC1	12	0	0	3	0	4	0	0	0	2	10	0	0	4	0	0	0	4	0	0	39
chr3_134195182_134158121_-37061	chr3	134158120	134195182	-	RYK	4	0	0	2	0	0	0	0	0	0	0	2	2	0	0	0	0	8	0	0	18
chr3_138057920_138054506_-3414	chr3	138054505	138057920	-	na	2	0	0	0	0	0	0	0	0	0	0	0	0	0	0	0	0	0	0	0	2
chr3_138131282_138120419_-10863	chr3	138120418	138131282	-	A4GNT	8	0	0	0	0	4	22	0	2	0	0	0	0	2	0	0	0	0	0	0	38
chr3_15014174_15013589_+585	chr3	15013588	15014174	+	NR2C2	4	0	4	0	0	0	0	0	0	4	0	0	2	0	0	0	4	0	0	0	18
chr3_15212212_15210961_+1251	chr3	15210960	15212212	+	CAPN7	2	0	0	0	0	0	0	0	0	0	0	0	0	0	0	0	0	0	0	0	2
chr3_153357239_153352032_+5207	chr3	153352031	153357239	+	RP11-292E2.1	8	0	0	0	0	0	0	0	0	0	0	0	0	0	0	0	0	0	0	0	8
chr3_153357239_153355012_+2227	chr3	153355011	153357239	+	RP11-292E2.1	4	0	0	0	0	0	0	0	0	0	0	0	0	0	0	0	0	0	0	0	4
chr3_158691648_158652096_+39552	chr3	158652095	158691648	+	GFM1	2	0	0	0	0	0	0	0	0	0	0	0	0	0	0	0	0	0	0	0	2
chr3_160541213_160525800_-15413	chr3	160525799	160541213	-	KPNA4	16	0	0	0	0	0	0	0	0	0	0	0	0	0	0	0	0	0	0	0	16
chr3_160961910_160938713_+23197	chr3	160938712	160961910	+	PPM1L	2	0	0	0	0	2	0	0	0	0	0	0	0	0	0	0	0	0	0	0	4
chr3_16648612_16647574_-1038	chr3	16647573	16648612	-	na	8	0	14	0	0	0	0	6	0	0	3	0	0	0	0	8	0	0	8	0	47
chr3_167282495_167234890_-47605	chr3	167234889	167282495	-	ZBBX	8	0	0	0	0	0	0	0	0	0	0	0	0	0	0	0	0	0	0	0	8
chr3_169833183_169822266_+10917	chr3	169822265	169833183	+	LRRIQ4	8	0	0	0	0	0	0	0	0	0	0	0	0	0	0	0	0	0	0	0	8
chr3_172783909_172760161_+23748	chr3	172760160	172783909	+	ECT2	4	0	0	0	0	0	0	0	0	0	0	0	2	0	0	0	0	16	2	0	24
chr3_176469801_176379999_+89802	chr3	176379998	176469801	+	na	4	0	0	0	0	0	0	0	0	0	0	0	0	0	0	0	0	0	0	0	4
chr3_176636779_176634345_-2434	chr3	176634344	176636779	-	LINC01208	2	0	0	0	0	0	0	0	0	0	0	0	0	0	0	0	0	0	0	0	2
chr3_17670542_17622648_-47894	chr3	17622647	17670542	-	TBC1D5	2	0	0	0	0	0	0	0	0	0	0	0	0	0	0	0	0	0	0	0	2
chr3_176875931_176872705_-3226	chr3	176872704	176875931	-	na	2	0	0	0	0	0	0	0	0	0	0	0	0	0	0	0	0	0	0	0	2
chr3_178801934_178680006_-121928	chr3	178680005	178801934	-	KCNMB2-AS1	4	0	0	0	0	0	0	0	0	0	0	0	0	0	0	0	0	0	0	0	4
chr3_178921910_178908522_-13388	chr3	178908521	178921910	-	na	6	0	0	0	0	0	0	0	0	0	0	0	0	0	0	0	4	0	0	0	10
chr3_18064062_18013655_+50407	chr3	18013654	18064062	+	RP11-320G10.1	4	0	0	0	0	0	0	0	0	0	0	0	0	0	0	0	0	0	0	0	4
chr3_18121838_18041449_+80389	chr3	18041448	18121838	+	RP11-320G10.1	5	0	0	0	0	0	0	0	0	0	0	0	0	0	0	0	0	0	0	0	5
chr3_18187140_18186794_+346	chr3	18186793	18187140	+	na	2	0	0	0	0	4	0	0	0	0	0	0	0	0	0	0	0	0	0	0	6
chr3_182347781_182261055_-86726	chr3	182261054	182347781	-	na	4	0	0	0	0	0	0	0	0	0	0	0	0	0	0	0	0	0	0	0	4
chr3_187836179_187833424_-2755	chr3	187833423	187836179	-	na	8	0	0	0	0	0	0	0	0	0	0	0	0	0	0	0	0	0	0	0	8
chr3_192402696_192335361_-67335	chr3	192335360	192402696	-	FGF12	4	0	0	0	0	0	0	0	0	0	0	0	0	0	0	0	0	0	0	0	4
chr3_192745356_192727181_-18175	chr3	192727180	192745356	-	FGF12	8	0	0	0	0	0	0	0	0	0	0	0	0	0	0	0	0	0	0	0	8
chr3_195529901_195516842_-13059	chr3	195516841	195529901	-	PPP1R2	8	0	0	0	0	0	0	0	0	0	0	0	0	0	0	0	0	0	0	0	8
chr3_196503157_196483770_-19387	chr3	196483769	196503157	-	RNF168	12	0	0	0	0	0	0	0	0	0	0	0	0	0	0	0	0	0	0	0	12
chr3_197130978_197081051_-49927	chr3	197081050	197130978	-	DLG1	2	0	0	0	0	0	0	0	0	0	0	0	0	0	0	0	0	0	0	0	2
chr3_27930955_27916774_-14181	chr3	27916773	27930955	-	na	2	0	0	0	0	0	0	0	0	0	0	0	0	0	0	0	4	0	0	0	6
chr3_28340622_27256296_-1084326	chr3	27256295	28340622	-	SLC4A7	4	0	0	0	0	0	0	0	0	0	0	0	0	0	0	0	0	0	0	0	4
chr3_37399659_37383226_+16433	chr3	37383225	37399659	+	C3orf35	4	0	0	0	0	0	0	0	8	0	0	0	0	0	0	6	0	0	0	2	20
chr3_37416724_37379042_+37682	chr3	37379041	37416724	+	C3orf35	2	0	0	0	0	0	0	0	0	0	0	0	0	0	0	0	0	0	0	0	2
chr3_3915117_3337300_-577817	chr3	3337299	3915117	-	SUMF1	4	0	0	0	0	0	0	0	0	0	0	0	0	0	0	0	0	0	0	0	4
chr3_47175873_47169169_+6704	chr3	47169168	47175873	+	KIF9-AS1	4	0	0	0	0	0	0	0	0	0	0	0	0	0	0	0	0	0	0	0	4
chr3_47746419_47670658_-75761	chr3	47670657	47746419	-	SMARCC1	2	0	0	0	0	0	0	0	0	0	0	0	0	0	0	0	0	0	0	0	2
chr3_49748168_49271184_-476984	chr3	49271183	49748168	-	MST1	8	0	0	0	0	0	0	0	0	0	0	0	0	0	0	0	0	0	0	0	8
chr3_54056879_54052902_+3977	chr3	54052901	54056879	+	na	4	0	0	0	0	0	0	0	0	0	0	0	0	0	0	0	0	0	0	0	4
chr3_54093691_54052902_+40789	chr3	54052901	54093691	+	na	4	0	0	0	0	0	0	0	0	0	0	0	0	0	0	0	0	0	0	0	4
chr3_57923023_57831430_+91593	chr3	57831429	57923023	+	SLMAP	4	0	0	0	0	0	0	0	0	0	0	0	0	0	0	0	0	0	0	0	4
chr3_60767098_60765524_-1574	chr3	60765523	60767098	-	FHIT	3	0	0	0	0	0	0	0	0	0	0	0	0	0	0	0	0	0	0	0	3
chr3_6884306_6877968_+6338	chr3	6877967	6884306	+	GRM7	2	0	0	0	0	0	0	0	0	0	0	0	0	0	0	0	0	0	0	0	2
chr3_72781410_72778092_-3318	chr3	72778091	72781410	-	na	2	0	0	0	0	0	0	0	0	0	0	0	0	0	0	0	0	0	0	0	2
chr3_72967719_72957234_+10485	chr3	72957233	72967719	+	GXYLT2	8	0	0	0	0	0	0	0	0	0	0	0	0	0	0	0	0	0	0	0	8
chr3_83273330_83269151_+4179	chr3	83269150	83273330	+	na	2	0	0	0	0	0	0	0	0	0	0	0	0	0	0	0	0	0	0	0	2
chr3_88086402_88084604_+1798	chr3	88084603	88086402	+	ZNF654	4	0	0	0	0	0	0	0	0	0	0	0	0	0	0	0	0	0	0	0	4
chr3_9384825_9384212_+613	chr3	9384211	9384825	+	THUMPD3	2	0	0	0	0	0	0	0	0	0	0	0	0	0	0	0	0	0	0	0	2
chr3_9702064_9689964_+12100	chr3	9689963	9702064	+	MTMR14	2	0	0	6	0	0	0	2	0	0	0	0	0	0	0	0	0	0	4	0	14
chr3_97798203_97764862_+33341	chr3	97764861	97798203	+	ARL6	8	0	0	0	0	0	0	0	0	0	0	0	0	0	0	0	0	0	0	0	8
chr4_102730736_102714438_-16298	chr4	102714437	102730736	-	MANBA	4	0	0	2	0	0	0	6	0	2	0	0	0	0	0	4	0	0	0	0	18
chr4_103593432_103536346_+57086	chr4	103536345	103593432	+	RP11-297P16.3	2	0	0	0	0	0	0	0	0	0	0	0	0	0	0	0	0	0	0	0	2
chr4_104519454_104518577_-877	chr4	104518576	104519454	-	na	4	0	0	4	2	0	0	0	0	0	0	0	0	6	0	0	0	0	0	0	16
chr4_11120831_11119737_+1094	chr4	11119736	11120831	+	na	2	0	0	0	0	0	0	0	0	0	0	0	0	0	0	0	0	0	0	0	2
chr4_11161821_11119737_+42084	chr4	11119736	11161821	+	na	2	0	0	0	0	0	0	0	0	0	0	0	0	0	1	0	0	0	0	0	3
chr4_11219182_11161763_+57419	chr4	11161762	11219182	+	na	2	0	0	0	0	0	0	0	0	0	0	0	0	0	0	0	0	0	0	0	2
chr4_120821317_120777188_-44129	chr4	120777187	120821317	-	PRDM5	2	0	0	0	0	0	0	0	0	0	0	0	0	0	0	0	0	0	0	0	2
chr4_122890085_122881567_-8518	chr4	122881566	122890085	-	NUDT6	4	0	0	0	0	0	0	0	0	0	0	0	0	0	0	0	0	0	0	0	4
chr4_122947488_122927637_+19851	chr4	122927636	122947488	+	SPATA5	2	0	0	0	0	0	0	0	0	0	0	0	0	0	0	0	0	0	0	0	2
chr4_1270295_1265340_+4955	chr4	1265339	1270295	+	na	2	0	0	0	0	0	0	0	0	0	0	0	0	2	0	0	0	0	0	0	4
chr4_128077962_128020080_+57882	chr4	128020079	128077962	+	ABHD18	4	0	0	0	0	0	0	0	0	0	0	0	0	0	0	0	0	0	0	0	4
chr4_131527288_131427500_+99788	chr4	131427499	131527288	+	RP11-314N14.1	8	0	0	0	0	0	0	0	0	0	0	0	0	0	0	0	0	0	0	0	8
chr4_141324912_141319776_-5136	chr4	141319775	141324912	-	RP11-362F19.1	4	0	0	0	0	0	0	0	0	0	0	0	0	0	0	0	0	0	0	0	4
chr4_141332504_141319776_-12728	chr4	141319775	141332504	-	RP11-362F19.1	4	0	0	0	0	0	0	0	0	0	0	0	0	0	0	0	0	0	0	0	4
chr4_171919238_171913106_-6132	chr4	171913105	171919238	-	na	2	0	0	0	0	0	0	0	0	0	0	0	0	0	0	0	0	0	0	0	2
chr4_173248440_173195595_+52845	chr4	173195594	173248440	+	GALNT7	2	0	0	0	0	0	0	0	0	2	0	0	0	0	0	0	0	0	0	0	4
chr4_173248440_173203979_+44461	chr4	173203978	173248440	+	GALNT7	4	0	0	0	0	0	0	0	0	2	0	0	0	0	0	0	0	0	0	0	6
chr4_17805264_17794931_-10333	chr4	17794930	17805264	-	DCAF16	4	0	0	0	0	0	0	0	0	0	0	0	0	0	0	0	0	0	0	0	4
chr4_179216280_179214872_+1408	chr4	179214871	179216280	+	na	2	0	0	0	0	0	0	0	0	0	0	0	0	0	0	0	0	0	0	0	2
chr4_187307269_187305552_-1717	chr4	187305551	187307269	-	RP11-138B4.1	20	4	0	0	0	0	0	0	0	0	0	0	0	0	0	0	0	0	0	0	24
chr4_18985370_18968580_-16790	chr4	18968579	18985370	-	na	3	0	0	0	0	0	0	0	0	0	0	0	0	0	0	0	0	0	0	0	3
chr4_25445488_25361859_+83629	chr4	25361858	25445488	+	ANAPC4	2	0	0	0	0	0	0	0	0	0	0	0	0	0	0	0	0	0	0	0	2
chr4_254837_253560_+1277	chr4	253559	254837	+	ZNF876P	2	0	0	2	0	0	2	14	0	2	0	0	0	0	8	0	0	0	12	0	42
chr4_25847515_25758941_-88574	chr4	25758940	25847515	-	SEL1L3	2	0	0	0	0	0	0	0	0	0	0	0	0	0	0	0	0	0	0	0	2
chr4_2639859_2625262_+14597	chr4	2625261	2639859	+	FAM193A	1	0	0	0	0	2	0	0	0	2	0	0	0	0	0	0	0	0	0	0	5
chr4_2651099_2647382_+3717	chr4	2647381	2651099	+	na	4	0	0	0	6	0	0	0	0	0	0	0	0	0	2	2	0	0	0	0	14
chr4_26769852_26748411_+21441	chr4	26748410	26769852	+	TBC1D19	1	0	0	0	0	0	0	0	0	0	0	0	0	4	0	0	0	0	2	0	7
chr4_3343053_3314791_+28262	chr4	3314790	3343053	+	RGS12	4	0	0	0	0	0	0	0	0	2	0	0	0	0	4	0	4	0	0	0	14
chr4_34094050_34092875_-1175	chr4	34092874	34094050	-	na	4	0	0	0	0	0	0	0	0	0	0	0	0	0	0	0	0	0	0	0	4
chr4_38791231_38790070_-1161	chr4	38790069	38791231	-	TLR1	2	16	0	2	24	6	12	8	6	8	12	0	8	4	6	18	0	12	0	0	144
chr4_39755739_39717614_+38125	chr4	39717613	39755739	+	UBE2K	2	0	0	0	0	0	0	0	0	0	0	0	0	0	0	0	0	0	0	0	2
chr4_39777810_39735255_+42555	chr4	39735254	39777810	+	UBE2K	4	0	0	0	0	0	0	0	0	0	0	0	0	0	0	0	0	0	0	0	4
chr4_41018657_40890364_-128293	chr4	40890363	41018657	-	APBB2	2	0	0	0	0	0	0	0	0	0	0	0	0	0	0	0	0	0	0	0	2
chr4_47430599_47399581_+31018	chr4	47399580	47430599	+	GABRB1	6	0	0	0	0	0	0	0	0	0	0	0	0	0	0	0	0	0	0	0	6
chr4_48687160_48684673_-2487	chr4	48684672	48687160	-	FRYL	8	0	0	0	0	0	0	0	2	0	0	0	0	0	0	0	0	0	12	0	22
chr4_53017430_53015465_-1965	chr4	53015464	53017430	-	na	3	0	0	0	0	0	0	0	0	0	0	0	0	0	0	0	0	0	0	0	3
chr4_56459618_56441663_+17955	chr4	56441662	56459618	+	PAICS	2	0	0	0	0	0	0	0	0	0	0	0	0	0	0	0	0	0	0	0	2
chr4_57007177_57006541_+636	chr4	57006540	57007177	+	POLR2B	4	0	0	0	0	0	0	0	0	0	0	0	0	0	0	0	0	0	0	0	4
chr4_61733554_61497256_+236298	chr4	61497255	61733554	+	ADGRL3	2	0	0	0	0	0	0	0	0	0	0	0	0	0	0	0	0	0	0	0	2
chr4_67493701_67492869_-832	chr4	67492868	67493701	-	CENPC	2	0	0	0	0	0	0	0	0	0	0	0	0	0	0	0	0	0	0	0	2
chr4_682113_681893_+220	chr4	681892	682113	+	MYL5	4	0	0	0	0	0	0	0	0	0	0	0	0	0	0	0	0	0	0	0	4
chr4_6967424_6860901_+106523	chr4	6860900	6967424	+	KIAA0232	4	0	0	0	0	0	0	0	0	0	0	0	0	0	0	0	0	0	0	0	4
chr4_74225394_74195739_+29655	chr4	74195738	74225394	+	MTHFD2L	2	0	0	0	0	0	0	0	0	8	0	0	0	0	0	0	0	0	0	0	10
chr4_82531496_82529586_-1910	chr4	82529585	82531496	-	na	2	0	0	0	0	0	0	0	0	0	0	0	0	0	0	0	0	0	0	0	2
chr5_10227647_10213491_-14156	chr5	10213490	10227647	-	FAM173B	6	0	0	0	0	0	0	0	0	0	4	0	0	0	2	0	4	0	2	0	18
chr5_103097781_103093361_-4420	chr5	103093360	103097781	-	GIN1	6	0	0	0	0	0	0	0	0	0	0	0	0	0	0	0	0	0	0	0	6
chr5_103120488_102913934_+206554	chr5	102913933	103120488	+	PAM	4	0	0	0	0	0	0	0	0	0	0	0	0	0	0	0	0	0	0	0	4
chr5_103700924_103700493_+431	chr5	103700492	103700924	+	na	4	0	0	0	0	0	0	0	0	0	0	0	0	0	0	0	0	0	0	0	4
chr5_104457690_104104174_+353516	chr5	104104173	104457690	+	RP11-138J23.1	2	0	0	0	0	0	0	0	0	0	0	0	0	0	0	0	0	0	0	0	2
chr5_106310428_106286469_+23959	chr5	106286468	106310428	+	na	4	0	0	0	0	0	0	0	0	0	0	0	0	0	0	0	0	0	0	0	4
chr5_108364864_108186117_-178747	chr5	108186116	108364864	-	FBXL17	4	0	0	0	0	0	0	0	0	0	0	0	0	0	0	0	0	0	0	0	4
chr5_109047198_108798324_+248874	chr5	108798323	109047198	+	FER	3	0	0	0	0	0	0	0	0	0	0	0	0	0	0	0	0	0	0	0	3
chr5_112893038_112891603_+1435	chr5	112891602	112893038	+	na	2	28	12	0	4	0	4	4	0	0	4	4	0	8	0	4	0	8	2	0	84
chr5_113004077_112992128_+11949	chr5	112992127	113004077	+	DCP2	2	0	0	0	0	0	0	0	0	0	0	0	0	0	0	0	0	0	0	0	2
chr5_123557564_123532569_+24995	chr5	123532568	123557564	+	CSNK1G3	2	0	6	0	0	0	0	4	0	6	0	0	2	6	0	0	0	0	0	0	26
chr5_134996512_134910335_+86177	chr5	134910334	134996512	+	PCBD2	2	0	0	0	0	0	0	0	0	0	0	0	0	0	0	0	0	0	0	0	2
chr5_138400012_138381351_+18661	chr5	138381350	138400012	+	KDM3B	2	0	0	0	0	0	0	0	0	0	0	0	0	0	0	0	0	0	0	0	2
chr5_139322967_138415132_+907835	chr5	138415131	139322967	+	CTNNA1	8	0	0	0	0	0	0	0	0	0	0	0	0	0	0	0	0	0	0	0	8
chr5_140982563_140925896_+56667	chr5	140925895	140982563	+	PCDHAC1	2	0	0	0	0	0	0	0	0	0	0	0	0	0	0	0	0	0	0	0	2
chr5_144165604_143399656_-765948	chr5	143399655	144165604	-	NR3C1	4	0	0	0	0	0	0	0	0	0	0	0	0	0	0	0	0	0	0	0	4
chr5_144411910_144409315_+2595	chr5	144409314	144411910	+	na	8	0	0	0	0	0	0	0	0	0	0	0	0	0	0	0	0	0	0	0	8
chr5_14615944_14614531_+1413	chr5	14614530	14615944	+	FAM105A	6	0	0	0	0	0	0	0	0	0	0	0	0	0	0	0	0	0	0	0	6
chr5_154054089_154049557_+4532	chr5	154049556	154054089	+	MFAP3	2	0	0	0	0	0	4	0	0	10	0	0	0	0	0	0	0	0	0	0	16
chr5_154790710_154790014_+696	chr5	154790013	154790710	+	LARP1	2	0	0	0	0	0	0	0	0	0	0	0	0	0	0	0	0	0	0	0	2
chr5_154824092_154823199_+893	chr5	154823198	154824092	+	na	2	0	0	0	0	0	0	0	0	0	0	0	0	0	0	0	0	0	0	0	2
chr5_15869940_15868968_-972	chr5	15868967	15869940	-	na	4	0	0	0	0	0	0	0	0	0	0	0	0	0	0	0	0	0	0	0	4
chr5_170968377_170919494_+48883	chr5	170919493	170968377	+	RANBP17	2	0	0	0	0	0	0	0	0	0	0	0	0	0	0	0	0	0	0	0	2
chr5_171034980_171024491_+10489	chr5	171024490	171034980	+	RANBP17	2	0	0	0	0	0	0	0	0	0	0	0	0	0	0	0	0	0	0	0	2
chr5_171242820_171213619_+29201	chr5	171213618	171242820	+	RANBP17	4	0	0	0	0	0	0	0	0	0	0	0	0	0	0	0	0	0	0	0	4
chr5_172234358_172211967_-22391	chr5	172211966	172234358	-	UBTD2	2	0	0	0	0	0	0	0	0	0	0	0	0	0	0	0	0	0	0	0	2
chr5_179857794_179855435_-2359	chr5	179855434	179857794	-	na	2	0	0	0	0	0	0	0	0	0	0	0	0	0	0	0	0	0	0	0	2
chr5_34052110_34035647_-16463	chr5	34035646	34052110	-	C1QTNF3	4	0	0	0	0	0	0	0	0	0	0	0	0	0	0	0	0	0	0	0	4
chr5_34064715_34051882_-12833	chr5	34051881	34064715	-	na	14	0	0	0	0	0	0	0	0	0	8	0	0	0	0	0	0	0	0	0	22
chr5_36986301_36982165_+4136	chr5	36982164	36986301	+	NIPBL	18	0	0	8	0	7	4	6	8	4	0	7	8	4	13	19	15	0	4	11	136
chr5_40771863_40746798_-25065	chr5	40746797	40771863	-	PRKAA1	2	0	0	0	0	0	0	0	0	0	0	0	0	0	0	0	0	0	0	0	2
chr5_43456786_43453658_-3128	chr5	43453657	43456786	-	TMEM267	3	0	0	0	0	0	0	0	0	0	0	0	0	0	0	0	0	0	0	0	3
chr5_43704400_43675511_+28889	chr5	43675510	43704400	+	NNT	4	0	18	12	0	2	18	8	0	6	8	8	4	6	0	8	4	8	6	0	120
chr5_53911571_53911436_+135	chr5	53911435	53911571	+	na	4	0	0	0	0	0	0	0	0	0	0	0	0	0	0	0	0	0	0	0	4
chr5_59430480_59382770_-47710	chr5	59382769	59430480	-	na	4	0	0	0	0	0	0	0	0	0	0	0	0	0	0	0	0	0	0	0	4
chr5_59468435_59443391_-25044	chr5	59443390	59468435	-	na	2	0	0	0	0	0	0	0	0	0	0	0	0	0	0	0	0	0	0	0	2
chr5_60004346_59988488_-15858	chr5	59988487	60004346	-	PDE4D	4	0	0	0	0	0	0	0	0	0	0	0	0	0	0	0	0	0	0	0	4
chr5_65334458_65170617_-163841	chr5	65170616	65334458	-	ADAMTS6	4	0	0	0	0	0	0	0	0	0	0	0	0	0	0	0	0	0	0	0	4
chr5_65473708_65172832_-300876	chr5	65172831	65473708	-	ADAMTS6	4	0	0	0	0	0	0	0	0	0	0	0	0	0	0	0	0	0	0	0	4
chr5_65473952_65424526_-49426	chr5	65424525	65473952	-	ADAMTS6	2	0	0	0	0	0	0	0	0	0	0	0	0	0	0	0	0	0	0	0	2
chr5_66208992_66191156_+17836	chr5	66191155	66208992	+	na	4	0	0	0	0	0	0	0	0	0	0	0	0	0	0	0	0	0	0	0	4
chr5_66736821_66730066_+6755	chr5	66730065	66736821	+	na	4	0	0	0	0	0	0	0	0	0	0	0	0	0	0	0	0	0	0	0	4
chr5_66784222_66784029_+193	chr5	66784028	66784222	+	na	2	0	0	0	0	0	0	0	0	0	0	0	0	0	0	0	0	0	0	0	2
chr5_66822898_66759709_+63189	chr5	66759708	66822898	+	MAST4	4	0	0	0	0	0	0	0	0	0	0	0	0	0	0	0	0	0	0	0	4
chr5_69300127_69282890_-17237	chr5	69282889	69300127	-	CCDC125	2	0	0	0	0	0	0	0	0	0	0	0	0	0	0	0	0	0	0	0	2
chr5_69433093_69419548_+13545	chr5	69419547	69433093	+	MARVELD2	2	0	0	0	0	0	0	0	0	0	0	0	0	0	0	0	0	0	0	0	2
chr5_69520101_69504177_+15924	chr5	69504176	69520101	+	OCLN	8	0	0	0	0	0	0	0	0	0	0	0	0	0	0	0	0	0	0	0	8
chr5_77017970_76990065_+27905	chr5	76990064	77017970	+	na	2	0	0	0	0	0	0	0	0	0	0	0	0	0	0	0	0	0	0	0	2
chr5_82385653_82341041_+44612	chr5	82341040	82385653	+	ATP6AP1L	2	0	0	0	0	0	0	0	0	0	0	0	0	0	0	0	0	0	0	0	2
chr5_82539553_82537887_+1666	chr5	82537886	82539553	+	na	7	0	0	0	0	0	0	0	0	0	0	0	0	0	0	0	0	0	0	0	7
chr5_82872831_82385525_+487306	chr5	82385524	82872831	+	CTD-2218K11.2	8	0	0	0	0	0	0	0	0	0	0	0	0	0	0	0	0	0	0	0	8
chr5_82873926_82787981_+85945	chr5	82787980	82873926	+	CTD-2218K11.3	4	0	0	0	0	0	0	0	0	0	0	0	0	0	0	0	0	0	0	0	4
chr5_82873926_82863410_+10516	chr5	82863409	82873926	+	na	2	0	0	0	0	0	0	0	0	0	0	0	0	0	0	0	0	0	0	0	2
chr5_85317018_85291399_-25619	chr5	85291398	85317018	-	na	4	0	0	0	0	0	0	0	0	0	0	0	0	0	0	0	0	0	0	0	4
chr5_85336266_85304086_-32180	chr5	85304085	85336266	-	na	8	0	0	0	0	0	0	0	0	0	0	0	0	0	0	0	0	0	0	0	8
chr5_85827796_85771912_+55884	chr5	85771911	85827796	+	na	2	0	0	0	0	0	0	0	0	0	0	0	0	0	0	0	0	0	0	0	2
chr5_87390929_87369813_+21116	chr5	87369812	87390929	+	RASA1	2	0	0	0	0	0	0	0	0	0	0	0	0	0	0	0	0	0	0	0	2
chr5_90069526_90037855_-31671	chr5	90037854	90069526	-	na	4	0	0	0	0	0	0	0	0	0	0	0	0	0	0	0	0	0	0	0	4
chr5_91245010_91195496_-49514	chr5	91195495	91245010	-	RP11-414H23.3	4	0	0	0	0	0	0	0	0	0	0	0	0	0	0	0	0	0	0	0	4
chr5_96319355_96318473_+882	chr5	96318472	96319355	+	CTD-2337A12.1	2	0	0	0	0	0	0	0	0	0	0	0	0	0	0	0	0	0	0	0	2
chr5_97028612_96985080_+43532	chr5	96985079	97028612	+	LNPEP	6	0	0	0	0	4	2	0	0	2	4	2	0	0	0	0	0	0	0	0	20
chr5_97028612_97013648_+14964	chr5	97013647	97028612	+	LNPEP	8	0	0	0	0	0	2	0	0	0	0	0	0	0	0	4	0	0	0	2	16
chr6_100163052_100151554_-11498	chr6	100151553	100163052	-	na	2	0	0	0	0	0	0	0	0	0	0	0	0	0	0	0	0	0	0	0	2
chr6_107070950_107067389_-3561	chr6	107067388	107070950	-	na	4	0	0	0	0	0	0	0	0	0	0	0	0	0	0	0	0	0	0	0	4
chr6_107334332_107324556_-9776	chr6	107324555	107334332	-	PDSS2	2	0	0	0	0	0	0	0	0	0	0	0	0	0	0	0	0	0	0	0	2
chr6_111273429_111265876_+7553	chr6	111265875	111273429	+	MFSD4B	4	0	0	0	0	0	0	0	0	0	0	0	0	0	0	0	0	0	0	0	4
chr6_111576470_111570085_+6385	chr6	111570084	111576470	+	TRAF3IP2-AS1	2	0	0	0	0	0	0	4	0	2	0	0	0	0	0	0	0	0	0	0	8
chr6_112937686_112880592_+57094	chr6	112880591	112937686	+	na	4	0	0	0	0	0	0	0	0	0	0	0	0	0	0	0	0	0	0	0	4
chr6_11808259_11803015_-5244	chr6	11803014	11808259	-	ADTRP	4	0	0	0	0	0	0	0	0	0	0	0	0	0	0	0	0	0	0	0	4
chr6_118829250_118814755_-14495	chr6	118814754	118829250	-	MCM9	2	0	0	0	0	0	0	0	0	0	0	0	0	0	0	0	0	0	0	0	2
chr6_118894639_118826147_-68492	chr6	118826146	118894639	-	MCM9	16	0	0	0	0	0	0	0	0	0	0	0	0	0	0	0	0	0	0	0	16
chr6_118932740_118813102_-119638	chr6	118813101	118932740	-	MCM9	4	0	0	0	0	0	0	0	0	0	0	0	0	0	0	0	0	0	0	0	4
chr6_123956654_123955649_+1005	chr6	123955648	123956654	+	na	4	0	0	0	0	0	0	0	0	0	0	0	0	0	0	0	0	0	0	0	4
chr6_126038925_126021160_+17765	chr6	126021159	126038925	+	TRMT11	2	0	0	0	0	0	0	0	0	0	0	0	0	0	0	0	0	0	0	0	2
chr6_128397661_128005084_-392577	chr6	128005083	128397661	-	PTPRK	4	0	0	0	0	0	0	0	0	0	0	0	0	0	0	0	0	0	0	0	4
chr6_132503514_132455961_-47553	chr6	132455960	132503514	-	STX7	4	0	0	0	0	0	0	0	0	0	0	0	0	0	0	0	0	0	0	0	4
chr6_14135909_14131520_+4389	chr6	14131519	14135909	+	CD83	4	0	0	0	0	0	0	0	0	0	2	0	0	0	0	4	8	0	0	0	18
chr6_141709244_141707960_+1284	chr6	141707959	141709244	+	na	16	0	0	0	0	0	0	0	0	0	0	0	0	0	0	0	0	0	0	0	16
chr6_141757428_141707960_+49468	chr6	141707959	141757428	+	na	12	0	0	0	0	0	0	0	0	0	0	0	0	0	0	0	0	0	0	0	12
chr6_141757428_141755220_+2208	chr6	141755219	141757428	+	na	4	0	0	0	0	0	0	0	0	0	0	0	0	0	0	0	0	0	0	0	4
chr6_145894977_145864388_-30589	chr6	145864387	145894977	-	SHPRH	2	6	0	6	0	0	0	4	0	24	1	0	6	0	0	0	8	0	10	8	75
chr6_145950482_145945562_-4920	chr6	145945561	145950482	-	SHPRH	2	0	0	0	0	0	0	0	0	0	0	0	0	0	0	0	0	0	0	0	2
chr6_147947519_147931459_+16060	chr6	147931458	147947519	+	RP11-307P5.1	4	0	0	0	0	0	0	0	0	0	0	0	0	0	0	0	0	0	0	0	4
chr6_147978112_147977892_+220	chr6	147977891	147978112	+	na	16	0	0	0	0	0	0	0	0	0	0	0	0	0	0	0	0	0	0	0	16
chr6_149678745_149676260_-2485	chr6	149676259	149678745	-	LATS1	4	0	0	0	0	0	0	0	2	2	0	0	0	0	0	2	0	0	4	0	14
chr6_149853160_149826264_-26896	chr6	149826263	149853160	-	LRP11	6	0	0	0	0	4	0	1	0	2	0	0	0	0	0	0	0	0	0	0	13
chr6_150768738_150710448_+58290	chr6	150710447	150768738	+	PLEKHG1	2	0	0	0	0	0	0	0	0	0	0	0	0	0	0	0	0	0	0	0	2
chr6_154833409_154773989_+59420	chr6	154773988	154833409	+	SCAF8	2	0	0	2	0	2	0	8	0	2	0	0	2	2	0	2	8	0	2	2	34
chr6_155302288_155285158_-17130	chr6	155285157	155302288	-	TFB1M	4	0	0	0	0	0	0	0	0	0	0	0	0	0	0	0	0	0	0	0	4
chr6_156105859_156094284_-11575	chr6	156094283	156105859	-	na	2	0	0	0	0	0	0	0	0	0	0	0	0	0	0	0	0	0	0	0	2
chr6_156160269_156156561_-3708	chr6	156156560	156160269	-	na	2	0	0	0	0	0	0	0	0	0	0	0	0	0	0	0	0	0	0	0	2
chr6_156168494_156156561_-11933	chr6	156156560	156168494	-	na	6	0	0	0	0	0	0	0	0	0	0	0	0	0	0	0	0	0	0	0	6
chr6_156237419_156168336_-69083	chr6	156168335	156237419	-	na	2	0	0	0	0	0	0	0	0	0	0	0	0	2	0	0	0	0	0	0	4
chr6_156294754_156236727_-58027	chr6	156236726	156294754	-	na	5	0	0	0	0	0	0	0	0	0	0	0	0	0	0	0	0	0	0	0	5
chr6_158314268_158267234_+47034	chr6	158267233	158314268	+	TULP4	6	0	0	0	4	0	0	0	0	0	0	6	10	0	0	0	0	11	0	0	37
chr6_158314268_158282263_+32005	chr6	158282262	158314268	+	RP11-732M18.4	30	30	4	0	22	0	20	0	0	88	0	0	0	12	0	0	0	0	0	10	216
chr6_158413193_158267234_+145959	chr6	158267233	158413193	+	TULP4	4	0	0	0	0	0	0	0	0	0	0	0	0	0	0	0	0	0	0	0	4
chr6_158461729_158282263_+179466	chr6	158282262	158461729	+	TULP4	2	0	0	0	0	0	0	0	0	0	0	0	0	0	0	0	0	0	0	0	2
chr6_161034449_161022010_+12439	chr6	161022009	161034449	+	MAP3K4	2	0	4	4	0	0	3	4	0	12	2	0	4	4	8	2	8	8	2	0	67
chr6_161049990_161048616_+1374	chr6	161048615	161049990	+	MAP3K4	2	0	0	0	0	0	0	0	0	0	0	0	0	0	0	0	0	0	0	0	2
chr6_162893085_162891998_+1087	chr6	162891997	162893085	+	na	2	0	0	0	0	0	0	0	0	0	0	0	0	0	0	0	0	0	0	0	2
chr6_166976385_166972739_-3646	chr6	166972738	166976385	-	RP1-167A14.2	2	0	0	0	0	0	0	0	0	0	0	0	0	0	0	0	0	0	0	0	2
chr6_16753347_16645216_-108131	chr6	16645215	16753347	-	ATXN1	2	0	0	0	0	0	0	0	0	0	0	0	0	0	0	0	0	0	0	0	2
chr6_20490691_20479846_+10845	chr6	20479845	20490691	+	E2F3	2	0	0	0	0	0	0	0	0	0	0	0	0	0	0	0	0	0	0	0	2
chr6_20577157_20546346_+30811	chr6	20546345	20577157	+	CDKAL1	2	0	0	0	0	0	0	0	0	0	0	0	0	0	0	0	0	0	2	0	4
chr6_20874430_20781145_+93285	chr6	20781144	20874430	+	CDKAL1	4	0	0	0	0	0	0	0	0	0	0	0	0	8	0	0	0	0	0	0	12
chr6_21000372_20951439_+48933	chr6	20951438	21000372	+	CDKAL1	2	0	0	0	0	0	0	0	0	0	0	0	0	0	0	0	0	0	0	0	2
chr6_21233310_21230848_+2462	chr6	21230847	21233310	+	CDKAL1	2	0	0	0	0	0	0	0	0	0	0	0	0	0	0	0	0	0	0	0	2
chr6_22020542_22017460_+3082	chr6	22017459	22020542	+	CASC15	4	0	0	0	0	0	0	0	0	0	0	0	0	0	0	0	0	0	0	0	4
chr6_22083718_22020339_+63379	chr6	22020338	22083718	+	CASC15	2	0	0	0	0	2	0	0	4	0	0	0	0	0	0	0	4	0	4	0	16
chr6_22110818_22020339_+90479	chr6	22020338	22110818	+	CASC15	4	0	0	0	0	0	0	0	0	0	0	0	0	0	0	0	0	0	0	0	4
chr6_24543989_24538936_-5053	chr6	24538935	24543989	-	na	2	0	0	0	0	0	0	0	0	0	0	0	0	0	0	0	0	0	0	0	2
chr6_26127761_26125975_+1786	chr6	26125974	26127761	+	na	10	0	0	0	0	0	0	0	0	0	0	0	10	0	42	10	0	0	0	0	72
chr6_27829318_27825306_-4012	chr6	27825305	27829318	-	na	14	0	0	0	0	0	0	0	0	0	0	0	0	0	0	0	6	0	0	0	20
chr6_2783405_2779493_+3912	chr6	2779492	2783405	+	na	4	0	0	0	0	0	0	0	0	0	0	0	0	0	0	0	0	0	0	0	4
chr6_28234131_28227012_+7119	chr6	28227011	28234131	+	ZSCAN9	2	0	0	0	0	0	0	0	0	0	0	0	0	0	0	0	0	0	0	0	2
chr6_29944616_29890246_+54370	chr6	29890245	29944616	+	HLA-A	20	0	14	0	20	18	0	0	0	0	0	0	0	0	0	0	0	0	0	0	72
chr6_30642247_30627104_+15143	chr6	30627103	30642247	+	ATAT1	2	0	0	0	0	0	0	0	0	0	0	0	0	0	0	0	0	0	0	0	2
chr6_32126252_32121204_-5048	chr6	32121203	32126252	-	ATF6B	2	0	0	0	0	0	0	0	0	0	0	0	0	0	0	0	0	0	0	0	2
chr6_32554971_32521905_-33066	chr6	32521904	32554971	-	HLA-DRB6	10	8	30	23	0	0	50	61	157	67	26	52	176	280	4	9	21	59	4	4	1041
chr6_32581838_32521905_-59933	chr6	32521904	32581838	-	HLA-DRB6	34	32	352	142	560	234	266	390	766	360	94	190	498	906	580	0	186	628	0	0	6218
chr6_33517945_33517274_+671	chr6	33517273	33517945	+	na	8	0	0	0	0	0	0	0	0	0	0	0	0	0	0	0	0	0	0	0	8
chr6_33678802_33517274_+161528	chr6	33517273	33678802	+	ITPR3	2	0	0	0	0	0	0	0	0	0	0	0	0	0	0	0	0	0	0	0	2
chr6_33678839_33517274_+161565	chr6	33517273	33678839	+	ITPR3	100	0	0	0	0	0	0	0	0	0	0	0	0	0	0	0	0	0	0	0	100
chr6_34380664_34288740_-91924	chr6	34288739	34380664	-	RPS10-NUDT3	2	0	0	0	0	0	0	0	0	0	0	0	0	0	0	0	0	0	0	0	2
chr6_35312772_35312214_+558	chr6	35312213	35312772	+	DEF6	10	0	0	0	4	0	2	2	0	8	0	4	0	2	4	4	0	8	0	0	48
chr6_36080086_36072873_+7213	chr6	36072872	36080086	+	MAPK14	2	0	0	0	0	0	0	0	0	0	0	0	0	0	0	0	0	0	0	0	2
chr6_36139605_36138702_+903	chr6	36138701	36139605	+	MAPK13	2	0	0	0	0	0	0	0	0	0	0	0	0	0	0	0	0	0	0	0	2
chr6_36540204_36524341_-15863	chr6	36524340	36540204	-	STK38	4	0	0	4	0	4	0	0	0	4	0	8	8	0	0	4	0	0	4	0	40
chr6_36540207_36495647_-44560	chr6	36495646	36540207	-	STK38	2	0	0	0	0	0	0	0	0	0	0	0	0	0	0	0	0	0	0	0	2
chr6_37317206_37312880_+4326	chr6	37312879	37317206	+	TBC1D22B	2	0	0	0	0	0	0	0	0	0	0	0	4	0	4	0	0	0	0	0	10
chr6_39904262_39888623_-15639	chr6	39888622	39904262	-	RP11-61I13.3	2	0	0	0	0	0	0	0	0	0	0	0	0	0	0	0	0	0	0	0	2
chr6_45245656_45245509_+147	chr6	45245508	45245656	+	na	4	0	0	0	0	0	0	0	0	0	0	0	0	0	0	0	0	0	0	0	4
chr6_45365301_45335836_-29465	chr6	45335835	45365301	-	SUPT3H	4	0	0	0	0	0	0	0	0	0	0	0	0	0	0	0	0	0	0	0	4
chr6_45366401_45365201_-1200	chr6	45365200	45366401	-	SUPT3H	4	0	0	0	0	0	0	0	0	0	0	0	0	0	0	0	0	0	0	0	4
chr6_47504758_47503280_+1478	chr6	47503279	47504758	+	CD2AP	26	0	0	0	0	0	0	2	0	2	0	0	17	0	0	6	0	16	24	5	98
chr6_51748405_51744385_-4020	chr6	51744384	51748405	-	PKHD1	2	0	0	0	0	0	0	0	0	0	0	0	0	0	0	0	0	0	0	0	2
chr6_53522527_53498607_-23920	chr6	53498606	53522527	-	GCLC	2	0	0	0	0	0	0	0	0	0	0	0	0	1	4	0	0	0	0	0	7
chr6_63382556_63379296_-3260	chr6	63379295	63382556	-	na	4	0	0	0	0	0	0	0	0	0	0	0	0	0	0	0	0	0	5	0	9
chr6_77273307_77271340_-1967	chr6	77271339	77273307	-	na	2	0	0	12	0	0	6	0	0	0	0	4	0	0	0	2	0	0	6	2	34
chr6_81513829_81491491_-22338	chr6	81491490	81513829	-	FAM46A	2	0	0	0	0	0	2	0	0	0	0	0	0	0	0	0	0	0	0	0	4
chr6_82787628_82783563_-4065	chr6	82783562	82787628	-	na	2	0	0	0	0	0	0	0	0	0	0	0	0	0	0	0	0	0	0	0	2
chr6_87218731_87210451_+8280	chr6	87210450	87218731	+	ZNF292	4	0	0	6	2	4	8	6	0	10	2	4	4	0	4	0	18	40	2	8	122
chr7_100355240_100351252_+3988	chr7	100351251	100355240	+	PILRB	4	0	0	0	0	0	0	0	0	0	4	0	0	0	0	0	0	0	0	0	8
chr7_100355804_100355143_+661	chr7	100355142	100355804	+	PILRB	4	32	22	0	2	12	16	15	0	2	12	8	0	9	12	4	0	46	0	6	202
chr7_11137716_11111350_+26366	chr7	11111349	11137716	+	PHF14	2	0	0	0	0	0	0	0	0	0	0	0	0	0	0	0	0	0	0	0	2
chr7_113722661_113644515_-78146	chr7	113644514	113722661	-	na	2	0	0	0	0	0	0	0	0	0	0	0	0	0	0	0	0	0	0	0	2
chr7_113882320_113722556_-159764	chr7	113722555	113882320	-	PPP1R3A	2	0	0	0	0	0	0	0	0	0	0	0	0	0	0	0	0	0	0	0	2
chr7_114028291_114025726_-2565	chr7	114025725	114028291	-	na	4	0	0	0	0	0	0	0	0	0	0	0	0	0	0	0	0	0	0	0	4
chr7_114044901_114041584_-3317	chr7	114041583	114044901	-	na	4	0	0	0	0	0	0	0	0	0	0	0	0	0	0	0	0	0	0	0	4
chr7_114180060_114128286_+51774	chr7	114128285	114180060	+	FOXP2	2	0	0	0	0	0	0	0	0	0	0	0	0	0	0	0	0	0	0	0	2
chr7_123709223_123684486_-24737	chr7	123684485	123709223	-	WASL	4	0	0	0	0	0	0	0	0	0	0	0	0	0	0	0	0	0	0	0	4
chr7_127243515_127228350_-15165	chr7	127228349	127243515	-	GRM8	3	0	0	0	0	0	0	0	0	0	0	0	0	0	0	0	0	0	0	0	3
chr7_127377329_127371725_-5604	chr7	127371724	127377329	-	ZNF800	4	0	0	0	0	0	0	0	0	0	0	0	0	0	0	0	0	0	0	0	4
chr7_127386155_127385526_-629	chr7	127385525	127386155	-	ZNF800	4	0	0	0	0	0	0	0	0	0	0	0	0	0	0	0	0	0	0	0	4
chr7_127991056_127976652_+14404	chr7	127976651	127991056	+	SND1	4	0	0	0	0	0	0	0	0	0	12	0	0	0	0	0	0	0	4	2	22
chr7_137913078_137912092_-986	chr7	137912091	137913078	-	CREB3L2	2	0	0	0	0	0	0	0	0	0	0	0	0	0	0	0	0	0	0	0	2
chr7_139726108_139715932_-10176	chr7	139715931	139726108	-	HIPK2	6	0	0	0	0	0	0	0	0	0	0	0	0	0	0	0	0	0	0	0	6
chr7_140337349_140334679_-2670	chr7	140334678	140337349	-	SLC37A3	8	0	0	0	0	0	0	0	0	0	0	0	0	0	0	0	0	0	0	4	12
chr7_140794415_140776912_-17503	chr7	140776911	140794415	-	BRAF	2	0	0	0	0	0	0	0	0	0	0	0	0	0	0	0	0	0	0	0	2
chr7_140834703_140794308_-40395	chr7	140794307	140834703	-	BRAF	2	0	0	0	0	0	0	0	0	0	0	0	0	0	0	0	0	0	0	0	2
chr7_141212704_141159526_+53178	chr7	141159525	141212704	+	TMEM178B	2	0	0	0	0	0	0	0	0	0	0	0	0	0	0	0	0	0	4	0	6
chr7_145785433_145783715_+1718	chr7	145783714	145785433	+	na	4	0	0	0	0	0	0	0	0	0	0	0	0	0	0	0	0	0	0	0	4
chr7_145848416_145842491_+5925	chr7	145842490	145848416	+	na	30	0	0	0	0	0	0	0	0	0	0	0	0	0	0	0	0	0	0	0	30
chr7_145854568_145842491_+12077	chr7	145842490	145854568	+	na	3	0	0	0	0	0	0	0	0	0	0	0	0	0	0	0	0	0	0	0	3
chr7_148229779_148229031_+748	chr7	148229030	148229779	+	CNTNAP2	4	0	0	0	0	0	0	0	0	0	0	0	0	0	0	0	0	0	0	0	4
chr7_152435787_152263016_-172771	chr7	152263015	152435787	-	KMT2C	2	0	0	0	0	0	0	0	0	0	0	0	0	0	0	0	0	0	0	0	2
chr7_152435787_152309966_-125821	chr7	152309965	152435787	-	KMT2C	2	0	0	0	0	0	0	0	0	0	0	0	0	0	0	0	0	0	0	0	2
chr7_154991049_154946679_-44370	chr7	154946678	154991049	-	PAXIP1	2	0	0	0	0	0	0	0	0	0	0	0	0	0	0	0	0	0	0	0	2
chr7_158072774_158070190_-2584	chr7	158070189	158072774	-	na	4	0	0	0	0	0	0	0	0	0	0	0	0	0	0	0	0	0	0	0	4
chr7_158081377_158070190_-11187	chr7	158070189	158081377	-	PTPRN2	2	0	0	0	0	0	0	0	0	0	0	0	0	0	0	0	0	0	0	0	2
chr7_158579989_158578282_-1707	chr7	158578281	158579989	-	na	2	0	0	0	0	0	0	0	0	0	0	0	0	0	0	0	0	0	0	0	2
chr7_20141158_20140317_-841	chr7	20140316	20141158	-	AC005062.2	8	0	0	0	0	0	0	0	0	0	0	0	0	0	0	0	0	0	0	0	8
chr7_20161870_20140317_-21553	chr7	20140316	20161870	-	MACC1	2	0	0	0	0	0	0	0	0	4	0	0	0	0	0	0	0	0	0	0	6
chr7_2230727_1898200_-332527	chr7	1898199	2230727	-	MAD1L1	2	0	0	0	0	0	0	0	0	0	0	0	0	0	0	0	0	0	0	0	2
chr7_22340886_22291175_-49711	chr7	22291174	22340886	-	RAPGEF5	6	0	0	0	0	2	0	0	0	0	0	0	2	2	0	0	0	0	4	2	18
chr7_22343897_22291175_-52722	chr7	22291174	22343897	-	RAPGEF5	4	0	0	0	0	0	0	0	0	0	0	0	0	0	0	0	0	0	0	0	4
chr7_2443746_2437804_+5942	chr7	2437803	2443746	+	na	4	2	0	16	0	4	2	6	20	6	0	2	0	0	0	6	0	0	0	0	68
chr7_25594716_25569736_-24980	chr7	25569735	25594716	-	AC003090.1	10	0	0	0	0	0	0	0	0	0	0	0	0	0	0	0	0	0	0	0	10
chr7_29969068_29923956_-45112	chr7	29923955	29969068	-	SCRN1	6	0	0	0	0	0	0	0	0	0	0	0	0	0	0	0	0	0	0	0	6
chr7_30391035_30355728_+35307	chr7	30355727	30391035	+	ZNRF2	4	0	0	0	0	0	0	0	0	0	0	0	0	0	0	0	0	0	0	0	4
chr7_30562128_30550636_-11492	chr7	30550635	30562128	-	AC005154.6	6	8	8	10	14	8	13	14	24	16	0	6	2	0	6	22	2	4	0	6	169
chr7_30574881_30550636_-24245	chr7	30550635	30574881	-	AC005154.6	10	0	0	0	0	10	12	2	12	12	0	6	24	18	0	8	0	0	10	6	130
chr7_30585479_30550636_-34843	chr7	30550635	30585479	-	AC005154.6	2	0	0	0	0	0	0	0	0	0	0	0	0	4	0	0	0	0	0	0	6
chr7_32918372_32914548_-3824	chr7	32914547	32918372	-	RP9P	2	0	0	0	0	0	0	0	0	0	0	0	0	0	0	0	0	0	0	0	2
chr7_33606553_33604865_+1688	chr7	33604864	33606553	+	BBS9	4	0	0	0	0	0	0	0	0	2	0	0	0	0	0	0	0	0	0	0	6
chr7_43730274_43729429_-845	chr7	43729428	43730274	-	COA1	2	0	0	0	0	0	0	0	0	0	0	0	0	0	0	0	0	0	0	0	2
chr7_4741023_4718013_+23010	chr7	4718012	4741023	+	FOXK1	8	0	6	0	0	0	0	2	0	0	8	0	0	0	0	0	0	0	0	0	24
chr7_55630797_55629825_-972	chr7	55629824	55630797	-	na	8	0	0	0	0	0	0	0	0	0	0	0	0	0	0	0	0	0	0	0	8
chr7_55630990_55629825_-1165	chr7	55629824	55630990	-	na	38	0	0	0	0	0	0	0	0	0	0	0	0	0	0	0	0	0	0	0	38
chr7_55631130_55629825_-1305	chr7	55629824	55631130	-	na	32	0	0	0	0	0	0	0	0	0	0	0	0	0	0	0	0	0	0	0	32
chr7_55660110_55656716_-3394	chr7	55656715	55660110	-	RP11-310H4.6	12	0	0	0	0	0	0	0	0	0	0	0	0	0	0	0	0	0	0	0	12
chr7_55691500_55624731_-66769	chr7	55624730	55691500	-	RP11-310H4.6	12	0	0	0	0	0	0	0	0	0	0	0	0	0	0	0	0	0	0	0	12
chr7_55691500_55682534_-8966	chr7	55682533	55691500	-	FKBP9P1	4	0	0	0	0	0	0	0	0	0	0	0	0	0	0	0	0	0	0	0	4
chr7_6041156_6040961_+195	chr7	6040960	6041156	+	na	10	0	0	0	0	0	0	0	0	0	0	0	0	0	0	0	0	0	0	0	10
chr7_6088745_6085145_+3600	chr7	6085144	6088745	+	na	2	0	0	0	0	0	0	0	0	0	0	0	0	0	0	0	0	0	0	0	2
chr7_64858602_64851799_+6803	chr7	64851798	64858602	+	na	4	0	0	0	0	0	0	0	0	0	0	0	0	0	0	0	0	0	0	0	4
chr7_66360109_66352505_+7604	chr7	66352504	66360109	+	TPST1	2	0	0	0	0	0	0	0	0	0	0	0	0	0	0	0	0	0	0	0	2
chr7_66360109_66356825_+3284	chr7	66356824	66360109	+	TPST1	2	0	0	0	0	0	0	0	0	0	0	0	0	0	2	0	0	0	0	0	4
chr7_66439304_66427949_-11355	chr7	66427948	66439304	-	GS1-124K5.2	2	0	0	0	0	0	0	0	12	2	0	0	0	0	4	4	0	0	0	0	24
chr7_66810847_66808886_+1961	chr7	66808885	66810847	+	na	2	0	0	0	0	0	4	0	0	0	0	0	0	0	0	0	0	0	0	0	6
chr7_73502474_73502183_-291	chr7	73502182	73502474	-	na	2	0	0	0	0	0	0	0	0	0	0	0	0	0	0	0	0	0	0	0	2
chr7_73537627_73535969_-1658	chr7	73535968	73537627	-	BCL7B	6	0	0	0	0	0	0	0	0	0	0	0	0	0	0	0	0	0	0	0	6
chr7_77778814_77765495_+13319	chr7	77765494	77778814	+	RSBN1L	8	0	0	0	0	0	0	0	0	0	0	0	0	4	0	0	0	0	0	0	12
chr7_7788864_7786788_+2076	chr7	7786787	7788864	+	na	2	0	0	0	0	0	0	0	0	0	0	0	0	0	0	0	0	0	0	0	2
chr7_785897_729725_+56172	chr7	729724	785897	+	DNAAF5	2	0	0	0	0	0	0	0	0	0	0	0	0	0	0	0	0	0	0	0	2
chr7_7884346_7873287_+11059	chr7	7873286	7884346	+	na	4	0	0	0	0	0	0	0	0	0	0	0	0	0	0	0	0	0	0	0	4
chr7_7884346_7877281_+7065	chr7	7877280	7884346	+	na	6	0	0	0	0	0	0	0	0	0	0	0	0	0	0	0	0	0	0	0	6
chr7_82364813_82335135_-29678	chr7	82335134	82364813	-	CACNA2D1	8	0	0	0	0	0	0	0	0	0	0	0	0	0	0	0	0	0	0	0	8
chr7_82403855_82060428_-343427	chr7	82060427	82403855	-	CACNA2D1	2	0	0	0	0	0	0	0	0	0	0	0	0	0	0	0	0	0	0	0	2
chr7_82405799_82403605_-2194	chr7	82403604	82405799	-	na	4	0	0	0	0	0	0	0	0	0	0	0	0	0	0	0	0	0	0	0	4
chr7_8349634_8340383_+9251	chr7	8340382	8349634	+	AC007128.1	10	0	0	0	0	0	0	0	0	0	0	0	0	0	0	0	0	0	0	0	10
chr7_83637927_83490114_-147813	chr7	83490113	83637927	-	SEMA3E	4	0	0	0	0	0	0	0	0	0	0	0	0	0	0	0	0	0	0	0	4
chr7_8375303_7094958_+1280345	chr7	7094957	8375303	+	GLCCI1	8	0	0	0	0	0	0	0	0	0	0	0	0	0	0	0	0	0	0	0	8
chr7_92492286_92457552_+34734	chr7	92457551	92492286	+	AC007566.10	20	10	0	14	0	12	16	6	0	4	2	0	2	0	0	0	0	0	2	0	88
chr7_95252130_95222076_+30054	chr7	95222075	95252130	+	PPP1R9A	4	0	0	0	0	0	0	0	0	0	0	0	0	0	0	0	0	0	0	0	4
chr7_95290292_94910873_+379419	chr7	94910872	95290292	+	PPP1R9A	2	0	0	0	0	0	0	0	0	0	0	0	0	0	0	0	0	0	0	0	2
chr7_99082740_99081075_-1665	chr7	99081074	99082740	-	na	4	0	0	0	0	0	0	0	0	0	0	0	0	0	0	0	0	0	0	0	4
chr7_99494631_99493040_-1591	chr7	99493039	99494631	-	na	28	0	26	14	20	18	20	42	6	12	68	38	16	16	4	30	8	36	18	18	438
chr8_100270013_100259107_-10906	chr8	100259106	100270013	-	RNF19A	4	0	0	0	0	0	0	0	0	0	0	0	0	0	0	0	0	0	0	0	4
chr8_103042407_103033432_+8975	chr8	103033431	103042407	+	ATP6V1C1	2	0	0	0	0	0	0	0	0	0	0	0	0	0	0	0	0	0	0	0	2
chr8_103525991_103500796_+25195	chr8	103500795	103525991	+	na	2	0	0	0	0	0	0	0	0	0	0	0	0	0	0	0	0	0	0	0	2
chr8_103697296_103652624_+44672	chr8	103652623	103697296	+	RIMS2	2	0	0	0	0	0	0	0	0	0	0	0	0	0	0	0	0	0	0	0	2
chr8_103768775_103697086_+71689	chr8	103697085	103768775	+	RIMS2	2	0	0	0	0	0	0	0	0	0	0	0	0	0	0	0	0	0	0	0	2
chr8_103886223_103809280_+76943	chr8	103809279	103886223	+	RIMS2	4	0	0	0	0	0	0	0	0	0	0	0	0	0	0	0	0	0	0	0	4
chr8_110112978_109962687_+150291	chr8	109962686	110112978	+	RP11-696P8.2	2	0	0	0	0	0	0	0	0	0	0	0	0	0	0	0	0	0	0	0	2
chr8_116726172_116724909_-1263	chr8	116724908	116726172	-	EIF3H	12	0	0	0	0	0	0	0	0	0	0	0	0	0	0	0	0	0	4	4	20
chr8_119831721_119801794_-29927	chr8	119801793	119831721	-	TAF2	4	0	0	0	0	0	0	0	0	0	0	0	0	0	0	0	0	0	0	0	4
chr8_123231757_123231300_-457	chr8	123231299	123231757	-	C8orf76	2	0	0	2	0	0	0	0	0	0	0	0	4	0	0	0	0	0	0	0	8
chr8_123239144_123231300_-7844	chr8	123231299	123239144	-	ZHX1-C8orf76	4	0	10	4	8	0	12	4	0	6	12	0	4	6	0	0	2	0	4	0	76
chr8_123267386_123253322_-14064	chr8	123253321	123267386	-	ZHX1	4	0	0	0	0	0	0	0	0	0	0	0	0	0	0	0	0	0	0	0	4
chr8_123534814_123503169_-31645	chr8	123503168	123534814	-	FBXO32	2	0	0	0	0	0	0	0	0	0	0	0	0	0	0	0	0	0	0	0	2
chr8_124978090_124975606_+2484	chr8	124975605	124978090	+	ZNF572	4	0	0	0	0	0	2	0	0	0	0	0	0	0	0	0	0	0	0	0	6
chr8_126877790_126865428_+12362	chr8	126865427	126877790	+	PCAT1	8	0	0	2	0	0	0	0	0	0	0	0	0	0	0	0	2	0	0	4	16
chr8_139679020_139678849_+171	chr8	139678848	139679020	+	na	2	0	0	0	0	0	0	0	0	0	0	0	0	0	0	0	0	0	0	0	2
chr8_140221583_140154964_-66619	chr8	140154963	140221583	-	TRAPPC9	4	0	0	0	0	0	0	0	0	0	0	0	0	0	0	0	0	0	0	0	4
chr8_140360193_140347757_-12436	chr8	140347756	140360193	-	TRAPPC9	4	0	0	2	0	0	0	4	4	0	2	0	0	0	0	2	4	0	2	0	24
chr8_140365686_140360050_-5636	chr8	140360049	140365686	-	TRAPPC9	4	0	0	0	0	0	0	0	0	0	0	0	0	0	0	0	0	0	0	0	4
chr8_140585311_140572812_-12499	chr8	140572811	140585311	-	AGO2	4	0	0	0	0	0	0	0	0	0	0	0	0	0	0	0	0	0	0	0	4
chr8_140605914_140572812_-33102	chr8	140572811	140605914	-	AGO2	2	0	0	0	0	0	0	0	0	0	0	0	0	0	0	0	0	0	0	0	2
chr8_140605914_140585119_-20795	chr8	140585118	140605914	-	AGO2	12	0	0	4	0	0	0	2	2	2	24	2	6	0	3	2	2	2	0	3	66
chr8_144613723_144605535_-8188	chr8	144605534	144613723	-	ARHGAP39	4	0	0	0	0	0	0	0	0	0	0	0	2	0	0	0	0	0	0	0	6
chr8_144723382_144717345_-6037	chr8	144717344	144723382	-	ZNF251	4	0	0	0	0	0	0	0	0	0	0	0	0	0	0	0	0	0	0	0	4
chr8_16696357_16655016_-41341	chr8	16655015	16696357	-	RP11-13N12.1	4	0	0	0	0	0	0	0	0	0	0	0	0	0	0	0	0	0	0	0	4
chr8_17221179_17208018_+13161	chr8	17208017	17221179	+	ZDHHC2	2	0	0	0	0	0	0	0	0	0	0	0	0	0	0	0	0	0	0	0	2
chr8_1898525_1876571_+21954	chr8	1876570	1898525	+	ARHGEF10	4	0	0	0	0	0	0	0	0	0	0	0	0	0	0	0	0	0	0	0	4
chr8_20962901_20882497_+80404	chr8	20882496	20962901	+	RP11-369E15.4	2	0	0	0	0	0	0	0	0	0	0	0	0	0	0	0	0	0	0	0	2
chr8_28751166_28737519_+13647	chr8	28737518	28751166	+	EXTL3	4	0	0	0	0	0	0	0	0	0	0	0	0	0	0	0	0	0	0	0	4
chr8_38262070_38233139_+28931	chr8	38233138	38262070	+	DDHD2	8	0	0	0	0	0	0	0	0	0	0	0	0	0	0	0	0	0	0	0	8
chr8_38263686_38242250_+21436	chr8	38242249	38263686	+	DDHD2	4	0	0	4	0	0	0	0	0	0	0	0	0	0	0	0	0	0	0	0	8
chr8_38348215_38275685_-72530	chr8	38275684	38348215	-	WHSC1L1	2	0	0	0	0	0	0	0	0	0	0	0	0	0	0	0	0	0	0	0	2
chr8_40127173_40125442_+1731	chr8	40125441	40127173	+	RP11-359E19.2	2	0	0	0	0	0	0	0	0	0	0	0	0	0	0	0	0	0	0	0	2
chr8_51861246_51857204_-4042	chr8	51857203	51861246	-	PCMTD1	6	0	0	0	0	0	4	0	0	0	0	0	0	0	0	0	0	0	0	0	10
chr8_531576_528895_-2681	chr8	528894	531576	-	na	4	0	0	4	0	0	10	0	0	0	0	10	8	16	0	8	6	0	2	0	68
chr8_55763028_55740073_-22955	chr8	55740072	55763028	-	TMEM68	2	0	0	0	0	0	0	0	0	0	0	0	0	0	0	0	0	0	2	0	4
chr8_55953984_55937476_+16508	chr8	55937475	55953984	+	LYN	4	0	0	0	0	0	0	0	0	0	0	0	0	0	4	0	0	0	0	0	8
chr8_61300282_61292322_+7960	chr8	61292321	61300282	+	CLVS1	2	0	0	0	0	0	0	0	0	0	0	0	0	0	0	0	0	0	0	0	2
chr8_61653707_61618978_-34729	chr8	61618977	61653707	-	AC090094.1	2	0	0	0	0	0	0	0	0	0	0	0	0	0	0	0	0	0	0	0	2
chr8_64154928_64133448_-21480	chr8	64133447	64154928	-	RP11-32K4.1	4	0	0	0	0	0	0	0	0	0	0	0	0	0	0	0	0	0	0	0	4
chr8_64728991_64669597_-59394	chr8	64669596	64728991	-	RP11-1D12.1	2	0	0	0	0	0	0	0	0	0	0	0	0	0	0	0	0	0	0	0	2
chr8_79288811_79270023_-18788	chr8	79270022	79288811	-	na	5	0	0	0	0	0	0	0	0	0	0	0	0	0	0	0	0	0	0	0	5
chr8_79919148_79917978_-1170	chr8	79917977	79919148	-	MRPS28	6	0	0	0	0	0	0	4	0	0	0	0	0	0	0	0	0	0	0	0	10
chr8_80038106_80037995_+111	chr8	80037994	80038106	+	na	2	0	0	0	0	0	0	0	0	0	0	0	0	0	0	0	0	0	0	0	2
chr8_84183007_83447127_+735880	chr8	83447126	84183007	+	RP11-120I21.2	4	0	0	0	0	0	0	0	0	0	0	0	0	0	0	0	0	0	0	0	4
chr8_8725039_8719411_-5628	chr8	8719410	8725039	-	RP11-211C9.1	2	0	0	0	0	0	0	0	0	0	0	0	0	0	0	0	0	0	4	0	6
chr8_89725641_89647740_-77901	chr8	89647739	89725641	-	RP11-37B2.1	2	0	0	0	0	0	6	2	0	0	9	0	0	0	2	2	0	12	2	0	37
chr8_94411315_94372120_-39195	chr8	94372119	94411315	-	RAD54B	2	0	0	0	0	0	0	0	0	0	0	0	0	0	0	0	0	0	0	0	2
chr8_94989869_94980855_+9014	chr8	94980854	94989869	+	NDUFAF6	2	0	0	0	0	0	0	0	0	0	0	0	0	0	0	0	0	0	0	0	2
chr8_98707311_98663930_-43381	chr8	98663929	98707311	-	STK3	2	0	0	0	0	0	0	0	0	0	0	0	0	0	0	0	0	0	4	0	6
chr8_99328914_99274198_+54716	chr8	99274197	99328914	+	VPS13B	8	0	0	0	0	0	0	0	0	0	0	0	0	0	0	0	0	0	0	0	8
chr8_99661491_99314636_+346855	chr8	99314635	99661491	+	VPS13B	4	0	0	0	0	0	0	0	0	0	0	0	0	0	0	0	0	0	0	0	4
chr8_99721047_99649838_+71209	chr8	99649837	99721047	+	VPS13B	2	0	0	0	0	0	0	0	0	0	0	0	0	0	0	0	0	0	0	0	2
chr9_104759441_104750956_+8485	chr9	104750955	104759441	+	NIPSNAP3A	4	0	0	0	0	0	0	0	0	0	0	0	0	0	0	0	0	0	0	0	4
chr9_110271479_109033307_-1238172	chr9	109033306	110271479	-	PTPN3	2	0	0	0	0	0	0	0	0	0	0	0	0	0	0	0	0	0	0	0	2
chr9_110875722_110874906_-816	chr9	110874905	110875722	-	na	8	0	0	0	0	0	0	0	0	0	0	0	0	0	0	0	0	0	0	0	8
chr9_112173196_112078538_-94658	chr9	112078537	112173196	-	SUSD1	2	0	0	0	0	0	0	0	0	0	0	0	0	0	0	0	0	0	0	0	2
chr9_112661013_112645650_+15363	chr9	112645649	112661013	+	KIAA1958	4	0	0	0	0	2	0	0	0	8	0	0	0	0	0	0	0	0	0	0	14
chr9_116235637_116200718_+34919	chr9	116200717	116235637	+	PAPPA	2	0	0	0	0	0	0	0	0	0	0	0	0	0	0	0	0	0	0	0	2
chr9_117291513_117271475_-20038	chr9	117271474	117291513	-	ASTN2	4	0	0	0	0	0	0	0	0	0	0	0	0	0	0	0	0	0	0	0	4
chr9_123090385_123084643_+5742	chr9	123084642	123090385	+	RABGAP1	2	0	0	0	0	0	0	0	0	0	0	0	0	0	0	0	0	0	0	0	2
chr9_124742024_124717783_-24241	chr9	124717782	124742024	-	NR6A1	2	0	0	0	0	0	0	0	0	0	0	0	0	0	0	0	0	0	0	0	2
chr9_126395697_126370165_+25532	chr9	126370164	126395697	+	MVB12B	2	0	0	0	0	0	0	0	0	0	0	0	0	0	0	0	0	0	0	2	4
chr9_127069356_126976571_+92785	chr9	126976570	127069356	+	RALGPS1	4	0	0	0	0	0	0	0	0	0	0	0	0	0	0	0	0	0	0	0	4
chr9_129209236_129208869_+367	chr9	129208868	129209236	+	na	2	0	0	0	0	0	0	0	0	0	0	0	0	0	0	0	0	0	0	0	2
chr9_129282662_129282484_-178	chr9	129282483	129282662	-	na	6	0	0	0	0	0	0	0	0	0	0	0	0	0	0	0	0	0	0	0	6
chr9_132612255_132611613_-642	chr9	132611612	132612255	-	DDX31	4	0	0	0	0	0	0	0	0	0	0	0	0	0	0	0	0	0	0	0	4
chr9_135883178_135881633_-1545	chr9	135881632	135883178	-	CAMSAP1	2	0	0	0	0	0	0	0	0	0	0	0	0	0	0	0	0	0	0	0	2
chr9_135888273_135881633_-6640	chr9	135881632	135888273	-	CAMSAP1	2	0	0	0	0	0	0	0	0	6	0	0	2	0	0	2	0	0	0	0	12
chr9_20933132_20923660_+9472	chr9	20923659	20933132	+	FOCAD	2	0	0	0	0	0	0	2	0	10	0	2	0	0	0	6	0	0	0	6	28
chr9_22056387_22016212_+40175	chr9	22016211	22056387	+	CDKN2B-AS1	1	0	0	0	0	0	0	4	0	0	0	0	0	0	0	0	0	0	0	0	5
chr9_22768403_22723309_+45094	chr9	22723308	22768403	+	RP11-370B11.3	3	0	0	0	0	0	0	0	0	0	0	0	0	0	0	0	2	0	0	0	5
chr9_22821707_22820738_+969	chr9	22820737	22821707	+	LINC01239	8	0	0	0	0	0	0	0	0	0	0	0	0	0	0	0	0	0	0	0	8
chr9_2824815_2777873_-46942	chr9	2777872	2824815	-	PUM3	2	0	0	0	0	0	0	0	0	0	0	0	0	0	0	0	0	0	0	0	2
chr9_3293258_2833357_-459901	chr9	2833356	3293258	-	CARM1P1	2	0	0	0	0	0	0	0	0	0	0	0	0	0	0	0	0	0	0	0	2
chr9_32974561_32924897_-49664	chr9	32924896	32974561	-	APTX	2	0	0	0	0	0	0	0	0	0	0	0	0	0	0	0	0	0	0	0	2
chr9_33120606_33113114_-7492	chr9	33113113	33120606	-	B4GALT1	2	0	0	0	0	0	0	0	0	0	0	0	0	0	0	0	0	0	0	0	2
chr9_33295427_33293653_+1774	chr9	33293652	33295427	+	NFX1	2	0	0	0	0	0	2	6	0	0	0	0	0	2	0	0	0	0	0	2	14
chr9_34424795_34416837_+7958	chr9	34416836	34424795	+	na	2	0	0	0	0	0	0	0	0	0	0	0	0	0	0	0	0	0	0	0	2
chr9_3674648_3668263_+6385	chr9	3668262	3674648	+	RFX3-AS1	2	0	0	0	0	0	0	0	0	0	0	0	0	0	0	0	0	0	0	0	2
chr9_37127263_37126312_+951	chr9	37126311	37127263	+	ZCCHC7	2	0	0	6	0	2	8	2	6	2	0	0	4	0	2	4	0	0	0	2	40
chr9_4286435_4286038_-397	chr9	4286037	4286435	-	na	8	0	10	0	0	0	2	0	0	0	0	0	0	0	0	0	0	0	0	0	20
chr9_4585577_4585214_-363	chr9	4585213	4585577	-	na	2	0	0	0	0	0	0	0	0	0	0	0	0	0	0	0	0	0	0	0	2
chr9_594080_593609_+471	chr9	593608	594080	+	na	4	0	0	0	0	0	0	0	0	0	0	0	0	0	0	0	0	0	0	0	4
chr9_68940790_68705709_+235081	chr9	68705708	68940790	+	PIP5K1B	4	0	0	0	0	0	0	0	0	0	0	0	0	0	0	0	0	0	0	0	4
chr9_71684229_71684105_-124	chr9	71684104	71684229	-	na	2	0	0	0	0	0	0	0	0	0	0	0	0	0	0	4	0	0	4	0	10
chr9_73429158_73411585_+17573	chr9	73411584	73429158	+	na	4	0	0	0	0	0	0	0	0	0	0	0	0	0	0	0	0	0	0	0	4
chr9_73978988_73648227_-330761	chr9	73648226	73978988	-	na	3	0	0	0	0	0	0	0	0	0	0	0	0	0	0	0	0	0	0	0	3
chr9_76516776_76500916_+15860	chr9	76500915	76516776	+	GCNT1	4	0	0	4	0	18	8	0	0	32	0	14	38	0	12	4	0	0	4	4	142
chr9_76527895_76515532_+12363	chr9	76515531	76527895	+	na	4	0	0	6	0	6	0	0	0	2	0	2	5	8	0	6	0	0	0	1	40
chr9_76605991_76578525_+27466	chr9	76578524	76605991	+	na	4	0	0	0	0	0	0	0	0	0	0	0	0	0	0	0	0	0	0	0	4
chr9_83586368_83585553_-815	chr9	83585552	83586368	-	na	2	0	0	0	0	0	8	0	0	0	0	0	0	0	0	0	0	0	0	0	10
chr9_83806560_83767185_-39375	chr9	83767184	83806560	-	GKAP1	2	0	0	0	0	0	0	0	0	0	0	0	0	0	0	0	0	0	0	0	2
chr9_88475457_88418778_+56679	chr9	88418777	88475457	+	SPIN1	2	0	0	0	0	0	0	0	0	0	0	0	0	0	0	0	0	0	0	0	2
chr9_91886770_91852321_-34449	chr9	91852320	91886770	-	ROR2	2	0	0	0	0	0	0	0	0	0	0	0	0	0	0	0	0	0	0	0	2
chr9_91948716_91883258_-65458	chr9	91883257	91948716	-	ROR2	2	0	0	0	0	0	0	0	0	0	0	0	0	0	0	0	0	0	0	0	2
chr9_92670673_92379763_+290910	chr9	92379762	92670673	+	CENPP	4	0	0	0	0	0	0	0	0	0	0	0	0	0	0	0	0	0	0	0	4
chr9_93268746_93084537_+184209	chr9	93084536	93268746	+	WNK2	30	0	0	0	0	0	0	0	0	0	0	0	0	0	0	0	0	0	0	0	30
chr9_93441373_93435501_-5872	chr9	93435500	93441373	-	RP11-165J3.6	2	0	0	0	0	0	0	0	0	0	0	4	0	0	0	0	0	0	0	0	6
chr9_95111637_95101615_-10022	chr9	95101614	95111637	-	FANCC	2	0	0	0	0	0	0	0	0	0	0	0	0	0	0	0	0	16	0	0	18
chr9_95881293_95060694_+820599	chr9	95060693	95881293	+	C9orf3	2	0	0	0	0	0	0	0	0	0	0	0	0	0	0	0	0	0	0	0	2
chr9_95978215_95881185_+97030	chr9	95881184	95978215	+	ERCC6L2	4	0	0	0	0	0	0	0	0	0	0	0	0	0	0	0	0	0	0	0	4
chr9_96721130_96719509_+1621	chr9	96719508	96721130	+	RP11-535M15.1	4	0	0	0	0	0	0	4	0	0	0	0	0	0	0	0	0	0	0	0	8
chr9_99596304_99585057_-11247	chr9	99585056	99596304	-	RP11-554F20.1	4	0	0	0	0	0	0	0	0	0	0	0	0	0	0	0	0	0	0	0	4
chrx_101020588_101018971_-1617	chrx	101018970	101020588	-	na	1	0	0	0	0	0	0	6	0	0	0	0	0	0	2	0	0	2	0	0	11
chrx_102839972_102816992_+22980	chrx	102816991	102839972	+	na	2	0	0	0	0	2	12	0	0	0	0	0	0	0	0	2	0	0	0	0	18
chrx_10567603_10566888_-715	chrx	10566887	10567603	-	na	2	4	12	0	10	0	2	0	6	0	0	2	0	0	2	4	0	0	0	0	44
chrx_105725503_105717274_-8229	chrx	105717273	105725503	-	na	2	0	0	0	0	0	0	0	0	0	0	0	0	0	0	0	0	0	0	0	2
chrx_106943205_106900723_-42482	chrx	106900722	106943205	-	na	2	0	0	0	0	0	0	0	0	0	0	0	0	0	0	0	0	0	0	0	2
chrx_107088839_107088436_-403	chrx	107088435	107088839	-	na	2	0	0	0	2	0	0	2	0	0	8	8	0	4	2	0	6	0	0	0	34
chrx_107854704_107840670_+14034	chrx	107840669	107854704	+	na	2	0	12	6	2	8	31	12	4	13	0	4	0	0	0	4	6	12	8	2	126
chrx_118444494_118441368_+3126	chrx	118441367	118444494	+	na	2	0	0	0	0	0	6	0	0	0	0	0	0	2	4	0	0	2	0	0	16
chrx_118444494_118442244_+2250	chrx	118442243	118444494	+	na	4	0	0	0	0	4	2	0	0	2	0	0	0	0	0	0	0	0	0	0	12
chrx_118444494_118443560_+934	chrx	118443559	118444494	+	na	8	0	0	0	0	0	0	0	0	0	0	0	0	0	0	0	0	0	0	0	8
chrx_118776511_118758055_+18456	chrx	118758054	118776511	+	na	2	0	0	0	0	0	0	0	0	0	0	1	0	0	0	0	0	0	0	0	3
chrx_118776511_118766530_+9981	chrx	118766529	118776511	+	na	1	0	0	0	0	0	0	1	0	0	0	0	0	0	0	0	0	0	0	0	2
chrx_119426354_119410190_+16164	chrx	119410189	119426354	+	na	6	0	0	0	0	0	10	6	4	0	0	0	0	0	0	4	0	10	0	0	40
chrx_119653040_119629318_-23722	chrx	119629317	119653040	-	na	2	0	0	0	0	0	0	0	0	0	0	0	4	0	0	0	0	0	0	0	6
chrx_120560138_120530102_-30036	chrx	120530101	120560138	-	na	2	0	0	0	0	0	0	0	0	0	0	0	0	0	0	0	0	0	0	0	2
chrx_121297451_121151611_+145840	chrx	121151610	121297451	+	na	2	0	0	0	0	0	0	0	0	0	0	0	0	0	0	0	0	0	0	0	2
chrx_123697751_123686548_-11203	chrx	123686547	123697751	-	na	2	0	0	0	0	0	0	0	0	0	0	0	0	0	0	1	0	0	0	1	4
chrx_123886539_123885631_+908	chrx	123885630	123886539	+	na	2	0	0	0	0	0	0	0	0	0	0	0	0	0	0	0	0	0	0	0	2
chrx_123900693_123885631_+15062	chrx	123885630	123900693	+	na	4	0	0	0	0	0	0	0	0	0	0	0	0	0	0	0	0	0	0	0	4
chrx_124031125_124022531_+8594	chrx	124022530	124031125	+	na	2	0	0	0	0	0	4	0	0	0	0	0	0	0	0	0	0	0	0	0	6
chrx_124071323_124068564_+2759	chrx	124068563	124071323	+	na	2	0	0	0	0	0	0	0	0	0	0	0	0	0	0	0	0	0	0	0	2
chrx_124095449_124083421_+12028	chrx	124083420	124095449	+	na	8	0	0	0	0	0	0	0	0	0	0	0	0	0	0	0	0	0	0	0	8
chrx_128682455_128676075_-6380	chrx	128676074	128682455	-	na	4	0	0	0	0	0	0	0	0	0	0	0	0	0	0	0	0	0	0	0	4
chrx_129043529_129032350_-11179	chrx	129032349	129043529	-	na	2	0	0	0	0	0	0	0	0	0	0	0	0	0	0	0	0	0	0	0	2
chrx_129169451_129116610_-52841	chrx	129116609	129169451	-	na	2	0	0	0	0	0	0	0	0	0	0	0	0	0	0	0	0	0	0	0	2
chrx_129576552_129575140_+1412	chrx	129575139	129576552	+	na	2	0	0	0	0	0	0	0	0	0	0	0	0	0	0	0	0	0	0	0	2
chrx_130247005_130243563_-3442	chrx	130243562	130247005	-	na	2	0	0	0	0	0	0	0	0	0	0	0	0	0	0	0	0	0	0	0	2
chrx_131369052_131364749_-4303	chrx	131364748	131369052	-	na	4	0	0	0	0	0	0	0	0	0	0	0	0	0	0	0	0	0	0	0	4
chrx_131395836_131375387_+20449	chrx	131375386	131395836	+	na	2	0	0	0	0	0	0	0	0	0	0	0	0	0	0	0	0	0	0	0	2
chrx_131399704_131364749_-34955	chrx	131364748	131399704	-	na	6	0	0	0	0	0	0	0	0	0	0	0	0	0	0	0	0	0	0	0	6
chrx_131794466_131743096_-51370	chrx	131743095	131794466	-	na	8	0	0	0	4	0	0	0	8	0	0	0	0	0	0	0	0	0	0	0	20
chrx_131794466_131749306_-45160	chrx	131749305	131794466	-	na	24	0	0	0	12	0	0	0	10	5	34	22	4	12	0	0	4	8	0	0	135
chrx_132283032_132278008_+5024	chrx	132278007	132283032	+	na	4	0	0	0	0	4	4	8	0	0	0	4	2	0	0	0	4	0	2	0	32
chrx_132283032_132281095_+1937	chrx	132281094	132283032	+	na	38	0	0	6	0	16	6	0	0	6	4	12	0	3	0	0	10	0	14	2	117
chrx_132392334_132382178_-10156	chrx	132382177	132392334	-	na	2	0	0	0	0	0	8	0	0	0	0	0	0	0	0	0	0	0	0	0	10
chrx_134498684_134473359_+25325	chrx	134473358	134498684	+	na	1	0	0	0	0	0	0	0	0	6	0	0	10	0	0	0	0	0	0	0	17
chrx_135556300_135545423_+10877	chrx	135545422	135556300	+	na	12	0	0	4	0	12	0	8	0	0	2	0	0	2	2	8	2	0	8	6	66
chrx_135580162_135570436_+9726	chrx	135570435	135580162	+	na	2	0	0	0	0	0	0	0	0	0	0	0	0	0	0	0	0	0	0	0	2
chrx_135911953_135909639_+2314	chrx	135909638	135911953	+	na	4	0	0	0	0	0	0	0	0	0	0	0	0	0	0	0	0	0	0	0	4
chrx_135998968_135994786_+4182	chrx	135994785	135998968	+	na	4	0	0	0	0	0	0	0	0	0	0	0	0	0	0	0	0	0	0	0	4
chrx_13680598_13666317_+14281	chrx	13666316	13680598	+	na	6	0	0	0	2	0	0	4	12	0	0	0	0	4	0	2	0	0	2	0	32
chrx_140784659_140783175_+1484	chrx	140783174	140784659	+	na	158	2	370	142	384	154	1580	198	88	368	170	218	134	78	160	418	28	168	178	148	5144
chrx_14859334_14850505_-8829	chrx	14850504	14859334	-	na	2	0	0	0	0	0	0	0	0	0	0	0	0	0	0	0	0	0	0	0	2
chrx_14865580_14843660_-21920	chrx	14843659	14865580	-	na	10	0	2	0	0	0	0	0	0	16	0	0	0	0	4	0	0	0	0	0	32
chrx_148662768_148651328_+11440	chrx	148651327	148662768	+	na	2	0	0	0	0	0	0	0	0	0	0	0	0	0	0	0	0	0	0	0	2
chrx_148662768_148651999_+10769	chrx	148651998	148662768	+	na	2	0	0	0	0	0	0	0	0	0	0	0	0	0	0	12	0	0	0	0	14
chrx_148662768_148661908_+860	chrx	148661907	148662768	+	na	28	0	20	0	0	0	8	0	18	10	8	0	4	3	0	2	6	0	8	0	115
chrx_14869043_14843660_-25383	chrx	14843659	14869043	-	na	4	0	0	0	0	0	0	0	0	0	0	0	0	0	0	0	2	0	0	0	6
chrx_150737448_150736595_+853	chrx	150736594	150737448	+	na	2	0	2	0	6	8	2	14	0	0	0	0	2	2	4	0	0	0	0	2	44
chrx_150755865_150718625_+37240	chrx	150718624	150755865	+	na	2	0	0	0	0	0	0	0	0	0	0	0	0	0	0	0	0	0	0	0	2
chrx_152639794_152635882_-3912	chrx	152635881	152639794	-	na	4	0	0	0	0	0	0	0	0	0	0	0	0	0	0	0	4	0	0	0	8
chrx_152641295_152635882_-5413	chrx	152635881	152641295	-	na	2	0	0	0	0	0	0	0	0	0	0	0	0	0	0	0	0	0	0	0	2
chrx_154769310_154768302_+1008	chrx	154768301	154769310	+	na	4	0	0	0	0	0	0	0	0	0	0	0	0	0	0	0	0	0	0	0	4
chrx_154770879_154769167_+1712	chrx	154769166	154770879	+	na	2	0	0	0	0	0	0	0	0	0	0	0	0	0	0	0	0	0	0	0	2
chrx_155419562_155415575_-3987	chrx	155415574	155419562	-	na	12	0	3	0	0	0	0	12	0	0	0	0	0	0	0	14	3	0	6	0	50
chrx_16691882_16667514_-24368	chrx	16667513	16691882	-	na	2	0	0	0	0	0	0	0	0	0	0	0	0	0	0	0	0	0	0	0	2
chrx_16829770_16828094_+1676	chrx	16828093	16829770	+	na	2	0	0	0	0	0	4	6	0	0	0	0	0	2	0	0	0	0	0	0	14
chrx_16863100_16857594_-5506	chrx	16857593	16863100	-	na	12	0	0	0	0	0	0	0	0	0	0	0	0	0	0	0	0	0	0	0	12
chrx_17138961_17133824_+5137	chrx	17133823	17138961	+	na	2	0	1	0	0	0	0	0	0	0	0	0	0	0	0	0	0	0	0	0	3
chrx_17226948_17093801_+133147	chrx	17093800	17226948	+	na	2	0	0	0	0	0	0	0	0	0	0	0	0	0	0	0	0	0	0	0	2
chrx_18707826_18681690_+26136	chrx	18681689	18707826	+	na	2	0	0	0	0	0	0	0	0	0	0	0	0	0	0	0	0	0	0	0	2
chrx_24025058_24005989_-19069	chrx	24005988	24025058	-	na	2	0	0	0	0	0	0	0	0	0	0	0	0	0	0	0	0	0	0	0	2
chrx_24843677_24821452_+22225	chrx	24821451	24843677	+	na	4	0	0	0	0	0	0	0	0	0	0	0	0	0	0	0	0	0	0	0	4
chrx_24888122_24798380_+89742	chrx	24798379	24888122	+	na	2	0	0	0	0	0	0	0	0	0	0	0	0	0	0	0	0	0	0	0	2
chrx_27062354_27016270_+46084	chrx	27016269	27062354	+	na	2	0	0	0	0	0	0	0	0	0	0	0	0	0	0	0	0	0	0	0	2
chrx_29399308_29282938_+116370	chrx	29282937	29399308	+	na	2	0	0	0	0	0	0	0	0	0	0	0	0	0	0	0	0	0	0	0	2
chrx_29399308_29396258_+3050	chrx	29396257	29399308	+	na	6	0	0	0	0	0	0	0	0	0	0	0	0	0	0	0	0	0	0	0	6
chrx_31479103_31478106_-997	chrx	31478105	31479103	-	na	2	0	0	0	0	0	0	0	0	0	0	0	0	0	0	0	0	0	0	0	2
chrx_41151057_41144522_+6535	chrx	41144521	41151057	+	na	6	0	0	0	0	0	0	0	0	0	0	0	0	0	0	0	0	0	0	0	6
chrx_47895940_47846105_+49835	chrx	47846104	47895940	+	na	82	8	20	6	16	6	28	26	0	10	0	18	2	14	18	8	6	0	0	2	270
chrx_53403893_53394778_-9115	chrx	53394777	53403893	-	na	2	0	0	0	0	0	0	0	0	0	0	0	0	0	0	0	0	0	0	0	2
chrx_53403893_53399589_-4304	chrx	53399588	53403893	-	na	4	0	0	0	0	0	0	0	0	0	0	0	0	0	0	0	0	0	0	0	4
chrx_53558809_53545029_-13780	chrx	53545028	53558809	-	na	4	0	0	0	0	0	0	0	0	0	0	0	0	0	0	0	0	0	0	0	4
chrx_53607699_53595187_-12512	chrx	53595186	53607699	-	na	2	0	0	0	0	0	0	2	4	0	0	0	0	0	0	0	0	0	0	0	8
chrx_53614745_53614534_-211	chrx	53614533	53614745	-	na	4	0	0	0	8	4	0	0	0	0	0	0	0	0	0	0	0	0	0	0	16
chrx_53617446_53614534_-2912	chrx	53614533	53617446	-	na	4	0	0	0	0	0	0	0	0	2	0	0	0	0	0	0	0	0	0	0	6
chrx_53654131_53624595_-29536	chrx	53624594	53654131	-	na	4	0	0	0	0	0	0	0	0	0	0	0	0	0	0	0	0	0	0	0	4
chrx_53654131_53645311_-8820	chrx	53645310	53654131	-	na	4	0	4	1	0	2	4	2	0	6	0	2	7	0	1	0	0	0	6	6	45
chrx_53654131_53647368_-6763	chrx	53647367	53654131	-	na	4	0	0	6	4	0	6	2	0	4	0	0	0	0	0	0	0	0	0	0	26
chrx_57463535_57463395_-140	chrx	57463394	57463535	-	na	4	0	0	0	0	0	0	0	0	0	0	0	0	0	0	0	0	0	0	0	4
chrx_63517082_63509944_-7138	chrx	63509943	63517082	-	na	8	0	0	0	0	0	0	0	0	0	0	0	0	0	0	0	0	0	0	0	8
chrx_63678572_63665886_-12686	chrx	63665885	63678572	-	na	2	0	0	0	0	0	0	0	0	0	0	0	0	4	0	0	0	0	0	0	6
chrx_63724711_63665886_-58825	chrx	63665885	63724711	-	na	2	10	0	0	0	0	0	0	2	0	0	0	0	0	0	0	0	0	0	0	14
chrx_6769668_6767507_-2161	chrx	6767506	6769668	-	na	4	0	0	0	0	0	0	0	0	0	0	0	0	0	0	0	0	0	0	0	4
chrx_68053810_68046994_-6816	chrx	68046993	68053810	-	na	4	0	0	0	0	0	0	0	0	0	0	0	2	0	2	0	0	0	0	0	8
chrx_71548023_71544567_+3456	chrx	71544566	71548023	+	na	1	0	0	0	0	0	2	0	0	0	0	2	2	0	0	2	0	0	0	0	9
chrx_72495268_72488933_-6335	chrx	72488932	72495268	-	na	2	0	0	0	0	0	0	0	0	0	0	10	4	0	0	0	0	0	0	0	16
chrx_73584572_73577407_+7165	chrx	73577406	73584572	+	na	2	0	4	2	0	5	0	1	7	4	0	1	0	4	2	1	2	4	1	3	43
chrx_7516290_7514882_+1408	chrx	7514881	7516290	+	na	4	0	0	0	0	0	0	0	0	0	0	0	0	0	0	0	0	0	0	0	4
chrx_75202093_75201294_+799	chrx	75201293	75202093	+	na	2	0	0	0	0	0	0	0	0	0	0	0	0	0	0	0	0	0	0	0	2
chrx_77523401_77520788_-2613	chrx	77520787	77523401	-	na	4	0	0	0	0	0	0	0	4	0	2	0	0	0	0	4	0	0	0	0	14
chrx_77664778_77654098_-10680	chrx	77654097	77664778	-	na	8	0	0	0	0	0	0	0	0	0	0	0	0	0	0	0	0	0	0	0	8
chrx_77875597_77870808_-4789	chrx	77870807	77875597	-	na	2	0	4	0	0	0	0	0	0	2	0	0	0	2	0	0	0	0	0	0	10
chrx_77989958_77988242_+1716	chrx	77988241	77989958	+	na	4	0	0	0	0	0	0	1	0	0	0	0	0	0	0	0	0	0	0	0	5
chrx_78020398_78012879_+7519	chrx	78012878	78020398	+	na	2	0	4	0	0	0	0	0	0	0	0	0	0	4	0	2	0	0	0	0	12
chrx_78020398_78014662_+5736	chrx	78014661	78020398	+	na	2	0	0	0	0	0	0	10	0	0	0	0	0	0	0	0	2	0	2	0	16
chrx_80310233_80288906_-21327	chrx	80288905	80310233	-	na	64	0	0	2	4	0	0	4	6	4	0	12	66	10	0	14	20	0	0	44	250
chrx_81298357_81276984_+21373	chrx	81276983	81298357	+	na	4	0	0	0	0	0	0	2	0	0	0	0	6	0	0	0	0	0	0	8	20
chrx_84135210_84096194_-39016	chrx	84096193	84135210	-	na	12	0	0	0	0	0	0	0	0	0	0	0	0	0	0	0	0	0	0	0	12
chrx_84156191_84146978_-9213	chrx	84146977	84156191	-	na	8	0	0	0	0	0	0	0	0	0	0	0	0	0	0	0	0	0	0	0	8
chrx_84344457_84321842_-22615	chrx	84321841	84344457	-	na	8	0	0	0	0	0	0	0	0	0	0	0	0	0	0	0	0	0	0	0	8
chrx_85351451_85224205_-127246	chrx	85224204	85351451	-	na	2	0	0	0	0	0	0	0	0	0	0	0	0	0	0	0	0	0	0	0	2
chrx_86027557_85978767_-48790	chrx	85978766	86027557	-	na	3	0	0	0	0	1	0	2	0	0	0	0	0	0	0	0	0	0	0	0	6
chrx_94529483_94525211_-4272	chrx	94525210	94529483	-	na	8	0	0	0	0	0	0	0	0	6	0	8	0	0	0	0	0	0	0	0	22
chrx_94704726_94697896_-6830	chrx	94697895	94704726	-	na	12	0	0	0	0	0	0	0	0	0	0	0	0	0	0	0	0	0	0	0	12
chry_14723269_14701039_+22230	chry	14701038	14723269	+	na	4	0	0	0	0	0	0	0	0	0	0	0	0	0	0	0	0	0	0	0	4
chry_2961646_2953909_+7737	chry	2953908	2961646	+	na	2	0	0	0	0	0	26	14	0	0	2	22	0	0	0	4	0	0	22	5	97
chr1_100141019_100136882_+4137	chr1	100136881	100141019	+	TRMT13	2	0	0	0	0	0	0	0	0	0	0	0	0	0	0	0	0	0	0	0	2
chr1_102921571_102898125_-23446	chr1	102898124	102921571	-	COL11A1	2	0	0	0	0	0	0	0	0	0	0	0	0	0	0	0	0	0	0	0	2
chr1_10348733_10347761_+972	chr1	10347760	10348733	+	KIF1B	4	0	0	0	0	2	0	0	0	0	0	0	0	0	2	0	0	0	0	0	8
chr1_108794907_108782422_+12485	chr1	108782421	108794907	+	STXBP3	2	0	0	0	0	0	0	0	0	2	0	0	0	0	0	0	0	0	0	0	4
chr1_112616844_112576986_-39858	chr1	112576985	112616844	-	ST7L	2	0	0	0	0	0	0	0	0	0	0	0	0	0	0	0	0	0	0	0	2
chr1_112600848_112576986_-23862	chr1	112576985	112600848	-	ST7L	4	0	0	0	0	0	0	4	0	0	0	0	0	0	0	0	0	0	0	0	8
chr1_112667145_112653598_+13547	chr1	112653597	112667145	+	CAPZA1	2	0	0	8	0	0	0	0	0	0	0	0	0	0	0	0	0	0	0	0	10
chr1_150496908_150492411_+4497	chr1	150492410	150496908	+	TARS2	2	0	0	0	0	0	0	4	0	2	0	0	0	0	0	0	0	0	0	0	8
chr1_15536814_15534237_+2577	chr1	15534236	15536814	+	DNAJC16	10	0	0	0	0	2	0	8	0	2	0	0	2	0	0	0	0	0	0	4	28
chr1_156334918_156333547_-1371	chr1	156333546	156334918	-	CCT3	2	0	2	8	0	2	0	0	0	2	0	8	8	10	2	0	0	8	8	14	74
chr1_161863312_161778244_+85068	chr1	161778243	161863312	+	ATF6	2	0	0	0	0	0	0	0	0	0	0	0	0	0	0	0	0	0	2	0	4
chr1_169237687_169230718_-6969	chr1	169230717	169237687	-	NME7	2	0	0	0	0	0	0	0	0	0	0	0	0	0	0	0	0	0	0	0	2
chr1_169827840_169823408_+4432	chr1	169823407	169827840	+	C1orf112	2	0	0	0	0	0	0	0	0	0	0	0	0	0	0	0	0	0	0	0	2
chr1_169997296_169972513_-24783	chr1	169972512	169997296	-	KIFAP3	2	0	0	0	0	0	0	0	0	0	0	0	0	0	0	0	0	0	0	0	2
chr1_171527844_171512032_+15812	chr1	171512031	171527844	+	PRRC2C	4	0	0	0	0	0	0	0	0	0	0	2	0	0	0	0	0	0	0	0	6
chr1_173799294_173794775_-4519	chr1	173794774	173799294	-	na	3	0	0	0	0	0	0	0	0	0	0	0	0	0	0	0	0	0	0	1	4
chr1_17687747_17597187_+90560	chr1	17597186	17687747	+	na	2	0	0	0	0	0	0	0	0	0	0	0	0	0	0	0	0	0	0	0	2
chr1_1817875_1793245_-24630	chr1	1793244	1817875	-	na	2	0	0	0	0	0	0	0	0	0	0	0	0	0	0	0	0	0	0	0	2
chr1_179904022_179900126_+3896	chr1	179900125	179904022	+	na	2	0	0	0	0	0	0	0	0	0	0	0	0	0	0	0	0	0	0	0	2
chr1_180430262_180397516_-32746	chr1	180397515	180430262	-	ACBD6	2	0	0	0	8	0	0	0	0	0	0	0	0	0	0	0	0	0	0	0	10
chr1_1817875_1804419_-13456	chr1	1804418	1817875	-	na	2	2	0	0	0	4	0	0	10	4	0	0	0	0	0	0	0	17	1	0	40
chr1_1839238_1806475_-32763	chr1	1806474	1839238	-	GNB1	2	0	0	0	0	0	0	0	0	0	0	0	0	0	0	0	0	0	0	2	4
chr1_1839238_1815756_-23482	chr1	1815755	1839238	-	na	1	0	0	0	0	0	0	0	0	1	0	0	0	0	0	0	0	0	0	0	2
chr1_193152444_193130174_+22270	chr1	193130173	193152444	+	CDC73	4	0	0	0	0	0	0	0	0	0	0	0	0	0	0	4	0	0	0	0	8
chr1_196305345_196273468_-31877	chr1	196273467	196305345	-	KCNT2	6	0	0	0	0	0	0	0	0	0	0	0	0	0	0	0	0	0	0	0	6
chr1_197142429_197132285_-10144	chr1	197132284	197142429	-	ASPM	4	0	0	0	0	0	0	0	0	0	0	0	0	0	0	0	0	0	0	0	4
chr1_197553112_197539964_-13148	chr1	197539963	197553112	-	DENND1B	2	0	0	0	0	0	0	0	0	0	0	0	0	0	0	0	0	0	4	0	6
chr1_197611976_197583152_-28824	chr1	197583151	197611976	-	DENND1B	2	0	0	0	0	0	8	2	0	0	0	0	0	0	0	0	0	0	0	0	12
chr1_197715074_197595208_-119866	chr1	197595207	197715074	-	na	1	0	0	0	0	0	1	0	0	0	0	0	0	0	0	0	0	0	0	0	2
chr1_197658369_197617659_-40710	chr1	197617658	197658369	-	DENND1B	4	0	0	0	0	0	0	0	0	0	0	0	0	0	0	0	0	0	0	4	8
chr1_197715074_197652235_-62839	chr1	197652234	197715074	-	DENND1B	3	0	0	0	0	0	0	0	0	0	0	0	0	0	0	0	0	0	0	3	6
chr1_206612357_206595718_-16639	chr1	206595717	206612357	-	na	1	0	0	2	0	0	0	0	0	0	0	0	0	0	0	0	0	0	0	0	3
chr1_21111383_20941491_-169892	chr1	20941490	21111383	-	EIF4G3	3	0	0	0	0	0	0	6	0	0	0	0	0	0	0	0	0	0	0	0	9
chr1_213117410_213071006_+46404	chr1	213071005	213117410	+	na	2	0	0	0	0	0	0	0	0	0	0	0	0	1	0	1	0	0	0	0	4
chr1_215579999_215573786_+6213	chr1	215573785	215579999	+	KCTD3	4	0	0	0	0	0	0	0	0	0	0	0	0	0	0	0	0	0	0	0	4
chr1_217514889_217491680_-23209	chr1	217491679	217514889	-	GPATCH2	4	0	0	0	0	0	0	0	0	0	0	0	0	0	0	0	0	0	0	0	4
chr1_227317246_227069777_-247469	chr1	227069776	227317246	-	CDC42BPA	4	0	0	0	0	0	0	0	0	0	0	0	0	0	0	0	6	0	0	0	10
chr1_227219420_227069777_-149643	chr1	227069776	227219420	-	CDC42BPA	2	0	0	0	0	0	0	0	0	0	0	0	0	0	0	0	0	0	0	0	2
chr1_227081017_227069777_-11240	chr1	227069776	227081017	-	CDC42BPA	8	0	0	0	0	0	0	0	0	0	0	0	0	0	0	0	0	0	0	0	8
chr1_227199648_227069777_-129871	chr1	227069776	227199648	-	CDC42BPA	2	0	0	0	0	0	0	0	0	0	0	0	0	0	0	0	0	0	0	0	2
chr1_227199652_227160543_-39109	chr1	227160542	227199652	-	CDC42BPA	2	0	0	0	0	0	0	0	0	0	0	0	0	0	0	0	0	0	0	0	2
chr1_228309559_228309099_+460	chr1	228309098	228309559	+	OBSCN	2	0	0	0	0	0	0	0	0	0	0	0	0	0	0	0	0	0	0	0	2
chr1_23059167_23053761_+5406	chr1	23053760	23059167	+	KDM1A	4	0	0	0	0	0	0	0	0	0	0	0	0	0	0	0	0	0	0	0	4
chr1_230961303_230945389_-15914	chr1	230945388	230961303	-	TTC13	2	0	0	0	0	0	0	0	0	0	0	0	0	0	24	0	0	0	2	0	28
chr1_231818517_231795242_+23275	chr1	231795241	231818517	+	DISC1	8	0	24	0	0	0	20	6	2	12	8	4	4	6	12	4	6	0	6	0	122
chr1_233236980_233198939_-38041	chr1	233198938	233236980	-	PCNX2	8	0	0	4	0	12	0	14	8	0	0	2	0	0	12	4	0	0	0	2	66
chr1_23419139_23408664_-10475	chr1	23408663	23419139	-	na	2	0	0	0	2	3	2	0	0	2	0	0	1	0	0	0	0	0	0	0	12
chr1_235155112_235152706_-2406	chr1	235152705	235155112	-	ARID4B	10	0	0	0	0	0	0	0	0	0	0	4	0	0	0	0	0	0	8	4	26
chr1_235442911_235437322_+5589	chr1	235437321	235442911	+	TBCE	2	0	0	0	0	0	0	2	0	0	0	0	4	0	0	0	2	0	4	0	14
chr1_240983129_240930717_-52412	chr1	240930716	240983129	-	RGS7	2	0	0	0	0	0	0	0	0	0	0	0	0	0	0	0	0	0	0	0	2
chr1_245929937_245858496_-71441	chr1	245858495	245929937	-	SMYD3	16	0	0	0	0	0	0	0	0	4	0	2	0	10	0	0	2	4	0	0	38
chr1_246648037_246631894_+16143	chr1	246631893	246648037	+	CNST	4	0	0	0	0	0	0	0	0	0	0	0	0	0	0	0	0	0	0	0	4
chr1_246760227_246744076_+16151	chr1	246744075	246760227	+	SCCPDH	2	0	0	0	0	0	0	0	0	0	0	0	0	0	0	0	0	0	0	0	2
chr1_26272071_26257597_+14474	chr1	26257596	26272071	+	CEP85	4	0	0	0	0	0	0	0	0	0	0	0	0	0	0	0	0	0	0	0	4
chr1_27819732_27793533_+26199	chr1	27793532	27819732	+	STX12	4	0	0	0	0	0	0	0	0	0	0	0	0	0	0	0	0	0	0	0	4
chr1_28048426_28035544_-12882	chr1	28035543	28048426	-	EYA3	2	0	0	0	0	0	0	0	0	0	0	0	0	0	0	0	0	0	0	0	2
chr1_30981405_30964674_-16731	chr1	30964673	30981405	-	na	1	0	0	0	0	1	0	0	0	0	0	2	0	0	0	0	0	0	0	0	4
chr1_32038619_32030298_+8321	chr1	32030297	32038619	+	na	2	0	0	0	0	0	0	0	0	0	0	0	0	0	0	0	0	0	0	0	2
chr1_35479212_35466608_-12604	chr1	35466607	35479212	-	KIAA0319L	2	0	0	0	0	0	0	0	0	0	0	0	0	0	0	6	0	0	0	0	8
chr1_42311110_42227883_-83227	chr1	42227882	42311110	-	FOXJ3	18	0	0	4	0	6	0	4	0	4	0	8	0	0	2	6	0	0	0	0	52
chr1_44339322_44284835_-54487	chr1	44284834	44339322	-	ERI3	4	0	0	4	3	0	4	0	0	0	0	2	4	0	0	4	0	0	0	0	25
chr1_45642499_45633489_-9010	chr1	45633488	45642499	-	GPBP1L1	2	0	0	2	0	0	0	2	0	0	4	16	4	8	0	0	0	0	4	0	42
chr1_50744775_50655442_-89333	chr1	50655441	50744775	-	FAF1	2	0	0	0	0	0	0	0	0	0	4	4	8	12	0	2	0	0	0	0	32
chr1_51465326_51402435_-62891	chr1	51402434	51465326	-	EPS15	2	0	0	0	0	0	0	0	0	0	0	0	0	0	0	0	0	0	0	0	2
chr1_52497183_52493611_-3572	chr1	52493610	52497183	-	ZCCHC11	2	0	0	0	0	0	0	4	0	0	0	2	0	0	0	2	0	0	0	0	10
chr1_52802139_52771020_+31119	chr1	52771019	52802139	+	ZYG11B	2	0	0	0	0	0	0	0	0	0	0	0	0	0	0	0	0	0	0	0	2
chr1_53878722_53871372_-7350	chr1	53871371	53878722	-	YIPF1	4	0	0	0	0	0	0	0	0	0	0	0	0	0	0	0	0	0	0	0	4
chr1_59458053_59321536_+136517	chr1	59321535	59458053	+	na	2	0	0	0	0	0	0	0	0	0	0	0	0	0	0	0	0	0	0	0	2
chr1_64995088_64989435_-5653	chr1	64989434	64995088	-	na	1	0	0	0	0	0	0	0	0	0	0	0	1	0	0	0	0	0	0	0	2
chr1_66959743_66940028_+19715	chr1	66940027	66959743	+	na	1	0	0	0	0	0	0	0	0	1	0	0	0	0	0	0	0	0	2	0	4
chr1_66963160_66958059_+5101	chr1	66958058	66963160	+	MIER1	8	0	14	4	3	3	0	0	10	6	6	6	3	13	16	14	0	0	4	0	110
chr1_77741748_77740877_-871	chr1	77740876	77741748	-	USP33	4	0	0	0	0	0	0	0	0	0	0	0	0	0	0	0	0	0	0	0	4
chr1_84197824_84179177_+18647	chr1	84179176	84197824	+	PRKACB	4	14	0	0	8	0	6	2	0	4	0	0	0	0	0	0	0	0	8	0	46
chr1_8508675_8422727_-85948	chr1	8422726	8508675	-	RERE	4	0	0	2	0	0	0	0	0	0	0	0	0	0	0	0	0	0	0	0	6
chr1_84670815_84662455_-8360	chr1	84662454	84670815	-	SSX2IP	2	0	0	0	0	0	0	0	0	0	0	0	0	0	0	0	0	0	0	0	2
chr1_91353299_91343430_-9869	chr1	91343429	91353299	-	HFM1	4	0	0	0	0	0	0	0	0	0	0	4	0	0	0	0	4	0	0	0	12
chr1_91385234_91347429_-37805	chr1	91347428	91385234	-	HFM1	4	0	0	0	0	0	0	0	0	0	0	0	0	0	0	0	0	0	0	0	4
chr1_93549426_93522082_+27344	chr1	93522081	93549426	+	FNBP1L	2	0	0	0	0	0	0	0	0	0	0	0	0	0	0	0	0	0	0	0	2
chr1_94203994_94184872_-19122	chr1	94184871	94203994	-	ARHGAP29	2	0	0	0	0	0	0	0	0	0	0	0	0	0	0	0	0	0	0	0	2
chr1_94205683_94203930_-1753	chr1	94203929	94205683	-	ARHGAP29	6	0	0	0	0	0	0	0	0	0	0	0	0	0	0	0	0	0	0	0	6
chr1_94468007_94455733_+12274	chr1	94455732	94468007	+	ABCD3	3	0	0	0	0	0	0	0	0	0	0	8	0	0	0	0	0	0	0	0	11
chr1_94483239_94458607_+24632	chr1	94458606	94483239	+	ABCD3	6	0	0	0	0	0	0	0	4	6	0	4	0	0	0	0	0	12	0	0	32
chr10_1009580_1005818_+3762	chr10	1005817	1009580	+	GTPBP4	4	0	0	0	0	0	0	0	0	0	0	0	0	0	0	0	0	0	0	0	4
chr10_100926019_100915999_+10020	chr10	100915998	100926019	+	SLF2	2	0	0	0	0	0	0	0	0	0	0	0	0	0	0	0	0	0	0	0	2
chr10_101813606_101792839_-20767	chr10	101792838	101813606	-	MGEA5	2	0	0	0	2	0	0	4	0	2	0	0	0	0	0	16	0	0	0	0	26
chr10_101995355_101975212_-20143	chr10	101975211	101995355	-	C10orf76	2	0	0	0	0	0	0	0	0	2	0	0	0	0	4	0	0	0	0	0	8
chr10_104005691_103992598_+13093	chr10	103992597	104005691	+	SLK	2	0	0	0	0	0	0	0	0	0	0	0	0	0	0	0	0	0	0	0	2
chr10_11601980_11597631_-4349	chr10	11597630	11601980	-	na	1	0	0	0	0	0	0	0	0	0	0	0	0	1	0	0	0	0	0	0	2
chr10_118015110_118009082_-6028	chr10	118009081	118015110	-	RAB11FIP2	4	0	0	0	0	0	0	0	0	0	0	0	0	0	0	0	0	0	0	0	4
chr10_122424959_122406576_+18383	chr10	122406575	122424959	+	PLEKHA1	2	0	0	0	0	0	0	0	0	0	0	0	2	0	0	0	0	0	0	0	4
chr10_12666810_12403102_+263708	chr10	12403101	12666810	+	na	2	0	0	0	0	0	0	0	0	0	0	0	0	0	0	0	0	0	0	0	2
chr10_12816328_12529267_+287061	chr10	12529266	12816328	+	CAMK1D	2	0	0	0	0	0	0	0	0	0	0	0	0	0	0	0	0	0	0	0	2
chr10_20961779_20945338_-16441	chr10	20945337	20961779	-	na	2	0	0	0	0	0	0	0	0	1	0	0	0	0	0	1	0	0	0	0	4
chr10_20961779_20957731_-4048	chr10	20957730	20961779	-	na	2	0	0	0	0	0	0	0	0	0	0	0	0	0	0	0	0	0	0	1	3
chr10_21727928_21681332_+46596	chr10	21681331	21727928	+	MLLT10	4	0	0	0	0	0	0	0	0	0	0	0	0	0	0	0	0	0	0	0	4
chr10_21727928_21713772_+14156	chr10	21713771	21727928	+	MLLT10	4	0	0	0	2	0	0	0	0	0	0	0	4	0	0	0	0	0	8	2	20
chr10_31387798_31355147_+32651	chr10	31355146	31387798	+	ZEB1	4	0	0	0	0	0	0	0	0	0	0	0	0	0	0	0	0	0	0	4	8
chr10_31910563_31808649_-101914	chr10	31808648	31910563	-	ARHGAP12	2	0	0	0	0	0	0	0	0	0	0	0	0	0	0	0	0	0	0	0	2
chr10_32037607_32034690_-2917	chr10	32034689	32037607	-	KIF5B	2	0	0	0	0	0	0	0	0	0	0	0	0	0	0	0	0	0	0	0	2
chr10_32474023_32469385_+4638	chr10	32469384	32474023	+	CCDC7	2	0	10	0	0	0	0	0	6	0	0	0	0	0	8	4	0	0	0	0	30
chr10_32584304_32543300_+41004	chr10	32543299	32584304	+	CCDC7	8	0	0	0	0	0	6	4	0	0	0	0	0	4	6	0	8	0	8	4	48
chr10_35516623_35501501_+15122	chr10	35501500	35516623	+	na	2	0	0	0	0	0	0	0	0	0	0	0	0	0	0	0	0	0	0	0	2
chr10_68742569_68737845_+4724	chr10	68737844	68742569	+	na	2	0	0	0	0	0	0	0	0	0	0	0	0	0	0	0	0	0	0	0	2
chr10_72715902_72708283_+7619	chr10	72708282	72715902	+	MCU	2	0	0	0	0	0	0	0	4	0	4	2	0	2	8	2	2	12	0	2	40
chr10_73400857_73396519_-4338	chr10	73396518	73400857	-	ANXA7	2	0	0	0	0	0	0	2	0	0	0	0	0	2	0	0	0	0	0	2	8
chr10_73490520_73437493_-53027	chr10	73437492	73490520	-	na	2	0	0	0	0	0	0	0	0	0	0	0	0	0	0	0	0	0	0	0	2
chr10_73824084_73819532_-4552	chr10	73819531	73824084	-	CAMK2G	2	0	16	0	0	0	0	0	0	0	0	3	0	0	0	2	0	0	2	0	25
chr10_7780307_7774831_-5476	chr10	7774830	7780307	-	KIN	10	0	0	0	0	0	0	0	8	0	0	0	0	0	0	0	0	0	0	0	18
chr10_78010540_78007702_-2838	chr10	78007701	78010540	-	POLR3A	2	0	0	0	0	0	0	0	8	0	0	0	0	0	0	0	0	0	0	0	10
chr10_84477664_84417771_+59893	chr10	84417770	84477664	+	CCSER2	2	0	0	0	0	0	0	0	0	4	0	0	0	0	0	0	0	0	0	0	6
chr10_86473973_86451967_-22006	chr10	86451966	86473973	-	WAPL	4	0	0	2	0	2	0	0	0	0	8	0	0	0	0	2	0	0	0	0	18
chr10_91498182_91425281_+72901	chr10	91425280	91498182	+	HECTD2	4	0	0	0	0	0	0	0	0	0	0	0	0	0	0	0	0	0	0	0	4
chr10_91842391_91819270_+23121	chr10	91819269	91842391	+	TNKS2	4	0	0	0	0	0	0	2	0	8	4	4	0	0	0	0	0	0	0	0	22
chr10_92899644_92893349_+6295	chr10	92893348	92899644	+	EXOC6	2	0	12	0	0	0	0	2	2	10	0	4	0	0	4	0	10	0	12	0	58
chr10_95927332_95922016_+5316	chr10	95922015	95927332	+	CC2D2B	4	0	8	0	0	0	0	0	0	0	0	0	0	0	0	0	0	0	0	0	12
chr10_96907747_96907265_+482	chr10	96907264	96907747	+	LCOR	4	0	0	0	0	0	0	0	0	0	0	0	0	0	0	0	0	0	0	0	4
chr11_102378042_102362896_+15146	chr11	102362895	102378042	+	BIRC2	3	0	0	0	0	0	0	0	0	0	0	0	0	0	0	0	4	0	0	0	7
chr11_108135242_108131907_+3335	chr11	108131906	108135242	+	ACAT1	4	0	0	0	0	4	0	0	0	0	0	0	0	0	0	0	0	0	0	0	8
chr11_108190500_108186482_-4018	chr11	108186481	108190500	-	NPAT	2	0	0	0	0	0	0	0	0	0	0	0	0	0	0	0	0	0	0	0	2
chr11_113341925_113316243_+25682	chr11	113316242	113341925	+	TTC12	2	0	0	0	0	0	0	0	0	0	0	0	0	0	0	0	0	0	0	0	2
chr11_120477526_120467194_+10332	chr11	120467193	120477526	+	ARHGEF12	8	0	0	0	0	0	0	0	0	0	0	0	0	0	0	0	0	0	0	0	8
chr11_125633351_125629232_+4119	chr11	125629231	125633351	+	CHEK1	2	0	0	0	0	0	0	0	0	0	0	0	0	0	0	0	0	0	0	0	2
chr11_14819209_14771937_+47272	chr11	14771936	14819209	+	na	2	0	0	0	0	0	0	0	0	0	0	0	0	0	0	0	0	0	0	0	2
chr11_18010139_17878208_-131931	chr11	17878207	18010139	-	SERGEF	14	0	0	0	0	3	0	0	0	0	0	0	0	0	0	0	0	0	0	0	17
chr11_18010139_18000497_-9642	chr11	18000496	18010139	-	SERGEF	5	0	0	0	0	0	0	0	0	0	0	0	0	0	0	0	0	0	0	0	5
chr11_18089510_18079619_-9891	chr11	18079618	18089510	-	SAAL1	2	0	0	0	0	0	0	0	0	0	0	0	0	0	0	0	0	0	0	0	2
chr11_28228931_28122142_+106789	chr11	28122141	28228931	+	METTL15	3	0	0	0	0	0	0	0	0	0	0	0	0	0	0	0	0	0	0	0	3
chr11_28233585_28228871_+4714	chr11	28228870	28233585	+	na	2	0	0	0	0	0	0	0	0	0	2	0	0	0	0	0	0	0	0	0	4
chr11_34089456_34082825_+6631	chr11	34082824	34089456	+	CAPRIN1	4	0	0	0	0	0	0	0	0	0	0	0	0	0	0	0	0	0	6	0	10
chr11_46092223_46076754_-15469	chr11	46076753	46092223	-	PHF21A	2	0	0	0	0	0	0	0	0	0	0	0	0	0	0	0	0	0	0	0	2
chr11_47506897_47499453_-7444	chr11	47499452	47506897	-	na	3	0	0	0	0	0	0	0	0	0	0	0	0	0	0	0	0	0	0	0	3
chr11_65864815_65863804_+1011	chr11	65863803	65864815	+	MUS81	6	0	0	0	0	0	0	0	0	0	0	0	0	0	0	0	0	0	0	0	6
chr11_66762450_66759043_+3407	chr11	66759042	66762450	+	C11orf80	2	0	0	0	0	0	4	0	0	0	0	0	0	0	0	0	0	0	0	0	6
chr11_66828364_66796281_+32083	chr11	66796280	66828364	+	C11orf80	4	0	0	0	0	0	0	0	0	0	0	0	0	0	0	0	0	0	0	0	4
chr11_70407591_70405265_+2326	chr11	70405264	70407591	+	CTTN	2	0	0	0	0	0	0	0	0	0	0	0	0	0	0	0	0	0	0	2	4
chr11_70431280_70422940_+8340	chr11	70422939	70431280	+	CTTN	2	0	0	0	0	0	2	0	0	0	0	0	0	0	4	0	0	0	0	0	8
chr11_73720899_73707420_-13479	chr11	73707419	73720899	-	na	1	0	0	0	0	2	0	1	0	0	0	0	0	0	0	0	0	0	0	0	4
chr11_75912039_75861746_+50293	chr11	75861745	75912039	+	UVRAG	2	0	0	0	0	0	0	0	0	0	0	0	0	0	0	0	0	0	0	0	2
chr11_85990399_85981745_-8654	chr11	85981744	85990399	-	PICALM	2	0	0	0	0	2	0	4	0	0	0	2	0	0	0	0	0	0	0	0	10
chr11_87091395_87067694_+23701	chr11	87067693	87091395	+	TMEM135	2	0	4	0	0	0	0	0	0	2	0	0	0	0	0	0	0	0	0	4	12
chr11_87302442_87295782_+6660	chr11	87295781	87302442	+	TMEM135	4	0	0	0	0	0	0	0	0	0	0	0	0	0	0	0	0	0	0	0	4
chr11_8839350_8811247_-28103	chr11	8811246	8839350	-	na	1	0	6	0	0	0	0	0	0	1	0	0	0	1	4	2	0	0	0	0	15
chr11_94447438_94445810_-1628	chr11	94445809	94447438	-	MRE11A	4	0	0	4	0	0	0	8	0	6	0	4	4	0	0	8	0	0	4	0	42
chr12_100205757_100204940_+817	chr12	100204939	100205757	+	na	2	0	0	0	0	0	0	0	0	0	0	0	0	0	0	0	0	0	0	0	2
chr12_106106525_106083864_-22661	chr12	106083863	106106525	-	na	4	0	0	0	0	0	0	0	0	0	0	0	0	0	0	0	0	0	0	0	4
chr12_106825820_106783997_+41823	chr12	106783996	106825820	+	RIC8B	3	0	0	0	0	0	0	0	0	0	0	0	0	0	0	0	0	0	0	0	3
chr12_111660675_111649939_-10736	chr12	111649938	111660675	-	BRAP	2	0	0	0	0	0	0	0	0	0	0	0	0	0	0	0	4	0	0	6	12
chr12_111943369_111932586_-10783	chr12	111932585	111943369	-	TMEM116	3	0	0	0	0	0	0	0	0	0	0	0	0	0	4	0	6	0	0	0	13
chr12_116237705_116096669_-141036	chr12	116096668	116237705	-	MED13L	2	0	0	0	0	0	0	0	0	0	0	0	0	0	0	0	0	0	0	0	2
chr12_120522280_120503844_-18436	chr12	120503843	120522280	-	na	2	0	0	0	0	0	0	0	0	0	0	0	0	0	0	0	0	0	0	0	2
chr12_121269581_121268638_-943	chr12	121268637	121269581	-	na	2	0	0	0	0	0	0	0	0	2	0	0	0	0	3	0	0	0	0	0	7
chr12_121949061_121942534_+6527	chr12	121942533	121949061	+	WDR66	2	0	0	0	0	0	0	0	0	0	0	0	0	0	0	0	0	0	0	0	2
chr12_122334705_122288489_-46216	chr12	122288488	122334705	-	CLIP1	4	0	0	0	0	0	0	0	0	0	0	0	0	0	0	0	4	0	2	0	10
chr12_123652735_123639264_+13471	chr12	123639263	123652735	+	na	2	0	0	0	0	0	0	1	0	1	0	0	1	0	0	0	0	0	1	0	6
chr12_124495368_124449815_-45553	chr12	124449814	124495368	-	NCOR2	2	0	0	0	8	0	12	0	0	0	4	0	6	0	0	8	0	0	0	0	40
chr12_132148106_131908644_+239462	chr12	131908643	132148106	+	EP400	4	0	0	0	0	0	0	0	0	0	0	0	0	0	0	0	0	0	0	0	4
chr12_26624356_26556233_-68123	chr12	26556232	26624356	-	ITPR2	6	0	0	0	0	0	0	0	0	0	0	0	0	0	0	0	0	0	0	0	6
chr12_28259442_28225795_+33647	chr12	28225794	28259442	+	CCDC91	4	0	0	8	2	10	8	24	0	16	0	4	0	4	0	12	2	6	5	0	105
chr12_28307749_28225795_+81954	chr12	28225794	28307749	+	CCDC91	2	0	0	0	2	0	0	0	0	6	0	0	0	0	0	0	0	0	0	0	10
chr12_28259442_28255581_+3861	chr12	28255580	28259442	+	CCDC91	2	0	0	0	0	0	4	6	0	0	0	0	0	4	0	4	0	28	0	0	48
chr12_28391411_28255581_+135830	chr12	28255580	28391411	+	na	1	0	5	0	3	0	0	1	0	0	0	0	0	0	0	0	0	0	0	0	10
chr12_385974_362963_-23011	chr12	362962	385974	-	KDM5A	8	0	0	0	0	0	0	0	0	0	0	0	0	0	0	0	0	0	0	0	8
chr12_42213787_42210355_-3432	chr12	42210354	42213787	-	YAF2	3	0	0	0	0	0	0	0	0	0	0	0	0	0	0	0	0	0	0	0	3
chr12_42387535_42355161_+32374	chr12	42355160	42387535	+	na	2	0	0	0	0	0	0	0	0	0	0	0	0	0	0	0	0	0	0	0	2
chr12_43783724_43760925_+22799	chr12	43760924	43783724	+	IRAK4	2	0	0	0	0	0	0	0	0	0	0	0	0	0	0	0	0	0	0	0	2
chr12_48101516_48096343_-5173	chr12	48096342	48101516	-	na	1	0	0	0	0	1	1	0	0	0	0	0	0	0	0	0	0	0	0	0	3
chr12_49490731_49489465_+1266	chr12	49489464	49490731	+	na	2	0	0	0	0	0	2	0	0	0	0	0	4	0	0	0	0	0	0	2	10
chr12_51116420_51099655_-16765	chr12	51099654	51116420	-	TFCP2	2	0	0	0	0	0	0	0	0	0	0	0	0	0	0	0	0	0	0	0	2
chr12_52270176_52266546_+3630	chr12	52266545	52270176	+	na	2	0	0	0	0	0	0	0	0	0	0	0	0	0	0	0	0	0	0	0	2
chr12_56478262_56474544_-3718	chr12	56474543	56478262	-	GLS2	2	0	0	0	0	0	0	0	0	0	2	0	0	0	0	0	0	0	0	0	4
chr12_57072912_57069234_-3678	chr12	57069233	57072912	-	NEMP1	4	0	0	0	0	0	0	2	0	2	0	0	0	0	0	0	0	0	0	0	8
chr12_57953689_57946995_+6694	chr12	57946994	57953689	+	ATP23	4	0	0	4	0	0	0	0	2	0	0	0	0	0	0	0	6	0	2	4	22
chr12_62499048_62484170_+14878	chr12	62484169	62499048	+	na	3	0	0	0	0	0	0	0	0	0	0	0	0	0	0	0	0	0	0	0	3
chr12_64490119_64484303_+5816	chr12	64484302	64490119	+	TBK1	2	0	0	0	0	0	0	0	0	0	0	0	0	0	0	0	0	0	0	0	2
chr12_64843485_64827835_+15650	chr12	64827834	64843485	+	TBC1D30	4	0	0	0	0	0	0	0	0	0	4	0	0	0	0	0	0	0	0	0	8
chr12_71774022_71769800_+4222	chr12	71769799	71774022	+	na	2	0	0	0	0	0	0	0	0	1	0	0	0	0	0	0	0	0	0	0	3
chr12_82434724_82386803_+47921	chr12	82386802	82434724	+	METTL25	4	0	0	0	8	0	2	0	6	0	0	0	0	0	0	0	0	0	0	0	20
chr12_85066898_85052177_+14721	chr12	85052176	85066898	+	LRRIQ1	8	0	0	0	0	0	0	0	0	0	0	0	0	0	0	0	0	0	0	0	8
chr12_9607802_9584106_+23696	chr12	9584105	9607802	+	na	1	0	0	0	0	0	0	0	0	0	0	0	1	0	0	0	0	0	0	0	2
chr12_99246864_99244342_-2522	chr12	99244341	99246864	-	ANKS1B	4	0	0	0	0	0	0	0	0	0	0	0	0	0	0	0	0	0	0	0	4
chr13_100157340_100154494_+2846	chr13	100154493	100157340	+	PCCA	2	0	0	0	0	0	0	0	0	0	0	0	0	0	0	0	0	0	0	0	2
chr13_100309908_100257595_+52313	chr13	100257594	100309908	+	PCCA	10	0	2	4	0	2	0	0	0	4	0	4	0	0	0	4	0	8	0	0	38
chr13_100368574_100309833_+58741	chr13	100309832	100368574	+	PCCA	2	0	0	0	0	0	0	0	0	2	0	0	0	0	0	0	0	0	0	0	4
chr13_110705571_110663451_-42120	chr13	110663450	110705571	-	CARS2	4	0	0	0	0	0	0	0	0	0	0	0	0	0	0	0	0	0	0	0	4
chr13_113200516_113196181_-4335	chr13	113196180	113200516	-	PCID2	4	0	0	0	0	3	0	0	0	0	0	0	0	0	0	0	0	0	0	0	7
chr13_19862466_19824920_-37546	chr13	19824919	19862466	-	ZMYM5	2	0	0	0	0	0	0	0	0	0	0	0	0	0	0	0	0	0	0	0	2
chr13_21172681_21161790_-10891	chr13	21161789	21172681	-	SKA3	12	0	0	0	0	0	0	0	4	0	0	0	2	0	0	0	10	0	0	0	28
chr13_21539688_21521245_-18443	chr13	21521244	21539688	-	MICU2	4	0	0	2	0	14	0	0	0	0	0	0	0	0	0	0	0	0	0	8	28
chr13_26353880_26337567_+16313	chr13	26337566	26353880	+	CDK8	6	0	0	4	0	4	0	0	0	0	0	0	0	0	0	0	0	0	0	0	14
chr13_28281379_28256292_+25087	chr13	28256291	28281379	+	PAN3	6	0	4	0	0	0	4	2	0	6	12	0	2	4	26	4	4	0	4	2	80
chr13_37026236_37024035_-2201	chr13	37024034	37026236	-	SUPT20H	6	0	0	0	0	0	0	0	0	0	0	0	0	0	0	0	0	0	0	0	6
chr13_41868477_41865736_-2741	chr13	41865735	41868477	-	VWA8	2	0	0	6	0	0	10	2	0	0	0	0	2	2	2	10	4	4	10	4	58
chr13_45509816_45490915_+18901	chr13	45490914	45509816	+	COG3	4	0	0	0	0	0	0	0	0	0	0	0	0	0	0	0	0	0	0	0	4
chr13_50949505_50927407_+22098	chr13	50927406	50949505	+	RNASEH2B	4	0	0	6	0	14	6	22	2	10	0	0	2	12	0	0	14	0	38	26	156
chr13_59810923_59774189_-36734	chr13	59774188	59810923	-	DIAPH3	6	0	0	0	0	0	0	0	0	0	0	0	0	0	6	0	4	0	0	0	16
chr13_59974456_59916155_-58301	chr13	59916154	59974456	-	DIAPH3	2	0	0	0	0	0	0	0	0	0	0	0	0	0	0	0	0	0	0	0	2
chr13_60132989_60093628_-39361	chr13	60093627	60132989	-	DIAPH3	2	0	0	0	0	0	0	0	0	0	0	0	0	0	0	0	0	0	0	0	2
chr13_60136363_60132957_-3406	chr13	60132956	60136363	-	na	2	0	0	0	0	0	0	0	0	0	0	0	0	0	0	0	0	0	0	0	2
chr13_60535233_60444683_+90550	chr13	60444682	60535233	+	TDRD3	2	0	0	0	0	0	0	0	0	0	0	0	0	0	0	0	0	0	0	0	2
chr13_72747111_72743537_+3574	chr13	72743536	72747111	+	BORA	2	0	0	0	0	0	0	0	0	0	0	0	0	0	0	0	0	0	0	0	2
chr13_75849292_75840085_+9207	chr13	75840084	75849292	+	LMO7	2	0	0	0	0	0	0	0	0	0	0	0	0	0	0	0	0	0	0	0	2
chr13_77185141_77121373_-63768	chr13	77121372	77185141	-	na	2	0	0	0	0	0	0	0	0	0	0	0	0	0	0	0	0	0	0	0	2
chr13_77264002_77205256_-58746	chr13	77205255	77264002	-	MYCBP2	2	0	0	0	0	0	0	0	0	0	0	0	0	0	0	0	0	0	0	0	2
chr13_95612177_95606003_-6174	chr13	95606002	95612177	-	DZIP1	2	0	0	0	0	0	0	0	0	0	0	0	0	0	0	0	0	0	0	0	2
chr13_98904706_98897488_-7218	chr13	98897487	98904706	-	DOCK9	2	0	0	0	0	0	0	2	0	0	0	0	0	0	0	0	2	2	0	0	8
chr14_100141793_100122498_+19295	chr14	100122497	100141793	+	EVL	2	0	0	0	0	0	0	0	0	0	0	0	0	0	0	0	0	0	0	0	2
chr14_34862322_34807451_-54871	chr14	34807450	34862322	-	BAZ1A	6	0	0	0	0	0	0	0	0	2	0	0	0	0	2	2	0	0	0	0	12
chr14_35834923_35831410_+3513	chr14	35831409	35834923	+	BRMS1L	2	0	0	0	0	0	0	0	0	0	0	0	0	0	0	0	0	0	0	0	2
chr14_37369624_37308056_+61568	chr14	37308055	37369624	+	MIPOL1	2	0	0	0	0	0	0	0	2	0	0	0	0	0	0	0	0	0	0	0	4
chr14_37726723_37680151_+46572	chr14	37680150	37726723	+	na	4	0	0	0	0	0	0	0	0	0	0	0	0	0	0	0	0	0	0	0	4
chr14_49674427_49663315_-11112	chr14	49663314	49674427	-	POLE2	2	0	0	0	0	0	0	0	0	0	0	0	4	0	0	20	4	0	8	2	40
chr14_49674427_49664626_-9801	chr14	49664625	49674427	-	POLE2	3	0	0	0	0	0	0	0	0	0	6	0	0	0	0	0	0	0	0	0	9
chr14_49838206_49825867_-12339	chr14	49825866	49838206	-	NEMF	4	0	0	0	0	0	0	0	0	0	4	0	0	0	0	0	0	0	0	0	8
chr14_50448832_50445041_-3791	chr14	50445040	50448832	-	MAP4K5	2	0	0	0	0	0	0	0	0	0	0	0	0	0	0	0	0	0	0	0	2
chr14_50504857_50462665_-42192	chr14	50462664	50504857	-	MAP4K5	2	0	0	0	0	0	0	0	0	0	0	0	0	0	0	0	0	0	0	0	2
chr14_51025360_51022835_-2525	chr14	51022834	51025360	-	TRIM9	2	0	0	0	0	0	0	0	0	0	0	0	0	0	0	0	0	0	0	0	2
chr14_52774561_52759682_+14879	chr14	52759681	52774561	+	STYX	2	0	0	0	0	0	0	0	0	0	0	0	0	0	0	0	0	0	2	0	4
chr14_58458545_58430648_+27897	chr14	58430647	58458545	+	KIAA0586	2	0	0	0	0	0	0	0	0	0	0	0	0	0	0	0	0	0	0	0	2
chr14_60134048_60115719_+18329	chr14	60115718	60134048	+	PCNX4	3	0	0	0	0	0	0	0	0	0	0	0	0	0	0	0	0	0	0	0	3
chr14_67347453_67340440_-7013	chr14	67340439	67347453	-	ATP6V1D	2	0	0	0	0	0	0	0	0	0	0	0	0	0	0	0	0	0	0	0	2
chr14_71529370_71413948_+115422	chr14	71413947	71529370	+	na	1	0	0	0	0	0	1	3	0	0	0	0	1	0	0	0	0	0	1	0	7
chr14_74298069_74295148_-2921	chr14	74295147	74298069	-	ABCD4	2	0	0	0	0	0	0	0	0	0	0	0	0	0	0	0	0	0	0	0	2
chr14_75049718_75041615_-8103	chr14	75041614	75049718	-	MLH3	2	0	0	0	0	0	0	0	0	0	0	0	0	0	0	0	0	0	0	0	2
chr14_75720703_75717861_+2842	chr14	75717860	75720703	+	TTLL5	8	0	0	0	0	0	0	0	0	0	0	0	0	0	0	0	0	0	0	0	8
chr14_76180849_76166663_+14186	chr14	76166662	76180849	+	na	1	0	0	0	0	0	0	0	0	0	0	0	1	0	0	0	0	0	0	0	2
chr14_77302943_77298689_-4254	chr14	77298688	77302943	-	POMT2	4	0	0	0	0	0	0	0	0	0	0	0	0	0	0	0	0	0	0	0	4
chr14_77454102_77448494_-5608	chr14	77448493	77454102	-	VIPAS39	8	0	0	0	0	0	0	0	0	0	0	0	0	0	0	0	0	0	0	0	8
chr14_88573007_88571084_+1923	chr14	88571083	88573007	+	ZC3H14	4	0	0	0	0	0	0	0	0	0	0	0	0	0	0	0	0	0	0	0	4
chr14_91281525_91277922_-3603	chr14	91277921	91281525	-	CCDC88C	6	0	0	0	0	0	0	0	0	0	0	0	0	0	0	0	0	0	0	0	6
chr14_93637299_93630801_+6498	chr14	93630800	93637299	+	UNC79	2	0	0	0	0	0	0	0	0	0	0	0	0	0	0	0	0	0	0	0	2
chr14_96860735_96846095_+14640	chr14	96846094	96860735	+	VRK1	8	0	0	0	0	0	0	0	0	0	0	0	0	0	0	0	2	2	0	2	14
chr15_25411971_25405461_-6510	chr15	25405460	25411971	-	na	1	0	0	7	1	7	5	3	1	5	1	2	1	0	0	4	1	0	4	2	45
chr15_25421961_25405461_-16500	chr15	25405460	25421961	-	na	1	0	0	0	0	0	1	1	0	0	0	0	0	0	0	0	0	0	0	0	3
chr15_36657905_36644278_+13627	chr15	36644277	36657905	+	C15orf41	8	0	0	0	0	0	0	0	0	0	0	0	0	0	0	0	0	0	0	0	8
chr15_40611511_40602915_+8596	chr15	40602914	40611511	+	na	2	0	0	0	0	0	0	0	0	0	0	0	0	0	0	0	0	0	0	0	2
chr15_40628678_40618959_+9719	chr15	40618958	40628678	+	CASC5	2	0	0	0	0	0	0	0	0	0	0	0	0	0	0	0	0	0	0	0	2
chr15_40650583_40629324_+21259	chr15	40629323	40650583	+	CASC5	4	0	0	0	0	0	0	0	0	0	0	0	0	0	0	0	0	0	0	0	4
chr15_41050102_41047408_-2694	chr15	41047407	41050102	-	INO80	2	0	0	0	0	0	0	0	0	0	0	0	0	0	0	0	0	0	0	0	2
chr15_42268032_42260958_-7074	chr15	42260957	42268032	-	TMEM87A	10	0	0	0	0	0	0	0	0	0	0	0	2	0	0	0	0	0	0	4	16
chr15_43025429_42960645_-64784	chr15	42960644	43025429	-	na	3	0	0	0	0	0	0	0	0	0	0	0	0	0	0	0	0	0	0	0	3
chr15_43377067_43376098_+969	chr15	43376097	43377067	+	TUBGCP4	2	0	0	0	0	0	0	0	0	0	0	0	0	0	0	0	0	0	2	0	4
chr15_43383504_43377847_+5657	chr15	43377846	43383504	+	TUBGCP4	2	0	0	2	0	0	0	0	2	6	0	0	0	0	0	0	0	0	0	0	12
chr15_50575789_50574852_-937	chr15	50574851	50575789	-	TRPM7	2	0	0	0	0	0	0	0	0	0	0	0	0	0	0	0	0	0	4	4	10
chr15_58916999_58912563_-4436	chr15	58912562	58916999	-	na	2	0	2	0	1	1	2	9	0	3	6	9	0	3	2	8	3	6	3	0	60
chr15_62044255_62020479_-23776	chr15	62020478	62044255	-	VPS13C	6	0	0	0	0	8	11	4	0	0	0	0	16	4	0	22	0	12	2	6	91
chr15_63574403_63532647_+41756	chr15	63532646	63574403	+	USP3	5	0	0	0	0	0	7	0	0	4	0	0	0	0	0	0	0	0	0	0	16
chr15_63559970_63532647_+27323	chr15	63532646	63559970	+	na	1	0	0	0	0	0	0	0	0	0	0	0	0	0	0	1	0	0	1	0	3
chr15_63574403_63553715_+20688	chr15	63553714	63574403	+	USP3	2	0	0	0	0	0	0	0	0	0	0	0	8	4	0	0	6	0	0	0	20
chr15_65162645_65158575_-4070	chr15	65158574	65162645	-	CLPX	4	0	0	0	0	0	0	0	0	0	0	0	0	0	0	0	0	0	0	0	4
chr15_65652808_65638128_+14680	chr15	65638127	65652808	+	SLC24A1	4	0	0	0	0	0	0	0	0	0	0	0	0	0	0	0	0	0	0	0	4
chr15_66352207_66349060_-3147	chr15	66349059	66352207	-	TIPIN	4	0	0	0	0	0	0	0	0	0	0	0	0	0	0	0	0	0	0	0	4
chr15_69756206_69752378_+3828	chr15	69752377	69756206	+	na	2	0	0	0	0	0	0	0	0	0	0	0	0	0	0	0	0	0	0	0	2
chr15_72027793_72019039_-8754	chr15	72019038	72027793	-	MYO9A	4	0	0	0	0	0	0	0	0	0	0	0	0	0	0	0	0	0	0	0	4
chr15_72572165_72518067_+54098	chr15	72518066	72572165	+	ARIH1	5	2	36	0	0	2	10	0	0	0	0	0	0	0	0	4	0	0	4	2	65
chr15_72716850_72695177_+21673	chr15	72695176	72716850	+	BBS4	2	0	0	0	0	0	0	0	0	0	0	0	0	0	0	0	0	0	0	0	2
chr15_77471814_77467095_+4719	chr15	77467094	77471814	+	HMG20A	8	0	0	7	4	0	8	2	0	8	0	4	4	8	0	2	4	0	0	0	59
chr15_81954469_81925673_-28796	chr15	81925672	81954469	-	na	2	0	0	0	0	0	0	0	0	0	0	0	0	0	0	0	0	0	0	0	2
chr15_85109130_85064370_+44760	chr15	85064369	85109130	+	PDE8A	3	0	0	0	0	0	0	0	0	0	0	0	0	0	0	6	0	0	0	0	9
chr15_85115487_85113873_+1614	chr15	85113872	85115487	+	PDE8A	4	0	5	16	4	14	4	12	5	4	0	0	4	12	3	9	0	0	8	0	104
chr15_85669830_85639374_+30456	chr15	85639373	85669830	+	AKAP13	2	0	0	0	0	2	0	0	0	0	0	0	0	0	0	0	0	0	0	0	4
chr15_90614488_90600308_+14180	chr15	90600307	90614488	+	CRTC3	2	0	0	0	0	0	0	0	0	0	0	0	0	0	0	0	0	0	0	0	2
chr15_90629532_90619741_+9791	chr15	90619740	90629532	+	CRTC3	2	0	0	0	0	0	0	0	0	4	0	0	0	0	0	0	0	0	0	0	6
chr15_92892072_92885515_+6557	chr15	92885514	92892072	+	na	2	0	0	0	0	0	0	0	0	0	0	0	0	0	0	0	0	0	0	0	2
chr15_92929091_92924321_+4770	chr15	92924320	92929091	+	CHD2	4	0	0	0	6	6	6	16	0	6	14	0	0	4	0	4	2	0	2	4	74
chr15_94402019_94345129_+56890	chr15	94345128	94402019	+	MCTP2	8	0	0	0	0	0	0	0	0	0	0	0	0	0	0	0	0	0	2	0	10
chr16_11700564_11684165_-16399	chr16	11684164	11700564	-	TXNDC11	2	0	0	0	0	0	0	0	0	0	0	0	0	0	0	0	0	0	0	0	2
chr16_11898035_11886471_-11564	chr16	11886470	11898035	-	na	1	0	0	0	0	0	0	0	0	2	0	0	0	0	0	0	0	0	0	0	3
chr16_11896785_11894954_-1831	chr16	11894953	11896785	-	na	1	0	0	1	1	0	0	0	0	0	0	3	1	1	0	0	0	3	1	0	12
chr16_11898035_11894954_-3081	chr16	11894953	11898035	-	na	2	0	0	0	0	0	0	0	0	0	0	0	0	0	0	2	0	3	0	0	7
chr16_14627336_14586318_-41018	chr16	14586317	14627336	-	PARN	4	0	0	0	0	0	0	0	3	0	0	0	0	0	0	0	0	0	3	0	10
chr16_14604226_14593301_-10925	chr16	14593300	14604226	-	PARN	2	0	0	0	0	0	0	2	0	0	2	0	0	0	0	0	4	0	2	0	12
chr16_1609881_1602370_-7511	chr16	1602369	1609881	-	na	2	0	0	0	0	0	0	0	0	0	0	0	0	0	0	0	0	0	0	0	2
chr16_227336_192927_-34409	chr16	192926	227336	-	LUC7L	2	0	0	0	0	0	0	0	0	0	0	0	0	2	0	2	0	0	0	0	6
chr16_19647882_19616114_+31768	chr16	19616113	19647882	+	C16orf62	4	0	0	10	2	0	8	8	0	0	0	0	0	0	0	2	0	0	0	0	34
chr16_21976243_21962460_+13783	chr16	21962459	21976243	+	na	2	0	0	0	0	0	0	0	0	0	1	0	0	0	0	1	0	0	0	0	4
chr16_22251322_22248755_+2567	chr16	22248754	22251322	+	EEF2K	2	0	0	0	0	0	0	0	0	0	0	0	0	0	0	0	0	0	0	0	2
chr16_24970580_24968351_-2229	chr16	24968350	24970580	-	ARHGAP17	4	0	6	0	0	4	14	0	0	4	2	0	0	0	4	0	2	0	0	0	40
chr16_30665706_30664215_+1491	chr16	30664214	30665706	+	FBRS	2	0	0	0	0	0	0	0	0	0	0	0	0	0	0	0	0	0	0	0	2
chr16_47515601_47463899_+51702	chr16	47463898	47515601	+	PHKB	2	0	0	0	0	2	0	6	0	0	0	4	2	0	0	0	0	0	0	0	16
chr16_68054617_68025415_+29202	chr16	68025414	68054617	+	na	2	0	0	0	0	0	0	0	0	0	0	0	0	0	0	0	0	0	0	0	2
chr16_69670288_69653236_+17052	chr16	69653235	69670288	+	NFAT5	4	0	0	0	0	0	0	0	0	0	0	0	0	0	0	0	0	0	0	0	4
chr16_74904100_74892484_-11616	chr16	74892483	74904100	-	WDR59	4	0	0	0	0	0	0	0	0	0	0	0	0	0	0	0	0	0	0	0	4
chr16_78613637_78108423_+505214	chr16	78108422	78613637	+	WWOX	4	0	0	0	0	0	0	0	0	0	0	0	0	0	0	0	0	0	0	0	4
chr16_89431326_89418284_-13042	chr16	89418283	89431326	-	na	2	0	0	0	0	0	0	0	0	0	0	3	0	1	0	2	1	0	3	0	12
chr17_1844686_1842803_+1883	chr17	1842802	1844686	+	RPA1	8	0	0	0	4	0	0	0	0	0	0	0	0	0	0	2	0	0	10	0	24
chr17_1845114_1842803_+2311	chr17	1842802	1845114	+	RPA1	2	0	0	0	0	0	0	0	0	0	0	0	0	0	0	0	0	0	0	0	2
chr17_18889877_18865469_+24408	chr17	18865468	18889877	+	PRPSAP2	4	0	0	0	0	0	0	0	0	0	0	0	2	0	0	0	0	0	0	0	6
chr17_2680320_2676505_+3815	chr17	2676504	2680320	+	PAFAH1B1	4	0	0	0	0	0	0	0	0	0	0	0	0	0	0	0	0	0	0	0	4
chr17_30887372_30856955_+30417	chr17	30856954	30887372	+	na	2	0	0	0	0	0	0	0	0	0	0	0	0	0	0	0	0	0	0	0	2
chr17_42217464_42210171_-7293	chr17	42210170	42217464	-	STAT5B	4	0	0	8	0	0	0	0	0	0	0	0	0	2	0	0	0	0	0	0	14
chr17_42334049_42331472_-2577	chr17	42331471	42334049	-	na	2	0	0	0	0	0	0	0	0	0	0	0	0	0	0	0	0	0	0	0	2
chr17_42706185_42703740_-2445	chr17	42703739	42706185	-	EZH1	2	0	0	0	0	0	0	0	0	0	0	0	0	0	0	0	0	0	0	0	2
chr17_42957195_42954876_-2319	chr17	42954875	42957195	-	AARSD1	3	0	0	0	0	0	0	0	0	0	0	0	0	0	0	0	0	0	0	0	3
chr17_43057135_43047643_-9492	chr17	43047642	43057135	-	BRCA1	4	0	0	0	0	0	0	0	0	0	0	0	0	0	0	0	0	0	0	0	4
chr17_43824005_43816038_-7967	chr17	43816037	43824005	-	MPP3	4	0	0	0	0	0	0	0	0	0	0	0	0	0	6	0	0	0	0	0	10
chr17_47613725_47601608_+12117	chr17	47601607	47613725	+	NPEPPS	8	0	0	0	0	0	0	0	0	2	0	4	0	0	0	0	0	0	0	0	14
chr17_48922937_48916076_+6861	chr17	48916075	48922937	+	UBE2Z	2	0	0	0	0	0	0	2	0	0	0	0	0	0	0	2	0	0	2	0	8
chr17_57876199_57871286_-4913	chr17	57871285	57876199	-	na	2	0	0	0	0	0	0	0	0	0	0	0	0	0	0	0	0	0	0	0	2
chr17_59015799_58999381_-16418	chr17	58999380	59015799	-	na	2	0	0	0	0	0	0	0	0	0	0	0	0	0	0	0	0	0	0	0	2
chr17_59091340_59075647_-15693	chr17	59075646	59091340	-	TRIM37	4	0	0	0	0	0	0	0	0	0	0	0	0	0	0	0	0	0	0	0	4
chr17_60294801_60252381_-42420	chr17	60252380	60294801	-	USP32	2	0	0	0	0	0	0	0	0	0	0	0	0	0	0	0	0	0	0	0	2
chr17_60271481_60265412_-6069	chr17	60265411	60271481	-	USP32	4	0	0	0	0	0	0	0	0	0	0	0	0	0	0	0	0	0	0	2	6
chr17_60294801_60265412_-29389	chr17	60265411	60294801	-	USP32	8	0	0	0	0	0	0	0	0	0	0	0	0	0	0	0	0	0	0	9	17
chr17_61925099_61921725_-3374	chr17	61921724	61925099	-	INTS2	2	0	0	0	0	0	0	0	0	0	0	0	0	0	0	4	0	0	0	0	6
chr17_65750724_65635911_-114813	chr17	65635910	65750724	-	CEP112	10	0	0	0	0	0	0	0	0	0	0	0	0	0	0	0	0	0	0	0	10
chr17_66096632_65851804_-244828	chr17	65851803	66096632	-	CEP112	4	0	0	0	0	0	0	0	0	0	0	0	0	0	0	0	0	0	0	0	4
chr17_66096632_66005690_-90942	chr17	66005689	66096632	-	CEP112	6	0	0	0	0	0	0	0	0	0	0	0	0	0	0	0	0	0	0	0	6
chr17_66030023_66027501_-2522	chr17	66027500	66030023	-	CEP112	2	0	0	0	0	0	0	0	0	0	0	0	0	0	0	0	8	0	0	0	10
chr17_66053879_66027501_-26378	chr17	66027500	66053879	-	CEP112	3	0	0	0	0	0	0	0	0	0	0	0	0	0	0	0	0	0	0	0	3
chr17_66096632_66027501_-69131	chr17	66027500	66096632	-	CEP112	12	0	0	0	0	0	0	0	0	0	0	0	0	0	0	0	2	0	0	0	14
chr17_66096632_66062963_-33669	chr17	66062962	66096632	-	CEP112	2	0	0	0	0	0	0	0	0	0	0	0	0	0	0	0	0	0	0	0	2
chr17_66096632_66096251_-381	chr17	66096250	66096632	-	na	4	0	0	0	0	0	0	0	0	0	0	0	0	0	0	0	0	0	0	0	4
chr17_76304941_76287192_-17749	chr17	76287191	76304941	-	QRICH2	2	0	0	0	0	0	0	0	0	18	0	0	0	0	0	4	0	16	0	8	48
chr17_76776541_76767386_+9155	chr17	76767385	76776541	+	MFSD11	2	0	0	0	0	0	4	0	0	4	0	0	0	0	0	0	0	0	0	0	10
chr17_78698968_78692417_-6551	chr17	78692416	78698968	-	na	2	0	0	0	0	0	0	0	0	0	0	0	0	0	0	0	0	0	0	0	2
chr17_80791509_80619627_+171882	chr17	80619626	80791509	+	RPTOR	4	0	0	0	0	0	0	0	0	0	0	0	0	0	0	0	0	0	0	0	4
chr17_80791509_80625691_+165818	chr17	80625690	80791509	+	RPTOR	2	0	0	0	0	0	0	0	0	0	0	0	0	0	0	0	0	0	0	0	2
chr17_80791509_80730560_+60949	chr17	80730559	80791509	+	RPTOR	2	0	0	0	0	0	0	0	0	0	0	0	0	0	0	0	0	0	0	0	2
chr17_81694853_81693654_+1199	chr17	81693653	81694853	+	na	2	0	0	0	0	0	0	0	0	0	0	0	0	0	0	0	0	0	0	1	3
chr17_82772507_82756165_+16342	chr17	82756164	82772507	+	TBCD	4	0	0	0	0	0	0	0	0	0	4	0	4	0	0	0	0	0	0	0	12
chr17_82911789_82884145_+27644	chr17	82884144	82911789	+	TBCD	8	0	0	0	0	0	0	0	0	0	0	0	0	0	0	0	4	0	0	0	12
chr17_82903478_82884145_+19333	chr17	82884144	82903478	+	TBCD	8	0	0	4	0	0	0	12	0	6	0	0	0	0	16	0	0	0	0	0	46
chr17_82921577_82884145_+37432	chr17	82884144	82921577	+	TBCD	4	0	0	0	0	0	0	0	0	0	0	0	0	0	0	0	0	0	0	0	4
chr17_82900731_82884145_+16586	chr17	82884144	82900731	+	TBCD	6	0	0	0	0	0	0	0	0	0	0	0	0	0	0	0	0	0	0	0	6
chr17_82911789_82900651_+11138	chr17	82900650	82911789	+	TBCD	6	0	4	0	0	6	3	2	3	6	0	0	0	0	8	9	0	0	4	0	51
chr17_82911789_82905936_+5853	chr17	82905935	82911789	+	TBCD	2	0	0	0	0	2	0	12	2	0	0	0	0	0	13	10	0	2	2	0	45
chr18_204692_192842_+11850	chr18	192841	204692	+	USP14	2	0	0	0	0	0	0	0	0	0	0	0	0	2	0	0	0	0	0	0	4
chr18_2131540_2059566_-71974	chr18	2059565	2131540	-	RP11-161I6.2	2	0	0	0	0	0	0	0	0	0	0	0	0	0	0	0	0	0	0	0	2
chr18_21044186_21008059_-36127	chr18	21008058	21044186	-	ROCK1	4	0	0	0	0	0	0	0	0	0	0	0	0	0	0	0	0	0	0	0	4
chr18_36160015_36141137_+18878	chr18	36141136	36160015	+	ELP2	2	0	0	0	0	0	0	0	0	0	0	0	0	0	0	0	2	0	2	2	8
chr18_46855615_46844054_-11561	chr18	46844053	46855615	-	PIAS2	2	0	0	0	0	0	0	0	0	0	0	0	0	0	0	0	0	0	0	0	2
chr18_47869436_47865059_-4377	chr18	47865058	47869436	-	SMAD2	4	0	0	0	0	0	0	0	0	0	0	0	0	0	0	0	0	0	0	0	4
chr18_51059916_51058125_+1791	chr18	51058124	51059916	+	SMAD4	2	0	0	0	0	0	0	0	0	0	0	2	0	0	0	0	0	0	0	0	4
chr18_57685115_57684036_-1079	chr18	57684035	57685115	-	na	2	0	0	0	0	0	0	0	0	0	0	0	0	0	0	0	0	0	0	0	2
chr18_58252054_58165788_+86266	chr18	58165787	58252054	+	NEDD4L	10	0	0	2	0	4	0	0	0	4	0	0	0	0	0	2	22	0	6	0	50
chr18_6312056_6213149_-98907	chr18	6213148	6312056	-	L3MBTL4	2	0	0	4	0	4	6	0	0	0	0	2	0	0	0	0	4	0	0	2	24
chr18_6312056_6215750_-96306	chr18	6215749	6312056	-	L3MBTL4	8	0	0	0	0	0	0	0	0	0	0	0	0	0	0	4	0	0	0	0	12
chr18_62268948_62244792_+24156	chr18	62244791	62268948	+	KIAA1468	2	0	0	0	0	0	0	0	0	0	0	0	0	0	0	0	0	0	0	0	2
chr18_9588853_9584721_-4132	chr18	9584720	9588853	-	na	2	0	0	0	0	0	0	0	0	0	0	0	0	0	0	0	0	0	0	0	2
chr19_10162748_10151398_-11350	chr19	10151397	10162748	-	DNMT1	2	0	0	0	0	0	0	0	0	0	0	0	0	0	0	0	0	0	0	0	2
chr19_1432690_1417500_+15190	chr19	1417499	1432690	+	na	2	0	0	0	0	0	0	0	0	0	0	0	0	0	0	0	0	0	0	0	2
chr19_32643631_32643123_-508	chr19	32643122	32643631	-	ANKRD27	6	0	0	0	0	0	0	0	0	2	0	0	0	4	0	0	0	0	0	0	12
chr19_32939885_32926190_-13695	chr19	32926189	32939885	-	CEP89	2	0	0	0	0	0	0	0	0	0	0	0	0	0	0	0	0	0	0	0	2
chr19_3435207_3425106_+10101	chr19	3425105	3435207	+	NFIC	2	0	0	4	0	0	0	2	8	0	0	4	0	0	0	0	0	0	0	0	20
chr19_34443911_34438645_+5266	chr19	34438644	34443911	+	UBA2	2	0	24	0	0	0	0	0	0	0	0	0	0	0	0	0	4	0	0	0	30
chr19_35259821_35258945_+876	chr19	35258944	35259821	+	na	2	0	0	0	0	0	0	0	0	0	0	0	0	0	0	0	0	0	0	0	2
chr19_38918813_38917724_-1089	chr19	38917723	38918813	-	CTC-360G5.8	6	0	0	0	0	0	0	8	0	0	0	0	0	4	0	0	0	2	0	0	20
chr19_39370125_39348288_+21837	chr19	39348287	39370125	+	na	2	0	0	0	0	0	0	0	0	0	0	0	0	0	0	0	0	0	0	0	2
chr19_44794281_44793474_+807	chr19	44793473	44794281	+	CBLC	6	0	0	0	0	0	0	0	0	0	0	0	0	4	0	4	0	0	0	0	14
chr19_52730005_52728730_-1275	chr19	52728729	52730005	-	ZNF611	3	0	0	0	0	0	0	0	8	0	0	0	0	0	4	0	0	0	0	0	15
chr19_53385027_53380722_+4305	chr19	53380721	53385027	+	na	3	0	0	0	0	8	0	3	0	0	0	0	0	0	0	0	0	0	0	2	16
chr19_55103568_55098784_-4784	chr19	55098783	55103568	-	PPP1R12C	2	0	0	0	0	0	0	0	0	0	0	0	0	0	0	0	0	0	0	0	2
chr19_8474244_8455405_+18839	chr19	8455404	8474244	+	HNRNPM	6	0	0	0	0	0	0	2	0	2	0	0	0	0	0	0	0	0	0	0	10
chr19_8483211_8468774_+14437	chr19	8468773	8483211	+	HNRNPM	4	0	0	0	0	0	0	0	0	0	0	0	0	0	0	0	0	0	0	0	4
chr19_8474244_8468774_+5470	chr19	8468773	8474244	+	HNRNPM	4	0	0	0	0	0	0	2	0	10	0	0	0	0	0	0	2	0	0	0	18
chr19_9993806_9992827_-979	chr19	9992826	9993806	-	COL5A3	2	0	0	0	0	0	0	0	0	0	0	0	0	0	0	0	0	0	0	0	2
chr2_103405026_103400824_+4202	chr2	103400823	103405026	+	na	2	0	0	0	0	0	0	0	0	0	0	0	0	0	0	0	0	0	0	0	2
chr2_106166083_106158058_-8025	chr2	106158057	106166083	-	UXS1	10	0	0	0	0	0	0	0	0	0	0	0	0	0	0	0	0	0	8	0	18
chr2_110841405_110768368_+73037	chr2	110768367	110841405	+	ACOXL	2	0	0	0	0	0	0	0	0	0	0	0	0	0	0	0	0	0	0	0	2
chr2_119882623_119877323_+5300	chr2	119877322	119882623	+	PTPN4	6	0	0	0	0	0	0	0	0	6	0	0	0	0	0	0	0	0	0	0	12
chr2_121469960_121409024_-60936	chr2	121409023	121469960	-	CLASP1	2	0	0	0	0	0	0	0	0	0	0	0	0	0	0	0	0	0	0	0	2
chr2_122236310_122233767_+2543	chr2	122233766	122236310	+	na	1	0	0	0	0	0	0	0	0	0	0	0	0	0	0	4	2	0	0	0	7
chr2_127290273_127271336_-18937	chr2	127271335	127290273	-	na	5	0	0	0	0	0	0	0	0	0	0	0	0	0	0	0	0	0	0	0	5
chr2_135638655_135631718_+6937	chr2	135631717	135638655	+	R3HDM1	4	0	0	0	0	0	0	0	0	0	0	0	0	0	0	0	0	0	0	0	4
chr2_135680324_135631718_+48606	chr2	135631717	135680324	+	R3HDM1	4	0	0	0	0	0	0	0	0	0	4	0	0	0	0	0	0	0	0	0	8
chr2_147391995_147389773_-2222	chr2	147389772	147391995	-	na	2	0	0	0	0	0	0	0	0	0	0	0	0	0	0	0	0	0	0	0	2
chr2_148233395_148178700_+54695	chr2	148178699	148233395	+	MBD5	6	0	0	0	0	0	0	0	0	4	0	0	0	0	0	0	0	0	0	0	10
chr2_15558634_15553426_-5208	chr2	15553425	15558634	-	NBAS	12	0	0	0	0	0	0	0	0	0	0	0	4	0	0	0	0	0	2	0	18
chr2_156228004_156225717_-2287	chr2	156225716	156228004	-	na	2	0	0	0	0	0	0	0	0	0	0	0	0	0	0	0	0	0	0	0	2
chr2_159259843_159254456_-5387	chr2	159254455	159259843	-	WDSUB1	2	0	0	0	0	0	0	0	0	0	0	0	0	0	0	0	0	0	0	0	2
chr2_159764674_159729076_+35598	chr2	159729075	159764674	+	2017-03-07	4	0	0	0	0	0	0	0	0	0	0	0	0	0	0	0	0	0	0	0	4
chr2_165936991_165880679_-56312	chr2	165880678	165936991	-	na	2	0	0	0	0	0	0	0	0	0	0	0	0	0	0	0	0	0	0	0	2
chr2_168183602_168012634_-170968	chr2	168012633	168183602	-	STK39	4	0	0	0	0	0	0	0	0	0	0	0	0	0	0	0	0	0	0	0	4
chr2_172565073_172562220_+2853	chr2	172562219	172565073	+	na	4	0	0	0	0	0	2	0	0	0	0	0	0	0	0	0	0	0	0	0	6
chr2_172566933_172562220_+4713	chr2	172562219	172566933	+	PDK1	8	0	0	0	0	0	0	0	0	0	0	0	2	0	0	0	0	0	0	2	12
chr2_172985493_172960760_+24733	chr2	172960759	172985493	+	RAPGEF4	2	0	0	0	0	0	0	0	0	0	0	0	0	0	0	0	0	0	0	0	2
chr2_172990925_172960760_+30165	chr2	172960759	172990925	+	RAPGEF4	2	0	0	0	0	0	0	0	0	0	0	0	0	0	0	0	0	0	0	0	2
chr2_176328912_176296860_+32052	chr2	176296859	176328912	+	MTX2	20	0	0	0	0	0	6	0	0	0	0	0	0	0	0	0	0	0	0	0	26
chr2_176337577_176296860_+40717	chr2	176296859	176337577	+	MTX2	2	0	0	0	0	6	0	0	0	2	0	0	0	0	0	0	0	0	2	0	12
chr2_178542361_178535732_+6629	chr2	178535731	178542361	+	na	4	0	0	0	0	0	0	0	0	0	0	1	0	0	0	0	0	0	0	0	5
chr2_186099830_186081330_-18500	chr2	186081329	186099830	-	LINC01473	8	0	0	2	0	0	0	2	4	0	0	0	0	0	0	0	0	0	0	0	16
chr2_190573419_190568073_+5346	chr2	190568072	190573419	+	na	1	0	0	0	0	0	0	0	0	0	1	0	0	0	0	0	0	0	0	0	2
chr2_196701180_196656633_+44547	chr2	196656632	196701180	+	na	3	0	0	0	0	0	0	0	0	0	0	0	0	0	0	0	0	0	0	0	3
chr2_196902742_196875746_-26996	chr2	196875745	196902742	-	PGAP1	8	0	0	0	0	0	0	0	0	0	0	0	0	0	0	0	0	0	0	0	8
chr2_196920150_196890828_-29322	chr2	196890827	196920150	-	PGAP1	2	0	0	0	0	0	0	0	0	0	0	0	0	0	0	0	0	0	0	0	2
chr2_200419496_200329431_+90065	chr2	200329430	200419496	+	na	1	0	0	0	0	0	2	0	0	0	0	0	0	0	0	1	0	0	0	0	4
chr2_200440784_200329431_+111353	chr2	200329430	200440784	+	na	1	0	0	0	0	0	0	0	0	0	0	0	0	0	0	0	0	0	1	0	2
chr2_201024039_201016991_-7048	chr2	201016990	201024039	-	FAM126B	4	0	0	0	0	0	0	0	0	0	0	0	0	0	0	0	0	0	0	2	6
chr2_201604697_201545543_-59154	chr2	201545542	201604697	-	ALS2CR11	4	0	0	0	0	0	0	0	0	0	0	0	0	0	0	0	4	0	0	0	8
chr2_201768945_201760881_-8064	chr2	201760880	201768945	-	ALS2	2	0	0	0	0	0	0	0	0	0	0	0	0	0	0	0	0	0	2	0	4
chr2_202844906_202825695_-19211	chr2	202825694	202844906	-	ICA1L	2	0	0	0	0	0	0	0	0	0	0	0	0	0	0	0	0	0	0	0	2
chr2_208348023_208345111_+2912	chr2	208345110	208348023	+	PIKFYVE	6	0	0	6	2	0	0	4	0	8	6	2	0	0	0	0	0	0	0	4	38
chr2_214797117_214745067_-52050	chr2	214745066	214797117	-	BARD1	10	0	0	0	0	0	4	8	0	4	8	0	6	10	0	0	0	0	0	0	50
chr2_214797117_214752447_-44670	chr2	214752446	214797117	-	BARD1	2	0	0	0	0	8	2	8	0	4	8	12	6	4	0	2	18	0	8	10	92
chr2_214797117_214780560_-16557	chr2	214780559	214797117	-	BARD1	2	0	0	0	0	0	16	4	0	6	0	0	0	0	0	0	2	0	0	0	30
chr2_214797117_214792297_-4820	chr2	214792296	214797117	-	na	2	0	0	0	0	0	0	0	0	0	0	6	0	0	0	0	0	0	0	0	8
chr2_222934687_222887830_+46857	chr2	222887829	222934687	+	ACSL3	4	0	0	0	0	0	0	0	0	0	0	0	0	0	0	0	0	0	0	0	4
chr2_222909150_222887830_+21320	chr2	222887829	222909150	+	ACSL3	2	0	0	0	0	0	0	0	0	2	0	0	0	0	0	8	0	0	2	0	14
chr2_231087181_231075511_+11670	chr2	231075510	231087181	+	PSMD1	2	0	0	0	2	4	10	2	0	4	0	10	8	4	0	0	2	0	4	12	64
chr2_231296253_231272955_+23298	chr2	231272954	231296253	+	ARMC9	2	0	0	0	0	0	0	0	0	0	0	0	0	0	0	0	0	0	0	0	2
chr2_233277673_233270002_+7671	chr2	233270001	233277673	+	ATG16L1	6	0	0	0	0	0	0	0	0	0	0	0	0	0	0	0	0	0	0	0	6
chr2_235807331_235750354_+56977	chr2	235750353	235807331	+	AGAP1	4	0	0	0	0	0	0	0	0	0	0	0	0	0	0	0	0	0	0	0	4
chr2_23977075_23958301_+18774	chr2	23958300	23977075	+	UBXN2A	4	0	0	0	0	0	0	0	0	0	0	0	0	0	0	0	0	0	0	0	4
chr2_240007370_239990074_-17296	chr2	239990073	240007370	-	NDUFA10	2	36	24	26	4	8	12	6	10	20	14	4	12	2	6	38	12	0	12	18	266
chr2_241484331_241475857_+8474	chr2	241475856	241484331	+	FARP2	2	0	0	0	0	0	0	0	0	0	0	0	0	0	0	0	0	0	0	0	2
chr2_24303862_24286212_-17650	chr2	24286211	24303862	-	ITSN2	4	0	0	0	0	0	0	2	0	0	0	0	0	0	0	0	0	0	0	0	6
chr2_24762776_24726589_+36187	chr2	24726588	24762776	+	NCOA1	2	0	0	0	0	0	0	0	0	0	0	0	0	0	0	0	0	0	0	0	2
chr2_31405964_31397668_-8296	chr2	31397667	31405964	-	XDH	4	0	0	0	0	0	0	0	0	0	0	0	0	0	0	0	0	0	0	0	4
chr2_32128479_32087492_+40987	chr2	32087491	32128479	+	SPAST	2	0	0	0	0	0	0	0	0	0	0	0	0	0	0	0	0	0	0	0	2
chr2_32147258_32136563_+10695	chr2	32136562	32147258	+	SPAST	6	0	0	0	0	0	0	0	0	0	0	0	0	0	0	0	0	0	0	0	6
chr2_32209561_32197344_+12217	chr2	32197343	32209561	+	SLC30A6	4	0	0	0	0	0	0	0	0	0	0	0	0	0	0	0	0	0	2	0	6
chr2_37272432_37267430_-5002	chr2	37267429	37272432	-	PRKD3	2	0	0	0	0	0	0	0	0	0	0	0	0	0	0	0	0	0	0	0	2
chr2_38881578_38880179_+1399	chr2	38880178	38881578	+	na	2	0	0	0	0	0	0	0	0	0	0	0	0	0	0	0	0	0	0	0	2
chr2_39309519_39292773_-16746	chr2	39292772	39309519	-	na	1	0	0	0	0	0	1	0	0	0	0	0	0	0	0	0	0	0	0	0	2
chr2_39337581_39331917_-5664	chr2	39331916	39337581	-	MAP4K3	32	0	0	0	0	0	0	4	0	6	0	4	2	0	8	12	0	0	12	0	80
chr2_44715353_44704283_+11070	chr2	44704282	44715353	+	CAMKMT	4	4	2	26	0	0	0	0	0	0	0	0	0	0	0	6	8	0	0	2	52
chr2_47823360_47822218_-1142	chr2	47822217	47823360	-	FBXO11	4	0	0	0	0	0	0	0	2	0	0	0	0	0	0	0	0	0	0	0	6
chr2_53926023_53885690_-40333	chr2	53885689	53926023	-	PSME4	6	0	0	0	0	0	0	0	0	0	0	0	0	0	0	0	0	0	0	0	6
chr2_58222042_58198594_-23448	chr2	58198593	58222042	-	FANCL	2	0	0	0	0	0	0	0	0	0	0	0	0	0	0	0	0	0	0	0	2
chr2_58232112_58198594_-33518	chr2	58198593	58232112	-	FANCL	58	0	10	12	2	4	2	8	0	36	0	10	0	20	4	10	16	16	34	0	242
chr2_61222663_61214060_-8603	chr2	61214059	61222663	-	na	2	0	0	0	0	0	0	0	0	0	0	0	0	0	0	0	0	0	0	0	2
chr2_61333971_61325375_-8596	chr2	61325374	61333971	-	USP34	4	0	0	0	0	0	0	0	0	0	0	0	0	0	0	0	0	0	4	4	12
chr2_61395233_61378363_-16870	chr2	61378362	61395233	-	USP34	4	0	8	0	0	0	0	0	0	0	0	0	0	0	0	0	0	0	0	0	12
chr2_61883548_61872082_-11466	chr2	61872081	61883548	-	CCT4	4	0	0	0	0	0	0	0	0	4	0	0	0	2	0	0	0	0	0	0	10
chr2_63934013_63897496_-36517	chr2	63897495	63934013	-	VPS54	2	0	0	0	0	0	0	0	0	0	0	0	0	0	0	0	0	0	0	0	2
chr2_63944655_63933673_-10982	chr2	63933672	63944655	-	VPS54	2	0	0	0	0	0	0	0	0	0	0	0	0	0	0	0	0	0	0	0	2
chr2_63981887_63968957_-12930	chr2	63968956	63981887	-	VPS54	2	0	0	0	0	0	0	0	0	0	0	0	0	0	0	0	0	0	0	0	2
chr2_69363670_69345904_-17766	chr2	69345903	69363670	-	GFPT1	2	0	0	2	0	0	4	0	0	2	0	0	0	0	0	0	0	0	0	0	10
chr2_71370005_71355719_+14286	chr2	71355718	71370005	+	na	3	0	0	0	0	0	0	0	0	0	0	0	1	0	0	0	0	0	0	3	7
chr2_71380565_71363153_+17412	chr2	71363152	71380565	+	ZNF638	4	0	0	0	0	2	0	0	0	0	0	0	4	0	0	8	2	0	0	4	24
chr2_71418639_71396141_+22498	chr2	71396140	71418639	+	ZNF638	3	0	0	8	0	0	0	0	0	0	0	0	0	0	10	8	2	0	2	0	33
chr2_72733118_72731007_-2111	chr2	72731006	72733118	-	EXOC6B	4	0	0	4	0	0	0	0	0	0	0	0	4	0	0	0	4	0	4	20	40
chr2_86121594_86116530_+5064	chr2	86116529	86121594	+	PTCD3	2	0	0	0	0	0	0	0	0	0	0	0	0	0	0	0	0	0	0	0	2
chr20_13580981_13528446_-52535	chr20	13528445	13580981	-	TASP1	2	0	0	0	0	0	0	0	0	0	0	0	0	0	0	0	0	0	0	0	2
chr20_290307_223974_-66333	chr20	223973	290307	-	C20orf96	2	0	0	0	0	0	0	0	0	0	0	0	0	0	0	0	0	0	0	0	2
chr20_25441776_25418105_+23671	chr20	25418104	25441776	+	GINS1	4	0	0	0	0	0	0	0	0	0	0	0	0	0	0	0	0	0	0	0	4
chr20_34424525_34408651_+15874	chr20	34408650	34424525	+	na	1	0	0	0	0	0	0	0	0	0	0	0	0	0	2	0	0	0	0	0	3
chr20_35384133_35366557_-17576	chr20	35366556	35384133	-	UQCC1	2	0	0	6	0	0	12	4	0	0	0	0	0	4	0	6	0	0	4	6	44
chr20_35658982_35653528_-5454	chr20	35653527	35658982	-	CPNE1	4	0	0	0	2	0	4	0	0	12	0	4	8	4	0	0	0	0	0	0	38
chr20_37068186_37065424_-2762	chr20	37065423	37068186	-	RBL1	8	0	0	0	0	2	0	0	0	0	0	0	0	0	0	0	2	0	2	0	14
chr20_3805058_3800288_+4770	chr20	3800287	3805058	+	CDC25B	2	0	0	0	0	0	0	0	0	0	0	0	0	0	0	0	0	0	0	0	2
chr20_38541192_38531167_+10025	chr20	38531166	38541192	+	RALGAPB	2	0	0	0	0	0	0	0	0	0	0	0	0	0	0	0	0	0	0	0	2
chr20_38994880_38983699_+11181	chr20	38983698	38994880	+	DHX35	4	0	0	0	0	0	0	0	8	0	4	0	0	0	0	0	0	0	0	4	20
chr20_41551360_41533050_-18310	chr20	41533049	41551360	-	CHD6	14	12	16	6	0	14	0	20	0	10	0	12	0	10	0	20	0	0	0	10	144
chr20_47347926_47220258_-127668	chr20	47220257	47347926	-	ZMYND8	2	0	3	0	0	0	0	0	0	0	0	0	0	0	0	0	0	0	0	0	5
chr20_47347926_47290187_-57739	chr20	47290186	47347926	-	na	1	0	0	0	0	0	0	0	0	0	0	0	0	0	1	0	0	0	0	0	2
chr20_48963898_48941199_+22699	chr20	48941198	48963898	+	ARFGEF2	2	0	0	0	0	0	0	0	0	0	0	0	0	0	0	0	0	0	0	0	2
chr20_51697482_51689064_-8418	chr20	51689063	51697482	-	ATP9A	2	0	0	0	0	0	0	0	0	0	0	0	0	0	0	0	0	0	0	0	2
chr20_59915199_59867711_-47488	chr20	59867710	59915199	-	SYCP2	4	0	0	0	0	0	0	0	0	0	0	0	0	0	0	0	0	0	0	0	4
chr20_6094988_6085066_-9922	chr20	6085065	6094988	-	FERMT1	3	0	0	0	0	0	0	0	0	0	0	0	0	0	0	0	0	0	0	0	3
chr20_8010315_7996026_-14289	chr20	7996025	8010315	-	TMX4	4	0	4	2	2	2	0	0	0	8	0	4	0	0	0	2	0	0	0	0	28
chr21_15766141_15762891_+3250	chr21	15762890	15766141	+	na	1	0	0	0	0	0	0	0	0	0	0	0	0	0	0	0	0	2	1	1	5
chr21_33624760_33621996_-2764	chr21	33621995	33624760	-	CRYZL1	4	0	0	0	0	0	0	0	0	0	0	0	0	0	0	0	0	0	0	0	4
chr21_36260732_36247517_+13215	chr21	36247516	36260732	+	DOPEY2	8	0	0	0	0	0	8	0	0	0	0	12	0	0	0	0	0	0	0	0	28
chr21_36289206_36280285_+8921	chr21	36280284	36289206	+	DOPEY2	2	0	0	0	0	0	0	0	0	0	0	0	0	0	0	0	0	0	0	0	2
chr21_36293575_36280285_+13290	chr21	36280284	36293575	+	DOPEY2	4	0	0	2	0	0	0	0	0	0	0	0	0	0	0	0	0	0	0	2	8
chr21_42754064_42686192_+67872	chr21	42686191	42754064	+	PDE9A	4	0	0	0	0	0	0	0	0	0	0	0	0	0	0	0	0	0	0	0	4
chr21_45760441_45735392_+25049	chr21	45735391	45760441	+	PCBP3	3	0	0	0	0	0	0	0	0	0	0	0	0	0	0	0	0	0	0	0	3
chr22_20094795_20091435_+3360	chr22	20091434	20094795	+	DGCR8	4	0	0	0	0	0	0	0	0	0	0	0	2	0	0	0	0	0	0	0	6
chr22_21675115_21669913_+5202	chr22	21669912	21675115	+	na	2	0	0	0	3	0	1	3	0	1	3	1	0	1	0	0	1	0	3	0	19
chr22_31768863_31758546_+10317	chr22	31758545	31768863	+	DEPDC5	10	0	4	0	0	4	2	8	0	4	0	0	0	2	0	2	0	0	4	0	40
chr22_33006824_32980645_-26179	chr22	32980644	33006824	-	SYN3	10	0	0	0	0	0	0	0	0	0	0	0	0	0	0	0	0	0	0	0	10
chr22_38495046_38493710_-1336	chr22	38493709	38495046	-	DDX17	2	0	0	4	8	0	2	0	0	2	4	0	0	4	0	0	0	12	0	0	38
chr22_38568289_38552666_-15623	chr22	38552665	38568289	-	DMC1	6	0	0	0	0	0	0	0	0	0	0	0	0	8	4	0	0	0	0	4	22
chr22_41339191_41338313_+878	chr22	41338312	41339191	+	ZC3H7B	4	0	24	0	0	0	0	0	0	0	8	0	0	0	12	0	0	0	4	0	52
chr22_45718493_45700282_+18211	chr22	45700281	45718493	+	ATXN10	2	0	10	0	0	0	0	0	0	0	0	0	0	0	0	0	0	0	0	0	12
chr3_107733023_107710452_+22571	chr3	107710451	107733023	+	BBX	2	0	0	12	0	0	0	0	8	0	0	0	0	0	0	4	2	0	0	0	28
chr3_115071353_114710268_-361085	chr3	114710267	115071353	-	ZBTB20	2	0	0	0	0	0	0	0	0	0	0	0	0	0	0	0	0	0	0	0	2
chr3_119504021_119500695_+3326	chr3	119500694	119504021	+	TIMMDC1	2	0	18	6	4	0	24	10	8	0	0	0	6	0	0	2	8	0	0	0	88
chr3_121121704_121041700_+80004	chr3	121041699	121121704	+	STXBP5L	2	0	0	0	0	0	0	0	0	0	0	0	0	0	0	0	0	0	0	0	2
chr3_121233688_121205923_+27765	chr3	121205922	121233688	+	STXBP5L	2	0	0	0	0	0	0	0	0	0	0	0	0	0	0	0	0	0	0	0	2
chr3_126647296_126621742_-25554	chr3	126621741	126647296	-	TXNRD3	4	0	0	0	0	0	0	0	0	6	0	4	0	0	0	0	0	0	0	0	14
chr3_127662311_127660378_+1933	chr3	127660377	127662311	+	PODXL2	2	0	0	0	0	0	0	0	0	0	0	0	0	0	0	0	0	0	0	0	2
chr3_129469417_129463560_+5857	chr3	129463559	129469417	+	IFT122	4	0	0	8	0	0	6	2	0	0	4	0	0	0	4	0	2	0	0	4	34
[truncated: 33,585 more rows]
