# Supplementary material for: circLMTK2 acts as a sponge of miR-150-5p and promotes proliferation and metastasis in gastric cancer
Source: Mol Cancer. 2019 Nov 14;18:162. doi: 10.1186/s12943-019-1081-4 (PMC6854648; doi:10.1186/s12943-019-1081-4)
Supplement: Supplementary file 3 — Additional file 3: Table S2. 142 differentially expressed circRNAs in GC compared with those in normal tissues. [file 12943_2019_1081_MOESM3_ESM.xlsx]

## Sheet: Differentially expressed 
AccID	T	N	FoldChange	Log2FC	P-Value	FDR	Style	GC1	GC2	GC3	GC4	GC5	GC6	GC7	GC8	GC9	GC10	N1	N2	N3	N4	N5	N6	N7	N8	N9	N10	Total_unique_reads	strand	genomic length	gene symbol
chr14_105769986_105742341_-27645	177.91	0	Inf	20	0.0124761	0.877002	up	0	0	0	2104	0	0	0	121	0	0	0	0	0	0	0	0	0	0	0	0	2225	-	27646	None
chr22_22918201_22900976_+17225	104.7	0	Inf	20	0.00761304	0.877002	up	0	0	0	0	1112	0	172	0	0	0	0	0	0	0	0	0	0	0	0	0	1284	+	17226	IGLC4
chr14_106005401_105986974_-18427	81.458	0	Inf	20	0.0348856	0.877002	up	0	0	0	0	1044	0	0	0	0	0	0	0	0	0	0	0	0	0	0	0	1044	-	18428	IGHVIII-2-1
chr10_122620291_122618017_+2274	27.396	0	Inf	20	0.0363754	0.877002	up	0	0	0	0	0	0	32	202	0	0	0	0	0	0	0	0	0	0	0	0	234	+	2275	DMBT1
chr8_47294030_47279862_+14168	22.5983	5.32427	4.2444	2.08556	0.0473296	0.877002	up	28	24	16	8	22	42	8	26	0	22	0	6	6	2	10	6	4	6	12	10	258	+	14169	SPIDR
chr5_69175537_69174877_+660	19.9797	3.98935	5.00826	2.32431	0.0427534	0.877002	up	72	0	0	6	10	22	6	12	34	8	0	0	6	4	8	16	10	6	0	0	220	+	661	CCNB1
chr13_64034537_64002385_-32152	13.0583	0	Inf	20	0.016696	0.877002	up	98	0	0	0	0	0	0	0	24	0	0	0	0	0	0	0	0	0	0	0	122	-	32153	TCONS_l2_00007569
chr12_70311017_70278132_+32885	11.2714	1.92914	5.84269	2.54663	0.0391024	0.877002	up	48	4	16	0	0	4	2	20	2	4	0	2	0	0	2	0	2	10	4	4	124	+	32886	CNOT2
chrx_148662768_148661908_+860	10.1249	0.975515	10.3791	3.3756	0.0126717	0.877002	up	28	20	0	8	18	8	4	0	6	8	0	0	0	0	10	0	3	2	0	0	115	+	861	na
chr1_8614686_8541214_-73472	8.76045	1.05038	8.34023	3.06009	0.0337135	0.877002	up	32	0	14	38	0	0	0	0	4	0	0	0	0	0	8	0	0	0	0	6	102	-	73473	RERE
chr12_96334865_96323948_-10917	8.70392	0.925283	9.40676	3.2337	0.0233464	0.877002	up	14	10	0	26	0	16	6	8	2	0	0	0	0	2	6	4	0	2	0	0	96	-	10918	CDK17
chr9_77227485_77214329_+13156	8.65792	0.689544	12.556	3.65031	0.0108887	0.877002	up	4	0	6	16	32	0	0	0	16	8	0	0	0	8	2	0	0	0	0	0	92	+	13157	VPS13A
chr2_40430301_40428473_-1828	8.6485	1.64719	5.25044	2.39244	0.0476138	0.877002	up	0	34	0	20	18	0	2	8	4	4	0	0	0	0	4	0	2	10	0	6	112	-	1829	SLC8A1
chr3_179419505_179413412_-6093	8.29924	0.274324	30.2535	4.91903	0.00472313	0.877002	up	2	34	0	2	0	14	6	4	0	12	0	0	0	0	2	2	0	0	0	0	78	-	6094	GNB4
chr6_32741525_32641310_+100215	7.6675	0	Inf	20	0.0126201	0.877002	up	0	0	0	0	52	0	0	0	0	34	0	0	0	0	0	0	0	0	0	0	86	+	100216	HLA-DQA1
chr7_43640649_43639449_-1200	7.60188	0.753273	10.0918	3.33511	0.0328353	0.877002	up	20	0	2	6	4	0	2	16	10	8	0	0	0	4	4	0	0	4	0	0	80	-	1201	C7orf44
chr2_189001450_188999285_+2165	6.72638	0	Inf	20	0.0041114	0.877002	up	0	10	10	48	0	0	4	0	0	0	0	0	0	0	0	0	0	0	0	0	72	+	2166	COL3A1
chr11_68576043_68567014_+9029	6.58628	0.437414	15.0573	3.91239	0.0291521	0.877002	up	0	12	12	0	20	8	0	0	4	0	0	0	0	0	8	0	0	0	0	0	64	+	9030	PPP6R3
chr5_83555038_83537007_+18031	6.23405	1.05752	5.89499	2.55949	0.0467763	0.877002	up	6	0	12	32	4	2	0	4	0	2	0	2	4	0	2	0	0	0	0	4	74	+	18032	VCAN
chr4_77066405_77055150_-11255	6.02304	0.534281	11.2732	3.49482	0.0405241	0.877002	up	4	0	4	0	0	8	2	8	14	2	0	0	0	0	0	4	2	0	0	0	48	-	11256	CCNI
chr17_60709325_60679453_+29872	5.88591	0	Inf	20	0.00263344	0.877002	up	6	0	0	14	0	18	14	0	0	0	0	0	0	0	0	0	0	0	0	0	52	+	29873	BCAS3
chr21_39274472_39269899_-4573	5.8635	0.204323	28.6971	4.84284	0.0108497	0.877002	up	2	20	0	0	0	0	8	0	14	4	0	0	0	0	0	0	0	0	0	2	50	-	4574	BRWD1
chr6_22020542_22020339_+203	5.72444	0	Inf	20	0.00509221	0.877002	up	0	24	0	12	0	0	0	20	0	0	0	0	0	0	0	0	0	0	0	0	56	+	204	CASC15
chr20_47757463_47736703_-20760	5.68544	0	Inf	20	0.033834	0.877002	up	0	18	0	2	0	24	0	0	0	0	0	0	0	0	0	0	0	0	0	0	44	-	20761	SULF2
chr8_22197420_22196680_+740	5.6797	0.545266	10.4164	3.38078	0.0474815	0.877002	up	0	28	2	20	0	2	0	4	0	2	0	0	0	0	4	0	0	2	0	2	66	+	741	BMP1
chr2_48491170_48474683_+16487	5.46091	0.313695	17.4083	4.12171	0.012781	0.877002	up	0	24	0	0	12	0	4	2	6	4	0	0	0	0	2	0	2	0	0	0	56	+	16488	PPP1R21
chr12_2120430_2115224_+5206	5.39132	0.109354	49.3018	5.62357	0.0115399	0.877002	up	30	12	0	8	0	0	8	0	0	0	0	0	0	0	2	0	0	0	0	0	60	+	5207	CACNA1C
chr2_55335164_55332566_-2598	5.3643	0.545126	9.84047	3.29873	0.044091	0.877002	up	14	0	12	0	0	0	0	8	6	2	0	4	0	0	0	0	0	0	0	2	48	-	2599	CCDC88A
chr4_168916027_168890922_+25105	4.98896	0.24447	20.4072	4.35101	0.0228933	0.877002	up	4	0	2	14	0	14	6	0	0	4	0	0	0	0	0	0	0	4	0	0	48	+	25106	PALLD
chr1_32033334_32030298_+3036	4.755	0.366706	12.9668	3.69675	0.0353097	0.877002	up	14	0	0	16	0	2	4	8	2	2	0	0	0	0	0	0	0	6	0	0	54	+	3037	KHDRBS1
chr18_76871825_76849526_+22299	4.71353	0.369293	12.7636	3.67397	0.0302909	0.877002	up	10	0	0	0	8	4	8	0	10	0	0	0	0	0	0	2	0	0	0	2	44	+	22300	ZNF236
chr8_115623758_115587001_-36757	4.69309	0.279755	16.7757	4.0683	0.0190885	0.877002	up	0	12	0	18	0	0	18	0	0	2	0	2	0	0	2	0	0	0	0	0	54	-	36758	TRPS1
chr16_84981994_84979189_-2805	4.60949	0	Inf	20	0.00151143	0.877002	up	4	13	0	0	20	0	0	0	8	0	0	0	0	0	0	0	0	0	0	0	45	-	2806	ZDHHC7
chr21_34859578_34834410_-25168	4.5456	0.313695	14.4905	3.85703	0.0360886	0.877002	up	2	2	8	6	6	10	4	0	0	0	0	0	0	0	2	0	2	0	0	0	42	-	25169	RUNX1
chr8_99275254_99274198_+1056	4.44163	0.514162	8.63858	3.11079	0.0454391	0.877002	up	24	0	2	4	4	0	4	0	4	2	0	0	4	2	0	0	0	0	0	0	50	+	1057	VPS13B
chr1_19197265_19193433_-3832	4.42788	0.425221	10.4131	3.38033	0.0177579	0.877002	up	0	0	0	22	16	4	0	0	0	8	0	0	0	0	0	0	0	0	4	0	54	-	3833	UBR4
chr6_144459354_144451370_+7984	4.3983	0.267283	16.4556	4.04051	0.0270794	0.877002	up	0	6	0	12	30	2	0	0	0	2	0	0	0	2	0	0	0	2	0	0	56	+	7985	UTRN
chr18_180339_163308_+17031	4.28859	0	Inf	20	0.0107783	0.877002	up	6	0	8	4	0	14	0	0	0	0	0	0	0	0	0	0	0	0	0	0	32	+	17032	USP14
chr10_63455089_63380318_-74771	4.19702	0	Inf	20	0.0191323	0.877002	up	0	0	0	0	0	4	3	0	14	8	0	0	0	0	0	0	0	0	0	0	29	-	74772	JMJD1C
chr17_59353526_59353215_+311	4.14363	0.328061	12.6307	3.65886	0.0470327	0.877002	up	8	10	0	18	0	0	4	5	0	0	0	0	0	0	6	0	0	0	0	0	51	+	312	YPEL2
chr1_46080750_46055795_-24955	4.11486	0.109354	37.629	5.23377	0.0135138	0.877002	up	12	0	6	16	0	0	8	0	0	0	0	0	0	0	2	0	0	0	0	0	44	-	24956	PIK3R3
chr17_62664949_62664548_+401	4.10669	0	Inf	20	0.0222213	0.877002	up	0	0	12	4	0	0	0	16	0	0	0	0	0	0	0	0	0	0	0	0	32	+	402	MRC2
chr20_51690819_51674153_-16666	4.01364	0	Inf	20	0.00575677	0.877002	up	2	0	4	0	0	8	0	10	2	4	0	0	0	0	0	0	0	0	0	0	30	-	16667	ATP9A
chr7_98194572_98190728_+3844	51.8137	11.3771	4.55421	2.1872	0.0004	0.877002	up	109	97	56	28	102	74	26	48	86	22	42	0	6	12	14	28	30	6	2	20	808	+	3845	LMTK2
chr17_58005041_58003651_-1390	3.93937	0	Inf	20	0.00944966	0.877002	up	20	0	0	0	0	0	0	12	4	0	0	0	0	0	0	0	0	0	0	0	36	-	1391	SRSF1
chr19_12242844_12242707_-137	3.92602	0	Inf	20	0.0442963	0.877002	up	0	28	0	0	0	0	0	0	4	4	0	0	0	0	0	0	0	0	0	0	36	-	138	ZNF44
chr6_7182082_7176655_+5427	3.80632	0.24447	15.5697	3.96067	0.043487	0.877002	up	2	12	0	4	8	4	6	2	0	0	0	0	0	0	0	0	0	4	0	0	42	+	5428	RREB1
chr3_136423044_136377660_-45384	3.7908	0.204323	18.5529	4.21358	0.0260831	0.877002	up	0	16	4	20	0	0	0	0	0	0	0	0	0	0	0	0	0	0	0	2	42	-	45385	STAG1
chr9_71875083_71862551_-12532	3.63865	0.276836	13.1437	3.7163	0.0430134	0.877002	up	0	0	0	16	0	8	0	0	3	6	0	0	3	0	0	0	0	0	0	0	36	-	12533	FAM108B1
chr11_86001158_85996826_-4332	3.63616	0	Inf	20	0.0112188	0.877002	up	0	2	8	24	0	2	0	0	0	0	0	0	0	0	0	0	0	0	0	0	36	-	4333	PICALM
chr4_145903215_145902166_-1049	3.60912	0	Inf	20	0.00907917	0.877002	up	0	8	2	0	0	12	4	0	0	2	0	0	0	0	0	0	0	0	0	0	28	-	1050	ZNF827
chr1_212102952_212100252_+2700	3.50633	0.204323	17.1607	4.10104	0.03093	0.877002	up	8	12	0	0	0	4	0	8	0	0	0	0	0	0	0	0	0	0	0	2	34	+	2701	DTL
chr22_20471515_20446443_-25072	3.48756	0	Inf	20	0.0119889	0.877002	up	16	16	0	0	0	0	0	0	0	4	0	0	0	0	0	0	0	0	0	0	36	-	25073	KLHL22
chr17_30793672_30792440_-1232	3.45009	0	Inf	20	0.0386544	0.877002	up	8	24	0	0	4	0	0	0	0	0	0	0	0	0	0	0	0	0	0	0	36	-	1233	CRLF3
chr9_22097364_22046751_+50613	3.38384	0.24447	13.8415	3.79093	0.0486819	0.877002	up	18	0	0	12	6	0	0	0	2	0	0	0	0	0	0	0	0	4	0	0	42	+	50614	CDKN2B-AS1
chr13_21172681_21161790_-10891	3.33734	0	Inf	20	0.0157611	0.877002	up	12	0	0	0	4	0	2	0	10	0	0	0	0	0	0	0	0	0	0	0	28	-	10892	SKA3
chr13_32444126_32438652_-5474	3.32783	0	Inf	20	0.0199105	0.877002	up	2	0	0	0	22	0	0	12	0	0	0	0	0	0	0	0	0	0	0	0	36	-	5475	N4BP2L2
chr6_34646798_34606555_-40243	3.29091	0.122235	26.9228	4.75075	0.0470276	0.877002	up	14	0	0	0	0	0	0	0	8	6	0	0	0	0	0	0	0	2	0	0	30	-	40244	C6orf106
chr5_62451933_62449927_+2006	3.28661	0.204342	16.0839	4.00755	0.0443586	0.877002	up	12	6	0	0	0	0	0	0	8	2	0	0	0	0	0	0	2	0	0	0	30	+	2007	IPO11
chr7_6585260_6585016_+244	3.23244	0	Inf	20	0.0185569	0.877002	up	0	12	0	0	0	10	0	4	0	0	0	0	0	0	0	0	0	0	0	0	26	+	245	ZDHHC4
chr12_27390239_27368262_+21977	3.19744	0	Inf	20	0.0168245	0.877002	up	0	0	0	0	2	8	2	0	8	2	0	0	0	0	0	0	0	0	0	0	22	+	21978	ARNTL2
chr17_61985090_61982198_-2892	3.16074	0	Inf	20	0.0282892	0.877002	up	0	16	0	20	0	0	0	0	0	0	0	0	0	0	0	0	0	0	0	0	36	-	2893	MED13
chr3_52739634_52737586_-2048	3.15676	0	Inf	20	0.0116531	0.877002	up	0	12	0	0	0	2	0	12	0	2	0	0	0	0	0	0	0	0	0	0	28	-	2049	NEK4
chr14_52060356_52028722_-31634	3.07832	0.145048	21.2228	4.40755	0.0369489	0.877002	up	0	12	4	16	0	0	0	0	0	0	0	0	0	2	0	0	0	0	0	0	34	-	31635	NID2
chr2_241407615_241403828_+3787	2.95767	0	Inf	20	0.019019	0.877002	up	0	0	4	0	0	0	2	12	4	0	0	0	0	0	0	0	0	0	0	0	22	+	3788	FARP2
chr1_86146183_86124845_-21338	2.90385	0	Inf	20	0.0423954	0.877002	up	0	12	0	0	0	0	0	0	0	16	0	0	0	0	0	0	0	0	0	0	28	-	21339	COL24A1
chr19_40619493_40616889_+2604	2.89979	0	Inf	20	0.0461629	0.877002	up	4	0	4	0	0	0	0	16	0	0	0	0	0	0	0	0	0	0	0	0	24	+	2605	LTBP4
chr8_29018913_29009072_+9841	2.83377	0	Inf	20	0.0180168	0.877002	up	2	16	0	0	0	4	0	0	0	4	0	0	0	0	0	0	0	0	0	0	26	+	9842	HMBOX1
chr2_43801709_43794457_+7252	2.78677	0	Inf	20	0.0130501	0.877002	up	0	8	4	12	0	0	2	0	0	2	0	0	0	0	0	0	0	0	0	0	28	+	7253	DYNC2LI1
chr14_69149503_69122217_-27286	2.71581	0	Inf	20	0.0158172	0.877002	up	16	0	4	0	0	0	4	0	0	2	0	0	0	0	0	0	0	0	0	0	26	-	27287	DCAF5
chr19_32901412_32899857_-1555	2.68393	0	Inf	20	0.0318712	0.877002	up	4	0	4	0	0	2	0	0	8	0	0	0	0	0	0	0	0	0	0	0	18	-	1556	CEP89
chr19_46608588_46608229_+359	2.58202	0	Inf	20	0.0414216	0.877002	up	0	6	0	0	4	0	0	14	0	0	0	0	0	0	0	0	0	0	0	0	24	+	360	CALM3
chr2_203427269_203380208_+47061	2.52864	0	Inf	20	0.028845	0.877002	up	8	0	0	0	0	0	2	0	8	2	0	0	0	0	0	0	0	0	0	0	20	+	47062	ABI2
chr1_30942123_30941151_-972	2.48311	0	Inf	20	0.0358172	0.877002	up	4	0	0	0	0	0	0	12	4	0	0	0	0	0	0	0	0	0	0	0	20	-	973	PUM1
chr21_39225197_39213481_-11716	2.41528	0	Inf	20	0.0261574	0.877002	up	12	0	0	0	0	0	2	0	4	4	0	0	0	0	0	0	0	0	0	0	22	-	11717	BRWD1
chr17_59057054_59051214_-5840	2.38447	0	Inf	20	0.0228733	0.877002	up	2	0	0	14	0	0	0	0	4	4	0	0	0	0	0	0	0	0	0	0	24	-	5841	TRIM37
chr6_157910025_157896827_+13198	2.36418	0	Inf	20	0.0318758	0.877002	up	0	0	6	6	0	0	0	8	0	0	0	0	0	0	0	0	0	0	0	0	20	+	13199	SNX9
chr10_31502509_31461037_+41472	2.35937	0	Inf	20	0.0294117	0.877002	up	0	12	0	0	0	0	0	0	3	6	0	0	0	0	0	0	0	0	0	0	21	+	41473	ZEB1
chr11_67181892_67180079_+1813	2.3554	0	Inf	20	0.0463368	0.877002	up	0	0	0	0	0	8	0	0	4	4	0	0	0	0	0	0	0	0	0	0	16	+	1814	KDM2A
chr16_74886396_74885653_-743	2.35445	0	Inf	20	0.0272232	0.877002	up	0	0	2	12	0	0	4	0	4	0	0	0	0	0	0	0	0	0	0	0	22	-	744	WDR59
chr1_168243069_168231514_+11555	2.34741	0	Inf	20	0.027351	0.877002	up	6	0	0	6	0	4	0	6	0	0	0	0	0	0	0	0	0	0	0	0	22	+	11556	SFT2D2
chr7_33388144_33351219_+36925	2.31593	0	Inf	20	0.0207913	0.877002	up	0	8	0	14	0	0	0	0	0	4	0	0	0	0	0	0	0	0	0	0	26	+	36926	BBS9
chr18_2610861_2585113_+25748	2.31398	0	Inf	20	0.0474133	0.877002	up	4	0	8	0	0	0	0	0	4	0	0	0	0	0	0	0	0	0	0	0	16	+	25749	NDC80
chr5_10227647_10213491_-14156	2.3069	0	Inf	20	0.0393667	0.877002	up	6	0	0	0	0	4	0	2	4	2	0	0	0	0	0	0	0	0	0	0	18	-	14157	FAM173B
chr4_5756362_5729307_+27055	2.27681	0	Inf	20	0.0264675	0.877002	up	0	4	0	18	0	0	0	4	0	0	0	0	0	0	0	0	0	0	0	0	26	+	27056	EVC
chr10_27171083_27169944_+1139	2.27075	0	Inf	20	0.0485845	0.877002	up	0	0	0	0	0	8	2	4	2	0	0	0	0	0	0	0	0	0	0	0	16	+	1140	MASTL
chr1_59378837_59346247_+32590	2.25173	0	Inf	20	0.0342607	0.877002	up	8	0	4	0	0	0	4	4	0	0	0	0	0	0	0	0	0	0	0	0	20	+	32591	FGGY
chr5_39388852_39382618_-6234	2.25134	0	Inf	20	0.0291944	0.877002	up	0	0	4	12	0	0	0	4	0	2	0	0	0	0	0	0	0	0	0	0	22	-	6235	DAB2
chr12_82434724_82386803_+47921	2.24776	0	Inf	20	0.0343503	0.877002	up	4	0	8	2	6	0	0	0	0	0	0	0	0	0	0	0	0	0	0	0	20	+	47922	METTL25
chr3_53242242_53240251_-1991	2.24773	0	Inf	20	0.0485298	0.877002	up	0	12	0	0	0	0	10	0	0	0	0	0	0	0	0	0	0	0	0	0	22	-	1992	TKT
chr4_48687160_48684673_-2487	2.15837	0	Inf	20	0.0376722	0.877002	up	8	0	0	0	2	0	0	0	0	12	0	0	0	0	0	0	0	0	0	0	22	-	2488	FRYL
chr19_37740194_37738903_-1291	2.1114	0	Inf	20	0.0376686	0.877002	up	6	8	0	0	0	0	4	0	2	0	0	0	0	0	0	0	0	0	0	0	20	-	1292	ZNF573
chr20_43705358_43702490_+2868	2.09791	0	Inf	20	0.0380249	0.877002	up	0	0	0	4	0	0	8	8	0	0	0	0	0	0	0	0	0	0	0	0	20	+	2869	MYBL2
chr14_30880734_30877572_+3162	2.08204	0	Inf	20	0.0453856	0.877002	up	6	0	0	0	0	0	0	10	2	0	0	0	0	0	0	0	0	0	0	0	18	+	3163	COCH
chr2_164695836_164692221_-3615	2.04673	9.77732	0.209334	-2.25612	0.0417529	0.877002	down	4	0	6	0	0	0	3	0	0	4	0	10	10	12	34	36	0	10	14	2	145	-	3616	COBLL1
chr19_10916777_10913877_+2900	2.03554	0	Inf	20	0.0397444	0.877002	up	0	0	6	6	8	0	0	0	0	0	0	0	0	0	0	0	0	0	0	0	20	+	2901	CARM1
chr18_24083081_24080585_+2496	2.02774	0	Inf	20	0.0399684	0.877002	up	0	4	0	0	12	0	0	0	4	0	0	0	0	0	0	0	0	0	0	0	20	+	2497	TTC39C
chrx_131794466_131743096_-51370	1.98239	0	Inf	20	0.0413102	0.877002	up	8	0	4	0	8	0	0	0	0	0	0	0	0	0	0	0	0	0	0	0	20	-	51371	na
chr3_100669105_100633895_+35210	1.93486	0	Inf	20	0.0427955	0.877002	up	0	0	0	0	8	0	8	4	0	0	0	0	0	0	0	0	0	0	0	0	20	+	35211	ADGRG7
chr9_4286435_4286038_-397	1.88765	0	Inf	20	0.0443565	0.877002	up	8	10	0	2	0	0	0	0	0	0	0	0	0	0	0	0	0	0	0	0	20	-	398	GLIS3
chr19_12878834_12878382_-452	1.88366	0	Inf	20	0.0444927	0.877002	up	0	6	0	0	12	0	0	0	2	0	0	0	0	0	0	0	0	0	0	0	20	-	453	DNASE2
chr14_99865646_99850853_+14793	1.8688	0	Inf	20	0.0377408	0.877002	up	0	0	0	12	12	0	0	0	0	0	0	0	0	0	0	0	0	0	0	0	24	+	14794	EML1
chr14_71057724_71009634_+48090	1.85511	0	Inf	20	0.047859	0.877002	up	2	12	0	0	6	0	0	0	0	0	0	0	0	0	0	0	0	0	0	0	20	+	48091	PCNX1
chr14_31730761_31727351_+3410	1.8501	0	Inf	20	0.0467191	0.877002	up	2	0	0	16	0	0	0	0	0	4	0	0	0	0	0	0	0	0	0	0	22	+	3411	na
chr7_152149152_152145153_-3999	1.77289	0	Inf	20	0.0485505	0.877002	up	0	0	0	14	0	0	2	4	0	0	0	0	0	0	0	0	0	0	0	0	20	-	4000	MLL3
chr12_101914232_101908186_+6046	1.76674	0	Inf	20	0.0487928	0.877002	up	0	0	0	12	0	0	8	0	0	0	0	0	0	0	0	0	0	0	0	0	20	+	6047	DRAM1
chr16_29906127_29905788_+339	0.963219	7.58968	0.126912	-2.9781	0.0454715	0.877002	down	6	0	0	0	0	0	4	0	0	0	26	4	10	12	8	12	8	2	0	4	96	+	340	ASPHD1
chr10_122088591_122082647_+5944	0.520115	11.674	0.0445532	-4.48833	0.0162018	0.877002	down	4	0	0	0	2	0	0	0	0	0	54	24	6	0	10	26	4	0	0	4	134	+	5945	TACC2
chr15_57461892_57437985_+23907	0.494132	10.5434	0.0468663	-4.4153	0.00388309	0.877002	down	2	0	0	0	4	0	0	0	0	0	20	12	28	0	24	20	0	0	18	0	128	+	23908	CGNL1
chr17_3705645_3705081_-564	0.238208	12.1792	0.0195586	-5.67605	0.00246033	0.877002	down	0	0	0	0	0	0	0	2	0	0	38	4	12	10	4	0	0	6	46	6	128	-	565	TCONS_00025531
chr16_16125911_16124789_+1122	0.238208	3.99673	0.0596008	-4.06853	0.0337344	0.877002	down	0	0	0	0	0	0	0	2	0	0	0	4	0	0	10	4	0	4	20	4	48	+	1123	ABCC1
chr1_111161296_111147642_+13654	0.208561	4.88623	0.0426834	-4.55018	0.0121262	0.877002	down	0	0	0	0	0	0	2	0	0	0	0	6	0	10	16	0	12	22	0	2	70	+	13655	CEPT1
chr17_76304941_76287192_-17749	0.182032	3.74683	0.048583	-4.3634	0.0390167	0.877002	down	2	0	0	0	0	0	0	0	0	0	0	0	0	0	18	0	0	4	16	8	48	-	17750	QRICH2
chr14_89350808_89161701_-189107	0	7.41917	0	-20	0.00106108	0.877002	down	0	0	0	0	0	0	0	0	0	0	0	14	10	22	0	40	0	0	0	4	90	-	189108	FOXN3
chr18_6312056_6237964_-74092	0	5.6305	0	-20	0.00170039	0.877002	down	0	0	0	0	0	0	0	0	0	0	18	0	14	0	0	8	0	2	16	0	58	-	74093	L3MBTL4
chr14_106122578_105986974_-135604	0	50.1971	0	-20	0.00554365	0.877002	down	0	0	0	0	0	0	0	0	0	0	0	190	0	0	622	0	0	0	0	0	812	-	135605	IGHV3-11
chr7_102884312_102877467_-6845	0	3.71654	0	-20	0.00842625	0.877002	down	0	0	0	0	0	0	0	0	0	0	8	4	8	0	6	18	0	0	0	0	44	-	6846	FBXL13
chr14_105707562_105587554_-120008	0	363.432	0	-20	0.00939576	0.877002	down	0	0	0	0	0	0	0	0	0	0	0	0	0	0	0	0	3130	714	0	0	3844	-	120009	IGHGP
chr3_183762279_183747672_+14607	0	3.5151	0	-20	0.0119413	0.877002	down	0	0	0	0	0	0	0	0	0	0	16	8	0	0	0	0	8	6	0	0	38	+	14608	YEATS2
chr15_64118854_64118117_+737	0	3.3805	0	-20	0.0141134	0.877002	down	0	0	0	0	0	0	0	0	0	0	12	0	0	4	4	0	4	0	0	12	36	+	738	SNX1
chr14_39327022_39313340_+13682	0	3.1774	0	-20	0.0151371	0.877002	down	0	0	0	0	0	0	0	0	0	0	0	0	0	0	8	4	12	6	0	8	38	+	13683	CTAGE5
chr12_32602317_32581960_+20357	0	3.03212	0	-20	0.0194466	0.877002	down	0	0	0	0	0	0	0	0	0	0	10	0	12	8	2	0	2	0	0	0	34	+	20358	FGD4
chr7_123692867_123689042_-3825	0	2.7647	0	-20	0.0222644	0.877002	down	0	0	0	0	0	0	0	0	0	0	0	4	0	0	12	14	2	0	0	4	36	-	3826	WASL
chr1_31919658_31915895_-3763	0	6.30756	0	-20	0.0239164	0.877002	down	0	0	0	0	0	0	0	0	0	0	0	0	0	0	52	42	0	0	0	0	94	-	3764	PTP4A2
chr3_170122744_170117226_-5518	0	2.8532	0	-20	0.0259223	0.877002	down	0	0	0	0	0	0	0	0	0	0	0	4	0	2	2	2	8	0	12	0	30	-	5519	PHC3
chr7_77294938_77292952_+1986	0	2.81918	0	-20	0.0265661	0.877002	down	0	0	0	0	0	0	0	0	0	0	0	0	0	2	0	12	0	0	12	4	30	+	1987	CCDC146
chr9_111586165_111578796_-7369	0	2.70784	0	-20	0.0267274	0.877002	down	0	0	0	0	0	0	0	0	0	0	0	4	4	2	6	6	0	0	2	8	32	-	7370	PTGR1
chr14_106211242_106062559_-148683	0	18.5914	0	-20	0.0272647	0.877002	down	0	0	0	0	0	0	0	0	0	0	0	0	0	0	0	0	0	239	0	39.5	278.5	-	148684	IGHV3-15
chr1_40409835_40406736_+3099	0	2.91365	0	-20	0.0276722	0.877002	down	0	0	0	0	0	0	0	0	0	0	0	0	0	0	8	0	0	6	16	4	34	+	3100	SMAP2
chr9_123184298_123169902_-14396	0	2.64057	0	-20	0.0303547	0.877002	down	0	0	0	0	0	0	0	0	0	0	0	0	16	4	0	0	0	4	4	2	30	-	14397	STRBP
chr6_96121121_96107740_+13381	0	2.57953	0	-20	0.0318281	0.877002	down	0	0	0	0	0	0	0	0	0	0	0	4	0	12	2	0	0	0	8	4	30	+	13382	FUT9
chr5_57249576_57246300_+3276	0	2.4835	0	-20	0.0402804	0.877002	down	0	0	0	0	0	0	0	0	0	0	12	6	0	0	0	0	2	2	0	4	26	+	3277	GPBP1
chr5_140194652_140194446_+206	0	2.34746	0	-20	0.0413417	0.877002	down	0	0	0	0	0	0	0	0	0	0	0	0	0	12	0	8	0	0	0	8	28	+	207	CYSTM1
chr15_52613857_52605133_-8724	0	2.39153	0	-20	0.0433404	0.877002	down	0	0	0	0	0	0	0	0	0	0	0	0	0	2	2	16	8	0	0	0	28	-	8725	FAM214A
chr14_106443435_106062559_-380876	0	88.5594	0	-20	0.0438518	0.877002	down	0	0	0	0	0	0	0	0	0	0	0	0	0	0	0	0	0	1449	0	0	1449	-	380877	IGHV4-34
chr5_88292643_88282042_+10601	0	2.26231	0	-20	0.0443796	0.877002	down	0	0	0	0	0	0	0	0	0	0	12	0	4	0	12	0	0	0	0	0	28	+	10602	TMEM161B-AS1
chr22_40435554_40429606_-5948	0	2.71765	0	-20	0.0456646	0.877002	down	0	0	0	0	0	0	0	0	0	0	0	4	0	2	0	0	4	2	16	0	28	-	5949	MKL1
chr3_172310881_172247533_+63348	0	2.11771	0	-20	0.0471597	0.877002	down	0	0	0	0	0	0	0	0	0	0	0	4	0	6	8	8	0	4	0	0	30	+	63349	FNDC3B
chr12_104931791_104861291_-70500	0	2.17922	0	-20	0.0476619	0.877002	down	0	0	0	0	0	0	0	0	0	0	0	8	6	10	4	0	0	0	0	0	28	-	70501	SLC41A2
chr3_128813471_128795360_+18111	0	2.3547	0	-20	0.0484805	0.877002	down	0	0	0	0	0	0	0	0	0	0	0	4	8	0	0	0	0	0	12	0	24	+	18112	RAB7A
chr3_50105709_50105077_+632	0	2.14547	0	-20	0.0490952	0.877002	down	0	0	0	0	0	0	0	0	0	0	0	12	0	0	4	8	0	4	0	0	28	+	633	RBM5
chr6_149742570_149738643_-3927	0	2.12895	0	-20	0.049819	0.877002	down	0	0	0	0	0	0	0	0	0	0	0	2	0	18	0	0	0	4	0	4	28	-	3928	NUP43
